# Supplementary material for: Crystal structure and Hirshfeld surface analysis of 4-allyl-2-meth­oxy-6-nitro­phenol
Source: Acta Crystallogr E Crystallogr Commun. 2020 Feb 28;76(Pt 3):461–5. doi: 10.1107/S2056989020002601 (PMC7057379; doi:10.1107/S2056989020002601)
Supplement: Supplementary file 1 [file e-76-00461-sup1.cif]

##############################################################################
#                                                                            #
# This CIF contains the data in a paper accepted for publication in          #
# Acta Crystallographica Section E. It conforms to the requirements of       #
# Notes for Authors for Acta Crystallographica Section E, and has been       #
# peer reviewed under the auspices of the IUCr Commission on Journals.       #
#                                                                            #
# Full details of the Crystallographic Information File format               #
# are given in the paper "The Crystallographic Information File (CIF):       #
# a New Standard Archive File for Crystallography" by S. R. Hall, F. H.      #
# Allen and I. D. Brown [Acta Cryst. (1991), A47, 655-685].                  #
#                                                                            #
# The current version of the core CIF dictionary is obtainable from          #
# ftp://ftp.iucr.org/pub/cif_core.dic.                                       #
#                                                                            #
# Software is freely available for graphical display of the structure(s)     #
# in this CIF. For information consult the CIF software page                 #
# http://www.iucr.org/resources/cif/software.                                #
#                                                                            #
# This file may be used for bona fide research purposes within the           #
# scientific community so long as proper attribution is given to the journal # 
# article from which it was obtained.                                        #
#                                                                            #
##############################################################################
data_I
_audit_creation_method     'SHELXL-2018/3'
_journal_date_recd_electronic     2020-01-29
_journal_date_accepted     2020-02-25
_journal_name_full     'Acta Crystallographica, Section E'
_journal_year     2020
_journal_volume     76
_journal_issue      3
_journal_page_first     461
_journal_page_last     465
_journal_paper_category     GO
_journal_paper_doi     10.1107/S2056989020002601
_journal_coeditor_code     RZ5270
_publ_contact_author_name     'Yassine El Ghallab'
_publ_contact_author_address
;
Laboratory of Drugs Sciences, Biomedical Research and Biotechnology,
Faculty of Medicine and Pharmacy, Hassan II University, B.P. 9154,
Casablanca 20250, Morocco
;
_publ_contact_author_email     'y_ghallab@yahoo.com'
_publ_contact_author_fax     '212 537 77 54 40'
_publ_contact_author_phone     '212 537 77 54 40'
_publ_section_title
;
Crystal structure and Hirshfeld surface analysis of
4-allyl-2-methoxy-6-nitrophenol
;
_publ_section_title_footnote     .
loop_
    _publ_author_name
    _publ_author_footnote
    _publ_author_address
    'El Ghallab, Yassine' .
;
Laboratory of Drugs Sciences, Biomedical Research and Biotechnology,
Faculty of Medicine and Pharmacy, Hassan II University, BP 9154,
Casablanca 20250, Morocco
;
    'Derfoufi, Sanae' .
;
Laboratory of Drugs Sciences, Biomedical Research and Biotechnology,
Faculty of Medicine and Pharmacy, Hassan II University, BP 9154,
Casablanca 20250, Morocco
;
    'Ketatni, El Mostafa' .
;
Laboratory of Organic and Analytical Chemistry, University Sultan Moulay
Slimane, Faculty of Science and Technology, PO Box 523, Beni-Mellal,
Morocco
;
    'Saadi, Mohamed' .
;
Laboratoire de Chimie Appliqu\'ee des Mat\'eriaux,
Centre des Sciences des Mat\'eriaux, Faculty of Sciences,
Mohammed V University in Rabat, Avenue Ibn Batouta, BP 1014, Rabat, Morocco
;
    'El Ammari, Lahcen' .
;
Laboratoire de Chimie Appliqu\'ee des Mat\'eriaux,
Centre des Sciences des Mat\'eriaux, Faculty of Sciences,
Mohammed V University in Rabat, Avenue Ibn Batouta, BP 1014, Rabat, Morocco
;
_publ_section_synopsis
;
The crystal structure of 4-allyl-2-methoxy-6-nitrophenol, which crystallizes in
the centrosymmetric space group <i>P</i>\=1 with three independent molecules
in the asymmetric unit, is reported along with the Hirshfeld surface analysis.
;
_chemical_name_systematic
;
4-Allyl-2-methoxy-6-nitrophenol
;
_chemical_name_common
;
2-Methoxy-6-nitro-4-(prop-2-en-1-yl)phenol
;
_chemical_formula_moiety     'C10 H11 N O4'
_chemical_formula_sum     'C10 H11 N O4'
_chemical_formula_iupac     'C10 H11 N O4'
_chemical_formula_weight     209.20
_chemical_melting_point     ?
_space_group_crystal_system     triclinic
_space_group_name_H-M_alt     'P -1'
_space_group_name_Hall     '-P 1'
loop_
    _space_group_symop_operation_xyz
    'x, y, z'
    '-x, -y, -z'
_cell_length_a     8.706(3)
_cell_length_b     13.753(5)
_cell_length_c     14.683(5)
_cell_angle_alpha     116.142(11)
_cell_angle_beta     93.871(12)
_cell_angle_gamma     96.985(12)
_cell_volume     1552.0(9)
_cell_formula_units_Z     6
_cell_measurement_reflns_used     6334
_cell_measurement_theta_min     2.662
_cell_measurement_theta_max     26.371
_cell_measurement_temperature     296(2)
_exptl_crystal_description     Block
_exptl_crystal_colour     orange
_exptl_crystal_size_max     0.31
_exptl_crystal_size_mid     0.28
_exptl_crystal_size_min     0.26
_exptl_crystal_density_diffrn     1.343
_exptl_crystal_density_meas     ?
_exptl_crystal_density_method     ?
_exptl_crystal_F_000     660
_exptl_absorpt_coefficient_mu     0.105
_exptl_absorpt_correction_type     multi-scan
_exptl_absorpt_process_details
;
(SADABS; Krause <i>et al.</i>, 2015)
;
_exptl_absorpt_correction_T_min     0.7070
_exptl_absorpt_correction_T_max     0.7463
_diffrn_ambient_temperature     296(2)
_diffrn_radiation_type     MoK\a
_diffrn_radiation_wavelength     0.71073
_diffrn_radiation_source     'INCOATEC I\mS micro-focus source'
_diffrn_radiation_monochromator     'HELIOS mirror optics'
_diffrn_measurement_device_type     'Bruker D8 VENTURE Super DUO'
_diffrn_measurement_method     '\f and \w scans'
_diffrn_detector     'PHOTON100 CMOS area-detector'
_diffrn_detector_area_resol_mean     10.4167
_diffrn_reflns_number     54955
_diffrn_reflns_av_R_equivalents     0.0366
_diffrn_reflns_av_unetI/netI     0.0213
_diffrn_reflns_theta_min     2.662
_diffrn_reflns_theta_max     26.371
_diffrn_reflns_theta_full     25.242
_diffrn_measured_fraction_theta_max     0.999
_diffrn_measured_fraction_theta_full     0.999
_diffrn_reflns_limit_h_min     -10
_diffrn_reflns_limit_h_max     10
_diffrn_reflns_limit_k_min     -17
_diffrn_reflns_limit_k_max     17
_diffrn_reflns_limit_l_min     -18
_diffrn_reflns_limit_l_max     18
_reflns_number_total     6334
_reflns_number_gt     4687
_reflns_threshold_expression     'I > 2\s(I)'
_refine_ls_structure_factor_coef     Fsqd
_refine_ls_matrix_type     full
_refine_ls_R_factor_all     0.0655
_refine_ls_R_factor_gt     0.0473
_refine_ls_wR_factor_gt     0.1208
_refine_ls_wR_factor_ref     0.1339
_refine_ls_goodness_of_fit_ref     1.023
_refine_ls_restrained_S_all     1.023
_refine_ls_number_reflns     6334
_refine_ls_number_parameters     460
_refine_ls_number_restraints     0
_refine_ls_hydrogen_treatment     mixed
_refine_ls_weighting_scheme     calc
_refine_ls_weighting_details
              'w=1/[\s^2^(Fo^2^)+(0.0592P)^2^+0.4096P] where P=(Fo^2^+2Fc^2^)/3'
_atom_sites_solution_hydrogens     mixed
_atom_sites_solution_primary     ?
_atom_sites_solution_secondary     ?
_refine_ls_shift/su_max     0.000
_refine_ls_shift/su_mean     0.000
_refine_diff_density_max     0.408
_refine_diff_density_min     -0.201
_refine_ls_extinction_method
;
SHELXL-2018/3 (Sheldrick, 2015b)
;
_refine_ls_extinction_coef     0.021(2)
_refine_ls_extinction_expression
                                  'Fc^*^=kFc[1+0.001xFc^2^\l^3^/sin(2\q)]^-1/4^'
loop_
    _atom_type_symbol
    _atom_type_description
    _atom_type_scat_dispersion_real
    _atom_type_scat_dispersion_imag
    _atom_type_scat_source
    'C' 'C' 0.0033 0.0016
                         'International Tables Vol C Tables 4.2.6.8 and 6.1.1.4'
    'H' 'H' 0.0000 0.0000
                         'International Tables Vol C Tables 4.2.6.8 and 6.1.1.4'
    'N' 'N' 0.0061 0.0033
                         'International Tables Vol C Tables 4.2.6.8 and 6.1.1.4'
    'O' 'O' 0.0106 0.0060
                         'International Tables Vol C Tables 4.2.6.8 and 6.1.1.4'
_computing_data_collection
;
APEX3 (Bruker, 2016)
;
_computing_cell_refinement
;
SAINT (Bruker, 2016)
;
_computing_data_reduction
;
SAINT (Bruker, 2016)
;
_computing_structure_solution
;
<i>SHELXT2014/5</i> (Sheldrick, 2015a)
;
_computing_structure_refinement
;
<i>SHELXL2016/6</i> (Sheldrick, 2015b)
;
_computing_molecular_graphics
;
Ortep-3 for Windows (Farrugia, 2012);
Mercury (Macrae <i>et al.</i>, 2020)
;
_computing_publication_material
;
publCIF (Westrip, 2010)
;
loop_
    _atom_site_type_symbol
    _atom_site_label
    _atom_site_fract_x
    _atom_site_fract_y
    _atom_site_fract_z
    _atom_site_U_iso_or_equiv
    _atom_site_adp_type
    _atom_site_calc_flag
    _atom_site_occupancy
    _atom_site_disorder_assembly
    _atom_site_disorder_group
    C C1 0.7703(5) 0.1282(3) 0.9575(3) 0.1442(14) Uani d 1 . .
    H H1A 0.669741 0.087821 0.935152 0.173 Uiso calc 1 . .
    H H1B 0.856141 0.092334 0.943266 0.173 Uiso calc 1 . .
    C C2 0.7907(4) 0.2334(3) 1.0082(2) 0.1086(9) Uani d 1 . .
    H H2 0.893725 0.269409 1.028622 0.130 Uiso calc 1 . .
    C C3 0.6708(3) 0.30301(19) 1.03745(18) 0.0862(7) Uani d 1 . .
    H H3A 0.681015 0.341956 1.111572 0.103 Uiso calc 1 . .
    H H3B 0.568772 0.256699 1.013201 0.103 Uiso calc 1 . .
    C C4 0.6796(2) 0.38578(15) 0.99543(14) 0.0619(5) Uani d 1 . .
    C C5 0.5910(2) 0.36410(16) 0.90633(14) 0.0628(5) Uani d 1 . .
    H H5 0.523012 0.297687 0.870481 0.075 Uiso calc 1 . .
    C C6 0.60267(19) 0.44162(15) 0.86912(13) 0.0564(4) Uani d 1 . .
    C C7 0.7021(2) 0.54237(14) 0.92020(13) 0.0533(4) Uani d 1 . .
    C C8 0.79192(19) 0.56398(14) 1.01284(12) 0.0516(4) Uani d 1 . .
    C C9 0.7813(2) 0.48670(15) 1.04822(13) 0.0576(4) Uani d 1 . .
    H H9 0.842850 0.501427 1.108578 0.069 Uiso calc 1 . .
    C C10 0.9739(3) 0.69329(18) 1.15663(15) 0.0763(6) Uani d 1 . .
    H H10A 0.904755 0.692601 1.204647 0.115 Uiso calc 1 . .
    H H10B 1.034076 0.765533 1.181861 0.115 Uiso calc 1 . .
    H H10C 1.042918 0.641401 1.148116 0.115 Uiso calc 1 . .
    N N1 0.50602(19) 0.41416(17) 0.77400(13) 0.0741(5) Uani d 1 . .
    O O1 0.88445(16) 0.66397(10) 1.06010(10) 0.0687(4) Uani d 1 . .
    O O2 0.71821(19) 0.62197(12) 0.89023(11) 0.0745(4) Uani d 1 . .
    O O3 0.5206(2) 0.47908(17) 0.73564(13) 0.1008(6) Uani d 1 . .
    O O4 0.41380(18) 0.32741(15) 0.73302(13) 0.0988(6) Uani d 1 . .
    C C11A 0.4789(14) 0.2126(11) 0.2212(9) 0.107(4) Uani d 0.648(8) A 1
    H H11A 0.504547 0.263438 0.196542 0.128 Uiso calc 0.648(8) A 1
    H H11B 0.429013 0.141711 0.176573 0.128 Uiso calc 0.648(8) A 1
    C C12A 0.5127(4) 0.2406(3) 0.3175(3) 0.0775(16) Uani d 0.648(8) A 1
    H H12A 0.484720 0.186924 0.338427 0.093 Uiso calc 0.648(8) A 1
    C C11B 0.472(2) 0.1982(15) 0.2141(18) 0.094(7) Uani d 0.352(8) A 2
    H H11C 0.441218 0.141392 0.230507 0.113 Uiso calc 0.352(8) A 2
    H H11D 0.453749 0.186675 0.146615 0.113 Uiso calc 0.352(8) A 2
    C C12B 0.5447(7) 0.3007(8) 0.2904(7) 0.075(3) Uani d 0.352(8) A 2
    H H12B 0.570414 0.351468 0.265767 0.090 Uiso calc 0.352(8) A 2
    C C13 0.5863(3) 0.3424(3) 0.3925(2) 0.1000(8) Uani d 1 . .
    H H13A 0.527879 0.363796 0.450327 0.120 Uiso calc 0.648(8) A 1
    H H13B 0.581070 0.395340 0.365880 0.120 Uiso calc 0.648(8) A 1
    H H13C 0.522486 0.297742 0.416294 0.120 Uiso calc 0.352(8) A 2
    H H13D 0.559627 0.415525 0.424614 0.120 Uiso calc 0.352(8) A 2
    C C14 0.7560(2) 0.35083(16) 0.43148(15) 0.0619(5) Uani d 1 . .
    C C15 0.8104(2) 0.39916(15) 0.53351(15) 0.0610(5) Uani d 1 . .
    H H15 0.742814 0.427603 0.581481 0.073 Uiso calc 1 . .
    C C16 0.9676(2) 0.40594(13) 0.56597(13) 0.0532(4) Uani d 1 . .
    C C17 1.07440(19) 0.36536(13) 0.49776(13) 0.0493(4) Uani d 1 . .
    C C18 1.01636(19) 0.31557(14) 0.39249(12) 0.0507(4) Uani d 1 . .
    C C19 0.8614(2) 0.30891(15) 0.36115(14) 0.0568(4) Uani d 1 . .
    H H19 0.825339 0.275728 0.291428 0.068 Uiso calc 1 . .
    C C20 1.0751(3) 0.2270(2) 0.22242(15) 0.0808(6) Uani d 1 . .
    H H20A 0.995975 0.163994 0.203937 0.121 Uiso calc 1 . .
    H H20B 1.162250 0.204457 0.186106 0.121 Uiso calc 1 . .
    H H20C 1.033249 0.278869 0.204844 0.121 Uiso calc 1 . .
    N N2 1.0193(2) 0.45748(14) 0.67507(12) 0.0697(4) Uani d 1 . .
    O O5 1.12547(14) 0.27684(12) 0.32966(9) 0.0664(4) Uani d 1 . .
    O O6 1.22701(14) 0.36805(12) 0.52235(11) 0.0641(4) Uani d 1 . .
    O O7 1.1606(2) 0.47349(13) 0.70603(11) 0.0850(4) Uani d 1 . .
    O O8 0.9228(2) 0.48412(17) 0.73412(12) 0.1068(6) Uani d 1 . .
    C C21A -0.2510(12) -0.0879(7) 0.0621(5) 0.121(4) Uani d 0.668(9) B 1
    H H21A -0.246926 -0.160899 0.045748 0.145 Uiso calc 0.668(9) B 1
    H H21B -0.232777 -0.062093 0.014302 0.145 Uiso calc 0.668(9) B 1
    C C22A -0.2799(4) -0.0266(4) 0.1454(3) 0.0764(14) Uani d 0.668(9) B 1
    H H22A -0.281443 0.044748 0.154888 0.092 Uiso calc 0.668(9) B 1
    C C21B -0.233(2) -0.0934(12) 0.0612(16) 0.119(8) Uani d 0.332(9) B 2
    H H21C -0.233452 -0.028161 0.056564 0.143 Uiso calc 0.332(9) B 2
    H H21D -0.206887 -0.154152 0.007319 0.143 Uiso calc 0.332(9) B 2
    C C22B -0.2705(8) -0.0999(9) 0.1445(7) 0.078(3) Uani d 0.332(9) B 2
    H H22B -0.264145 -0.170393 0.135978 0.094 Uiso calc 0.332(9) B 2
    C C23 -0.3132(3) -0.0433(2) 0.23518(18) 0.0893(7) Uani d 1 . .
    H H23A -0.323904 -0.121250 0.215662 0.107 Uiso calc 0.668(9) B 1
    H H23B -0.412887 -0.021186 0.253318 0.107 Uiso calc 0.668(9) B 1
    H H23C -0.385321 -0.093840 0.248213 0.107 Uiso calc 0.332(9) B 2
    H H23D -0.371941 0.009953 0.229832 0.107 Uiso calc 0.332(9) B 2
    C C24 -0.1915(2) 0.01826(14) 0.32956(14) 0.0575(4) Uani d 1 . .
    C C25 -0.0350(2) 0.01984(14) 0.32198(13) 0.0547(4) Uani d 1 . .
    H H25 -0.001961 -0.015992 0.258299 0.066 Uiso calc 1 . .
    C C26 0.07431(18) 0.07529(13) 0.40997(13) 0.0483(4) Uani d 1 . .
    C C27 0.03114(18) 0.13021(13) 0.50680(12) 0.0468(4) Uani d 1 . .
    C C28 -0.13073(18) 0.12718(13) 0.51315(13) 0.0494(4) Uani d 1 . .
    C C29 -0.23785(19) 0.07271(14) 0.42663(13) 0.0538(4) Uani d 1 . .
    H H29 -0.343672 0.071824 0.432412 0.065 Uiso calc 1 . .
    C C30 -0.3235(2) 0.1869(2) 0.62435(17) 0.0773(6) Uani d 1 . .
    H H30A -0.364262 0.226379 0.590885 0.116 Uiso calc 1 . .
    H H30B -0.331320 0.224162 0.696188 0.116 Uiso calc 1 . .
    H H30C -0.382519 0.113848 0.595437 0.116 Uiso calc 1 . .
    N N3 0.23790(17) 0.07279(13) 0.39773(13) 0.0618(4) Uani d 1 . .
    O O9 -0.16410(14) 0.18116(12) 0.61035(9) 0.0671(4) Uani d 1 . .
    O O10 0.12736(15) 0.18700(11) 0.59525(10) 0.0635(3) Uani d 1 . .
    O O11 0.33723(15) 0.11885(14) 0.47501(12) 0.0795(4) Uani d 1 . .
    O O12 0.27365(17) 0.02443(14) 0.31208(13) 0.0892(5) Uani d 1 . .
    H H2O 0.658(3) 0.593(2) 0.829(2) 0.110(9) Uiso d 1 . .
    H H6 1.236(3) 0.3989(19) 0.5856(19) 0.083(8) Uiso d 1 . .
    H H10 0.218(3) 0.180(2) 0.5758(19) 0.095(8) Uiso d 1 . .
loop_
    _atom_site_aniso_label
    _atom_site_aniso_U_11
    _atom_site_aniso_U_22
    _atom_site_aniso_U_33
    _atom_site_aniso_U_12
    _atom_site_aniso_U_13
    _atom_site_aniso_U_23
    C1 0.187(4) 0.103(2) 0.156(3) 0.034(2) 0.036(3) 0.066(2)
    C2 0.104(2) 0.135(3) 0.124(2) 0.0102(19) 0.0140(18) 0.094(2)
    C3 0.1077(18) 0.0779(14) 0.0734(14) -0.0027(13) 0.0214(13) 0.0380(12)
    C4 0.0659(11) 0.0605(11) 0.0546(10) 0.0049(9) 0.0180(9) 0.0220(9)
    C5 0.0520(10) 0.0601(11) 0.0576(11) -0.0001(8) 0.0113(8) 0.0118(9)
    C6 0.0435(9) 0.0666(11) 0.0460(9) 0.0157(8) 0.0047(7) 0.0124(8)
    C7 0.0523(9) 0.0584(10) 0.0486(9) 0.0199(8) 0.0120(7) 0.0203(8)
    C8 0.0486(9) 0.0534(9) 0.0450(9) 0.0077(7) 0.0091(7) 0.0151(7)
    C9 0.0595(10) 0.0661(11) 0.0434(9) 0.0078(8) 0.0075(7) 0.0220(8)
    C10 0.0808(14) 0.0703(13) 0.0558(11) -0.0058(10) -0.0092(10) 0.0160(10)
    N1 0.0526(9) 0.0891(13) 0.0605(10) 0.0260(9) -0.0019(8) 0.0139(10)
    O1 0.0777(9) 0.0581(7) 0.0579(7) -0.0041(6) -0.0057(6) 0.0210(6)
    O2 0.0933(11) 0.0682(9) 0.0649(9) 0.0219(7) 0.0013(8) 0.0320(7)
    O3 0.0982(12) 0.1215(14) 0.0802(11) 0.0284(10) -0.0179(9) 0.0452(11)
    O4 0.0648(9) 0.1008(12) 0.0829(11) 0.0057(9) -0.0214(8) 0.0052(9)
    C11A 0.071(7) 0.169(11) 0.086(6) 0.015(6) 0.001(5) 0.066(7)
    C12A 0.0454(17) 0.089(3) 0.109(4) 0.0035(17) 0.0061(18) 0.058(3)
    C11B 0.047(8) 0.072(6) 0.116(13) 0.002(5) -0.011(7) 0.005(7)
    C12B 0.048(3) 0.098(6) 0.095(6) 0.006(3) -0.009(3) 0.063(5)
    C13 0.0515(12) 0.129(2) 0.0964(19) 0.0272(13) 0.0084(12) 0.0283(16)
    C14 0.0487(10) 0.0655(11) 0.0684(12) 0.0144(8) 0.0089(8) 0.0262(9)
    C15 0.0617(11) 0.0596(10) 0.0645(11) 0.0196(8) 0.0200(9) 0.0267(9)
    C16 0.0638(11) 0.0497(9) 0.0492(9) 0.0134(8) 0.0077(8) 0.0243(8)
    C17 0.0489(9) 0.0491(9) 0.0547(9) 0.0089(7) 0.0046(7) 0.0281(8)
    C18 0.0457(9) 0.0558(9) 0.0537(10) 0.0080(7) 0.0093(7) 0.0274(8)
    C19 0.0479(9) 0.0638(11) 0.0542(10) 0.0076(8) 0.0029(7) 0.0237(8)
    C20 0.0663(13) 0.1128(18) 0.0546(11) 0.0144(12) 0.0145(9) 0.0295(12)
    N2 0.0902(13) 0.0670(10) 0.0547(9) 0.0267(9) 0.0126(9) 0.0265(8)
    O5 0.0479(7) 0.0950(10) 0.0525(7) 0.0144(6) 0.0107(5) 0.0287(7)
    O6 0.0518(7) 0.0819(9) 0.0592(8) 0.0140(6) 0.0006(6) 0.0327(7)
    O7 0.0913(11) 0.0988(11) 0.0571(8) 0.0192(9) -0.0071(8) 0.0300(8)
    O8 0.1188(14) 0.1410(16) 0.0609(9) 0.0613(12) 0.0319(9) 0.0334(10)
    C21A 0.134(6) 0.142(7) 0.042(3) -0.033(5) -0.013(3) 0.021(4)
    C22A 0.075(2) 0.061(3) 0.072(3) 0.0025(17) -0.0183(16) 0.0174(19)
    C21B 0.112(11) 0.054(7) 0.160(19) 0.039(8) -0.008(9) 0.019(8)
    C22B 0.070(4) 0.069(6) 0.071(5) -0.001(4) -0.005(3) 0.014(4)
    C23 0.0632(13) 0.1015(17) 0.0703(14) -0.0118(12) -0.0097(11) 0.0184(13)
    C24 0.0488(9) 0.0548(10) 0.0595(10) -0.0009(7) 0.0012(8) 0.0207(8)
    C25 0.0538(10) 0.0506(9) 0.0537(10) 0.0057(7) 0.0103(8) 0.0188(8)
    C26 0.0398(8) 0.0496(9) 0.0610(10) 0.0078(7) 0.0099(7) 0.0297(8)
    C27 0.0411(8) 0.0489(9) 0.0534(9) 0.0048(7) 0.0012(7) 0.0274(7)
    C28 0.0450(9) 0.0517(9) 0.0540(9) 0.0097(7) 0.0087(7) 0.0256(8)
    C29 0.0385(8) 0.0576(10) 0.0636(11) 0.0048(7) 0.0055(7) 0.0270(8)
    C30 0.0586(12) 0.0989(16) 0.0749(13) 0.0302(11) 0.0247(10) 0.0333(12)
    N3 0.0459(8) 0.0723(10) 0.0775(11) 0.0128(7) 0.0157(8) 0.0415(9)
    O9 0.0515(7) 0.0899(9) 0.0549(7) 0.0189(6) 0.0122(6) 0.0260(7)
    O10 0.0462(7) 0.0841(9) 0.0559(7) 0.0035(6) -0.0022(6) 0.0309(7)
    O11 0.0399(7) 0.1124(12) 0.0902(10) 0.0106(7) 0.0049(7) 0.0505(9)
    O12 0.0636(9) 0.1155(13) 0.0860(11) 0.0232(8) 0.0337(8) 0.0380(9)
_geom_special_details
;
 All esds (except the esd in the dihedral angle between two l.s. planes)
 are estimated using the full covariance matrix.  The cell esds are taken
 into account individually in the estimation of esds in distances, angles
 and torsion angles; correlations between esds in cell parameters are only
 used when they are defined by crystal symmetry.  An approximate (isotropic)
 treatment of cell esds is used for estimating esds involving l.s. planes.
;
loop_
    _geom_bond_atom_site_label_1
    _geom_bond_atom_site_label_2
    _geom_bond_site_symmetry_2
    _geom_bond_distance
    _geom_bond_publ_flag
    C1 C2 . 1.285(4) ?
    C1 H1A . 0.9300 ?
    C1 H1B . 0.9300 ?
    C2 C3 . 1.460(4) ?
    C2 H2 . 0.9300 ?
    C3 C4 . 1.512(3) ?
    C3 H3A . 0.9700 ?
    C3 H3B . 0.9700 ?
    C4 C5 . 1.363(3) ?
    C4 C9 . 1.404(3) ?
    C5 C6 . 1.393(3) ?
    C5 H5 . 0.9300 ?
    C6 C7 . 1.392(3) ?
    C6 N1 . 1.449(2) ?
    C7 O2 . 1.344(2) ?
    C7 C8 . 1.412(2) ?
    C8 O1 . 1.355(2) ?
    C8 C9 . 1.370(2) ?
    C9 H9 . 0.9300 ?
    C10 O1 . 1.432(2) ?
    C10 H10A . 0.9600 ?
    C10 H10B . 0.9600 ?
    C10 H10C . 0.9600 ?
    N1 O4 . 1.224(2) ?
    N1 O3 . 1.247(2) ?
    O2 H2O . 0.91(3) ?
    C11A C12A . 1.293(12) ?
    C11A H11A . 0.9300 ?
    C11A H11B . 0.9300 ?
    C12A C13 . 1.383(5) ?
    C12A H12A . 0.9300 ?
    C11B C12B . 1.39(2) ?
    C11B H11C . 0.9300 ?
    C11B H11D . 0.9300 ?
    C12B C13 . 1.351(9) ?
    C12B H12B . 0.9300 ?
    C13 C14 . 1.520(3) ?
    C13 H13A . 0.9700 ?
    C13 H13B . 0.9700 ?
    C13 H13C . 0.9700 ?
    C13 H13D . 0.9700 ?
    C14 C15 . 1.364(3) ?
    C14 C19 . 1.404(3) ?
    C15 C16 . 1.397(3) ?
    C15 H15 . 0.9300 ?
    C16 C17 . 1.392(2) ?
    C16 N2 . 1.448(2) ?
    C17 O6 . 1.345(2) ?
    C17 C18 . 1.411(2) ?
    C18 O5 . 1.359(2) ?
    C18 C19 . 1.374(2) ?
    C19 H19 . 0.9300 ?
    C20 O5 . 1.423(2) ?
    C20 H20A . 0.9600 ?
    C20 H20B . 0.9600 ?
    C20 H20C . 0.9600 ?
    N2 O8 . 1.219(2) ?
    N2 O7 . 1.240(2) ?
    O6 H6 . 0.83(2) ?
    C21A C22A . 1.206(8) ?
    C21A H21A . 0.9300 ?
    C21A H21B . 0.9300 ?
    C22A C23 . 1.475(5) ?
    C22A H22A . 0.9300 ?
    C21B C22B . 1.32(2) ?
    C21B H21C . 0.9300 ?
    C21B H21D . 0.9300 ?
    C22B C23 . 1.320(9) ?
    C22B H22B . 0.9300 ?
    C23 C24 . 1.520(3) ?
    C23 H23A . 0.9700 ?
    C23 H23B . 0.9700 ?
    C23 H23C . 0.9700 ?
    C23 H23D . 0.9700 ?
    C24 C25 . 1.373(2) ?
    C24 C29 . 1.402(3) ?
    C25 C26 . 1.395(2) ?
    C25 H25 . 0.9300 ?
    C26 C27 . 1.389(2) ?
    C26 N3 . 1.450(2) ?
    C27 O10 . 1.341(2) ?
    C27 C28 . 1.415(2) ?
    C28 O9 . 1.359(2) ?
    C28 C29 . 1.370(2) ?
    C29 H29 . 0.9300 ?
    C30 O9 . 1.423(2) ?
    C30 H30A . 0.9600 ?
    C30 H30B . 0.9600 ?
    C30 H30C . 0.9600 ?
    N3 O12 . 1.219(2) ?
    N3 O11 . 1.240(2) ?
    O10 H10 . 0.86(3) ?
loop_
    _geom_angle_atom_site_label_1
    _geom_angle_atom_site_label_2
    _geom_angle_atom_site_label_3
    _geom_angle_site_symmetry_1
    _geom_angle_site_symmetry_3
    _geom_angle
    _geom_angle_publ_flag
    C2 C1 H1A . . 120.0 ?
    C2 C1 H1B . . 120.0 ?
    H1A C1 H1B . . 120.0 ?
    C1 C2 C3 . . 127.5(3) ?
    C1 C2 H2 . . 116.2 ?
    C3 C2 H2 . . 116.2 ?
    C2 C3 C4 . . 113.5(2) ?
    C2 C3 H3A . . 108.9 ?
    C4 C3 H3A . . 108.9 ?
    C2 C3 H3B . . 108.9 ?
    C4 C3 H3B . . 108.9 ?
    H3A C3 H3B . . 107.7 ?
    C5 C4 C9 . . 118.99(18) ?
    C5 C4 C3 . . 121.19(18) ?
    C9 C4 C3 . . 119.81(18) ?
    C4 C5 C6 . . 119.87(17) ?
    C4 C5 H5 . . 120.1 ?
    C6 C5 H5 . . 120.1 ?
    C7 C6 C5 . . 122.23(16) ?
    C7 C6 N1 . . 120.24(18) ?
    C5 C6 N1 . . 117.52(17) ?
    O2 C7 C6 . . 125.82(16) ?
    O2 C7 C8 . . 116.97(16) ?
    C6 C7 C8 . . 117.20(16) ?
    O1 C8 C9 . . 125.18(16) ?
    O1 C8 C7 . . 114.62(16) ?
    C9 C8 C7 . . 120.19(16) ?
    C8 C9 C4 . . 121.50(17) ?
    C8 C9 H9 . . 119.3 ?
    C4 C9 H9 . . 119.3 ?
    O1 C10 H10A . . 109.5 ?
    O1 C10 H10B . . 109.5 ?
    H10A C10 H10B . . 109.5 ?
    O1 C10 H10C . . 109.5 ?
    H10A C10 H10C . . 109.5 ?
    H10B C10 H10C . . 109.5 ?
    O4 N1 O3 . . 121.93(19) ?
    O4 N1 C6 . . 119.1(2) ?
    O3 N1 C6 . . 118.96(19) ?
    C8 O1 C10 . . 117.66(15) ?
    C7 O2 H2O . . 105.1(17) ?
    C12A C11A H11A . . 120.0 ?
    C12A C11A H11B . . 120.0 ?
    H11A C11A H11B . . 120.0 ?
    C11A C12A C13 . . 126.5(7) ?
    C11A C12A H12A . . 116.8 ?
    C13 C12A H12A . . 116.8 ?
    C12B C11B H11C . . 120.0 ?
    C12B C11B H11D . . 120.0 ?
    H11C C11B H11D . . 120.0 ?
    C13 C12B C11B . . 134.0(11) ?
    C13 C12B H12B . . 113.0 ?
    C11B C12B H12B . . 113.0 ?
    C12B C13 C14 . . 118.1(3) ?
    C12A C13 C14 . . 116.4(2) ?
    C12A C13 H13A . . 108.2 ?
    C14 C13 H13A . . 108.2 ?
    C12A C13 H13B . . 108.2 ?
    C14 C13 H13B . . 108.2 ?
    H13A C13 H13B . . 107.3 ?
    C12B C13 H13C . . 107.8 ?
    C14 C13 H13C . . 107.8 ?
    C12B C13 H13D . . 107.8 ?
    C14 C13 H13D . . 107.8 ?
    H13C C13 H13D . . 107.1 ?
    C15 C14 C19 . . 118.49(17) ?
    C15 C14 C13 . . 121.91(18) ?
    C19 C14 C13 . . 119.59(18) ?
    C14 C15 C16 . . 120.02(17) ?
    C14 C15 H15 . . 120.0 ?
    C16 C15 H15 . . 120.0 ?
    C17 C16 C15 . . 122.55(16) ?
    C17 C16 N2 . . 119.58(16) ?
    C15 C16 N2 . . 117.87(16) ?
    O6 C17 C16 . . 126.40(16) ?
    O6 C17 C18 . . 116.84(15) ?
    C16 C17 C18 . . 116.75(15) ?
    O5 C18 C19 . . 125.52(16) ?
    O5 C18 C17 . . 114.12(14) ?
    C19 C18 C17 . . 120.36(16) ?
    C18 C19 C14 . . 121.83(17) ?
    C18 C19 H19 . . 119.1 ?
    C14 C19 H19 . . 119.1 ?
    O5 C20 H20A . . 109.5 ?
    O5 C20 H20B . . 109.5 ?
    H20A C20 H20B . . 109.5 ?
    O5 C20 H20C . . 109.5 ?
    H20A C20 H20C . . 109.5 ?
    H20B C20 H20C . . 109.5 ?
    O8 N2 O7 . . 121.72(18) ?
    O8 N2 C16 . . 119.09(19) ?
    O7 N2 C16 . . 119.18(17) ?
    C18 O5 C20 . . 117.02(14) ?
    C17 O6 H6 . . 101.5(17) ?
    C22A C21A H21A . . 120.0 ?
    C22A C21A H21B . . 120.0 ?
    H21A C21A H21B . . 120.0 ?
    C21A C22A C23 . . 132.2(6) ?
    C21A C22A H22A . . 113.9 ?
    C23 C22A H22A . . 113.9 ?
    C22B C21B H21C . . 120.0 ?
    C22B C21B H21D . . 120.0 ?
    H21C C21B H21D . . 120.0 ?
    C23 C22B C21B . . 143.2(12) ?
    C23 C22B H22B . . 108.4 ?
    C21B C22B H22B . . 108.4 ?
    C22B C23 C24 . . 120.4(4) ?
    C22A C23 C24 . . 115.5(2) ?
    C22A C23 H23A . . 108.4 ?
    C24 C23 H23A . . 108.4 ?
    C22A C23 H23B . . 108.4 ?
    C24 C23 H23B . . 108.4 ?
    H23A C23 H23B . . 107.5 ?
    C22B C23 H23C . . 107.2 ?
    C24 C23 H23C . . 107.2 ?
    C22B C23 H23D . . 107.2 ?
    C24 C23 H23D . . 107.2 ?
    H23C C23 H23D . . 106.9 ?
    C25 C24 C29 . . 118.75(16) ?
    C25 C24 C23 . . 120.96(18) ?
    C29 C24 C23 . . 120.28(17) ?
    C24 C25 C26 . . 119.89(16) ?
    C24 C25 H25 . . 120.1 ?
    C26 C25 H25 . . 120.1 ?
    C27 C26 C25 . . 122.34(15) ?
    C27 C26 N3 . . 120.08(15) ?
    C25 C26 N3 . . 117.58(15) ?
    O10 C27 C26 . . 126.64(15) ?
    O10 C27 C28 . . 116.39(15) ?
    C26 C27 C28 . . 116.96(14) ?
    O9 C28 C29 . . 125.80(15) ?
    O9 C28 C27 . . 113.62(14) ?
    C29 C28 C27 . . 120.58(16) ?
    C28 C29 C24 . . 121.47(15) ?
    C28 C29 H29 . . 119.3 ?
    C24 C29 H29 . . 119.3 ?
    O9 C30 H30A . . 109.5 ?
    O9 C30 H30B . . 109.5 ?
    H30A C30 H30B . . 109.5 ?
    O9 C30 H30C . . 109.5 ?
    H30A C30 H30C . . 109.5 ?
    H30B C30 H30C . . 109.5 ?
    O12 N3 O11 . . 121.95(16) ?
    O12 N3 C26 . . 119.16(16) ?
    O11 N3 C26 . . 118.88(16) ?
    C28 O9 C30 . . 117.87(14) ?
    C27 O10 H10 . . 102.6(17) ?
loop_
    _geom_torsion_atom_site_label_1
    _geom_torsion_atom_site_label_2
    _geom_torsion_atom_site_label_3
    _geom_torsion_atom_site_label_4
    _geom_torsion_site_symmetry_1
    _geom_torsion_site_symmetry_2
    _geom_torsion_site_symmetry_3
    _geom_torsion_site_symmetry_4
    _geom_torsion
    _geom_torsion_publ_flag
    C1 C2 C3 C4 . . . . -120.5(3) ?
    C2 C3 C4 C5 . . . . 95.0(3) ?
    C2 C3 C4 C9 . . . . -84.5(3) ?
    C9 C4 C5 C6 . . . . 0.1(3) ?
    C3 C4 C5 C6 . . . . -179.48(18) ?
    C4 C5 C6 C7 . . . . -0.3(3) ?
    C4 C5 C6 N1 . . . . 179.90(16) ?
    C5 C6 C7 O2 . . . . -178.92(16) ?
    N1 C6 C7 O2 . . . . 0.8(3) ?
    C5 C6 C7 C8 . . . . -0.3(2) ?
    N1 C6 C7 C8 . . . . 179.51(14) ?
    O2 C7 C8 O1 . . . . -0.1(2) ?
    C6 C7 C8 O1 . . . . -178.89(14) ?
    O2 C7 C8 C9 . . . . 179.89(15) ?
    C6 C7 C8 C9 . . . . 1.1(2) ?
    O1 C8 C9 C4 . . . . 178.59(16) ?
    C7 C8 C9 C4 . . . . -1.4(3) ?
    C5 C4 C9 C8 . . . . 0.8(3) ?
    C3 C4 C9 C8 . . . . -179.65(18) ?
    C7 C6 N1 O4 . . . . -176.42(16) ?
    C5 C6 N1 O4 . . . . 3.4(2) ?
    C7 C6 N1 O3 . . . . 4.4(3) ?
    C5 C6 N1 O3 . . . . -175.79(17) ?
    C9 C8 O1 C10 . . . . -2.6(3) ?
    C7 C8 O1 C10 . . . . 177.44(16) ?
    C11B C12B C13 C14 . . . . 100.3(13) ?
    C11A C12A C13 C14 . . . . -105.3(7) ?
    C12B C13 C14 C15 . . . . 175.2(5) ?
    C12A C13 C14 C15 . . . . -132.1(3) ?
    C12B C13 C14 C19 . . . . -4.2(5) ?
    C12A C13 C14 C19 . . . . 48.6(4) ?
    C19 C14 C15 C16 . . . . -0.1(3) ?
    C13 C14 C15 C16 . . . . -179.5(2) ?
    C14 C15 C16 C17 . . . . 0.3(3) ?
    C14 C15 C16 N2 . . . . -179.68(17) ?
    C15 C16 C17 O6 . . . . -179.69(16) ?
    N2 C16 C17 O6 . . . . 0.3(3) ?
    C15 C16 C17 C18 . . . . -0.4(2) ?
    N2 C16 C17 C18 . . . . 179.66(15) ?
    O6 C17 C18 O5 . . . . -0.1(2) ?
    C16 C17 C18 O5 . . . . -179.54(14) ?
    O6 C17 C18 C19 . . . . 179.56(15) ?
    C16 C17 C18 C19 . . . . 0.2(2) ?
    O5 C18 C19 C14 . . . . 179.73(17) ?
    C17 C18 C19 C14 . . . . 0.1(3) ?
    C15 C14 C19 C18 . . . . -0.1(3) ?
    C13 C14 C19 C18 . . . . 179.3(2) ?
    C17 C16 N2 O8 . . . . -173.68(18) ?
    C15 C16 N2 O8 . . . . 6.3(3) ?
    C17 C16 N2 O7 . . . . 6.4(3) ?
    C15 C16 N2 O7 . . . . -173.57(17) ?
    C19 C18 O5 C20 . . . . 1.2(3) ?
    C17 C18 O5 C20 . . . . -179.13(16) ?
    C21B C22B C23 C24 . . . . -92.5(19) ?
    C21A C22A C23 C24 . . . . 113.8(7) ?
    C22B C23 C24 C25 . . . . 2.5(7) ?
    C22A C23 C24 C25 . . . . -45.2(4) ?
    C22B C23 C24 C29 . . . . -176.1(7) ?
    C22A C23 C24 C29 . . . . 136.1(3) ?
    C29 C24 C25 C26 . . . . -0.2(3) ?
    C23 C24 C25 C26 . . . . -178.83(18) ?
    C24 C25 C26 C27 . . . . -0.1(3) ?
    C24 C25 C26 N3 . . . . 179.01(15) ?
    C25 C26 C27 O10 . . . . -178.86(15) ?
    N3 C26 C27 O10 . . . . 2.0(2) ?
    C25 C26 C27 C28 . . . . 0.4(2) ?
    N3 C26 C27 C28 . . . . -178.66(14) ?
    O10 C27 C28 O9 . . . . -1.6(2) ?
    C26 C27 C28 O9 . . . . 179.02(14) ?
    O10 C27 C28 C29 . . . . 178.92(15) ?
    C26 C27 C28 C29 . . . . -0.5(2) ?
    O9 C28 C29 C24 . . . . -179.25(16) ?
    C27 C28 C29 C24 . . . . 0.1(3) ?
    C25 C24 C29 C28 . . . . 0.2(3) ?
    C23 C24 C29 C28 . . . . 178.83(19) ?
    C27 C26 N3 O12 . . . . -179.78(16) ?
    C25 C26 N3 O12 . . . . 1.1(2) ?
    C27 C26 N3 O11 . . . . 1.1(2) ?
    C25 C26 N3 O11 . . . . -178.04(16) ?
    C29 C28 O9 C30 . . . . -3.2(3) ?
    C27 C28 O9 C30 . . . . 177.35(16) ?
loop_
    _geom_hbond_atom_site_label_D
    _geom_hbond_atom_site_label_H
    _geom_hbond_atom_site_label_A
    _geom_hbond_site_symmetry_A
    _geom_hbond_distance_DH
    _geom_hbond_distance_HA
    _geom_hbond_distance_DA
    _geom_hbond_angle_DHA
    O10 H10 O11 . 0.86(3) 1.81(3) 2.594(2) 149(2)
    O6 H6 O7 . 0.83(2) 1.83(2) 2.584(2) 152(2)
    O2 H2O O3 . 0.91(3) 1.78(3) 2.587(2) 146(2)
    C12A H12A O12 . 0.93 2.58 3.382(4) 144.6
    C12B H12B O3 2_666 0.93 2.56 3.325(8) 139.9
    C9 H9 O7 2_767 0.93 2.59 3.394(2) 144.8
_shelx_space_group_comment
;
The symmetry employed for this shelxl refinement is uniquely defined
by the following loop, which should always be used as a source of
symmetry information in preference to the above space-group names.
They are only intended as comments.
;
_shelx_hkl_file
;
  -1   0   0  552.64   16.30
  -2   0   0  726.13   21.50
  -2   0   0  726.13   21.40
  -2   0   0  717.63   21.50
  -2   0   0  728.43   21.60
  -2   0   0  728.73   21.50
   2   0   0  703.13   21.50
   2   0   0  733.13   21.60
   2   0   0  771.42   21.60
   2   0   0  743.63   21.50
   2   0   0  729.13   21.50
  -3   0   0  126.89    4.10
  -3   0   0  132.29    4.40
  -3   0   0  130.19    4.50
  -3   0   0  133.89    4.10
  -3   0   0  129.89    4.30
  -3   0   0  137.99    4.30
  -3   0   0  138.99    4.30
   3   0   0  129.99    4.50
   3   0   0  126.19    4.40
   3   0   0  133.49    4.10
   3   0   0  128.69    4.30
   3   0   0  134.69    4.30
   3   0   0  132.99    4.20
  -4   0   0  306.27    9.40
  -4   0   0  309.77    9.70
  -4   0   0  316.07    9.80
  -4   0   0  306.97    9.70
  -4   0   0  309.77    9.60
  -4   0   0  321.17    9.60
  -4   0   0  302.67    9.30
   4   0   0  298.77    9.60
   4   0   0  308.87    9.60
   4   0   0  307.57    9.50
   4   0   0  327.97    9.70
   4   0   0  303.77    9.80
   4   0   0  316.17    9.40
  -5   0   0   12.30    0.80
  -5   0   0   13.20    0.90
  -5   0   0   15.20    1.40
  -5   0   0   13.20    1.40
  -5   0   0   14.10    1.00
   5   0   0   13.90    1.20
   5   0   0   13.80    1.00
   5   0   0   13.00    0.90
   5   0   0   13.70    0.80
   5   0   0   11.50    1.30
  -6   0   0    2.00    0.80
  -6   0   0    3.60    0.60
  -6   0   0    3.80    0.70
  -6   0   0    3.00    1.00
  -6   0   0    1.90    0.70
  -6   0   0    3.90    1.10
  -6   0   0    3.20    1.20
  -6   0   0    3.30    1.10
   6   0   0    2.40    0.70
   6   0   0    0.70    0.80
   6   0   0    1.30    0.80
   6   0   0    2.60    0.60
   6   0   0    3.90    1.60
   6   0   0    2.50    1.10
  -7   0   0    1.20    0.90
  -7   0   0    2.40    1.20
  -7   0   0    1.70    0.60
  -7   0   0    1.70    1.60
  -7   0   0    1.40    1.10
   7   0   0   -0.40    1.20
   7   0   0    1.70    1.30
   7   0   0    0.50    1.80
  -8   0   0    6.40    1.70
  -8   0   0    6.60    1.30
  -8   0   0    7.90    0.90
  -8   0   0    9.40    1.50
   8   0   0    7.90    1.70
   8   0   0    6.60    2.20
  -9   0   0    5.10    1.50
  -9   0   0    3.10    1.90
  -9   0   0    3.80    0.70
  -9   0   0    4.90    1.30
   9   0   0    3.20    2.30
   9   0   0    3.00    1.80
 -10   0   0    2.30    1.60
 -10   0   0    1.70    1.30
 -10   0   0    1.40    2.10
  10   0   0   -0.80    2.30
  10   0   0   -0.70    1.70
  10   0   0    2.00    2.00
 -11   0   0   27.70    3.00
 -11   0   0   26.50    3.00
  11   0   0   26.80    4.30
  11   0   0   23.30    3.80
  11   0   0   22.70    3.70
 -12   0   0    1.10    1.90
 -12   0   0    1.30    2.30
 -12   0   0    8.30    3.30
  12   0   0    1.70    2.60
  12   0   0   -0.10    2.90
  12   0   0    2.60    5.70
  12  -1   0    0.70    2.70
  12  -1   0    1.10    2.60
  12  -1   0   -0.10    3.20
 -12   1   0   -0.30    2.50
 -12   1   0    1.40    2.70
 -12   1   0    0.30    2.00
  11  -1   0    4.60    2.90
  11  -1   0    8.30    2.50
 -11   1   0    3.50    2.00
 -11   1   0    4.20    1.80
  10  -1   0    9.20    2.40
  10  -1   0   11.20    2.20
  10  -1   0   13.30    3.00
 -10   1   0   11.30    1.70
 -10   1   0   11.80    2.00
 -10   1   0   10.50    2.40
   9  -1   0    3.20    2.20
   9  -1   0    1.40    1.60
   9  -1   0    4.20    1.70
  -9   1   0    2.90    1.80
  -9   1   0    2.40    1.20
  -9   1   0    4.90    1.50
  -9   1   0    3.70    0.80
   8  -1   0    3.50    0.90
   8  -1   0    3.80    1.30
   8  -1   0    1.40    1.40
   8  -1   0    5.50    2.10
  -8   1   0    1.50    1.20
  -8   1   0    3.20    0.80
  -8   1   0    5.10    0.50
  -8   1   0    2.00    1.10
  -8   1   0    1.70    1.40
   7  -1   0   13.60    1.10
   7  -1   0   13.60    1.60
   7  -1   0   14.40    2.20
   7  -1   0   11.60    1.70
   7  -1   0   14.90    2.90
  -7   1   0   13.20    1.10
  -7   1   0    9.90    1.30
  -7   1   0   13.50    1.80
  -7   1   0   14.60    1.70
  -7   1   0   17.20    1.80
  -7   1   0   12.70    0.80
   6  -1   0    5.50    0.80
   6  -1   0    6.60    1.60
   6  -1   0    6.80    0.80
   6  -1   0    4.10    1.10
   6  -1   0    5.30    0.70
   6  -1   0    4.70    0.90
  -6   1   0    3.90    0.90
  -6   1   0    5.20    1.00
  -6   1   0    6.10    1.20
  -6   1   0    8.90    1.30
  -6   1   0    6.30    0.80
  -6   1   0    5.10    0.60
   5  -1   0    9.70    1.20
   5  -1   0   10.90    1.40
   5  -1   0    9.80    1.10
   5  -1   0   10.80    0.80
   5  -1   0   10.40    0.90
  -5   1   0    9.60    0.90
  -5   1   0    9.80    1.20
  -5   1   0    9.80    0.60
  -5   1   0    9.80    1.10
  -5   1   0    8.10    1.00
  -5   1   0    9.20    0.90
   4  -1   0  443.46   13.50
   4  -1   0  466.25   13.70
   4  -1   0  442.56   13.60
   4  -1   0  456.65   13.60
   4  -1   0  430.16   13.70
   4  -1   0  454.85   13.40
  -4   1   0  416.76   13.10
  -4   1   0  458.15   13.60
  -4   1   0  445.36   13.70
  -4   1   0  464.35   13.70
  -4   1   0  435.76   13.40
  -4   1   0  445.16   13.50
   3  -1   0  914.81   26.80
   3  -1   0  877.31   26.80
   3  -1   0  921.21   26.70
   3  -1   0  897.01   26.80
   3  -1   0  928.61   26.90
   3  -1   0  892.71   26.80
  -3   1   0  932.11   26.80
  -3   1   0  917.71   26.90
  -3   1   0  886.51   26.70
  -3   1   0  897.71   26.80
  -3   1   0  912.11   26.80
   2  -1   0  104.69    3.30
   2  -1   0  105.39    3.30
   2  -1   0  107.59    3.30
   2  -1   0   98.19    3.30
   2  -1   0  100.69    3.30
   2  -1   0   99.79    3.30
   2  -1   0  101.39    3.20
  -2   1   0  103.39    3.30
  -2   1   0  100.39    3.20
  -2   1   0  103.49    3.30
  -2   1   0  102.29    3.30
  -2   1   0  101.09    3.30
   1  -1   0  107.79    3.10
   1  -1   0   99.39    3.20
   1  -1   0  100.59    3.10
   1  -1   0  100.09    3.20
   1  -1   0  105.99    3.20
   1  -1   0  106.79    3.20
   1  -1   0  103.29    3.10
  -1   1   0  100.69    3.20
  -1   1   0  104.39    3.20
  -1   1   0  102.09    3.20
  -1   1   0  102.29    3.10
  -1   1   0  103.39    3.10
  -1   1   0  102.49    3.20
  -1   1   0  102.19    3.20
  -1   1   0  100.69    3.10
  -1  -1   0   37.10    1.30
  -1  -1   0   36.30    1.40
  -1  -1   0   34.70    1.20
  -1  -1   0   36.20    1.20
  -1  -1   0   36.70    1.30
  -1  -1   0   35.70    1.30
   1   1   0   35.90    1.30
   1   1   0   35.60    1.30
   1   1   0   37.10    1.30
   1   1   0   36.90    1.20
   1   1   0   36.60    1.20
   1   1   0   36.20    1.40
  -2  -1   0 3537.95  108.29
   2   1   0 3561.34  107.99
  -3  -1   0   10.30    1.00
  -3  -1   0   12.50    0.70
  -3  -1   0   11.10    0.80
  -3  -1   0   10.50    0.80
  -3  -1   0   10.70    0.60
  -3  -1   0   10.60    0.70
  -3  -1   0   11.10    0.80
   3   1   0   10.30    0.80
   3   1   0    9.90    0.80
   3   1   0   11.70    0.50
   3   1   0   10.60    0.80
   3   1   0   10.80    0.90
   3   1   0   11.40    0.80
   3   1   0    9.80    0.60
   3   1   0    8.60    1.10
  -4  -1   0  331.97   10.10
  -4  -1   0  315.67   10.20
  -4  -1   0  336.67   10.50
  -4  -1   0  322.27   10.20
  -4  -1   0  328.17   10.20
  -4  -1   0  334.07   10.00
  -4  -1   0  315.87    9.80
   4   1   0  339.57   10.20
   4   1   0  329.57   10.50
   4   1   0  309.37   10.10
   4   1   0  323.07   10.00
   4   1   0  340.57   10.20
   4   1   0  335.47   10.20
  -5  -1   0  291.07    9.00
  -5  -1   0  276.57    9.20
  -5  -1   0  281.37    8.60
  -5  -1   0  259.57    9.20
  -5  -1   0  289.37    9.10
  -5  -1   0  286.57    9.40
  -5  -1   0  292.37    8.80
   5   1   0  276.67    9.40
   5   1   0  274.07    9.00
   5   1   0  286.57    8.80
   5   1   0  287.67    9.00
   5   1   0  288.67    9.10
   5   1   0  290.37    9.10
  -6  -1   0    6.20    0.70
  -6  -1   0    6.30    0.90
  -6  -1   0    5.80    0.80
  -6  -1   0    5.60    1.10
  -6  -1   0    3.90    1.20
  -6  -1   0    6.50    0.90
  -6  -1   0    6.10    1.20
   6   1   0    4.90    0.70
   6   1   0    8.90    1.90
   6   1   0    4.80    1.00
   6   1   0    4.40    0.80
   6   1   0    6.00    0.90
   6   1   0    5.90    1.30
  -7  -1   0   16.40    1.70
  -7  -1   0   18.20    1.10
  -7  -1   0   20.10    1.40
  -7  -1   0   18.70    2.10
  -7  -1   0   16.60    2.10
  -7  -1   0   16.50    1.90
   7   1   0   16.50    2.00
   7   1   0   21.50    2.80
   7   1   0   18.90    2.00
  -8  -1   0    3.00    1.00
  -8  -1   0    1.70    1.50
  -8  -1   0    4.90    1.00
  -8  -1   0    4.20    1.40
  -8  -1   0    3.90    0.60
   8   1   0    3.70    2.40
   8   1   0    3.00    1.60
  -9  -1   0   -0.40    1.00
  -9  -1   0    2.00    1.50
  -9  -1   0    0.70    0.50
  -9  -1   0   -0.70    1.70
   9   1   0    0.40    1.70
   9   1   0    0.00    2.30
 -10  -1   0   27.60    3.30
 -10  -1   0   24.60    3.10
 -10  -1   0   21.80    2.50
  10   1   0   27.00    3.50
  10   1   0   31.20    4.00
 -11  -1   0    2.30    2.70
 -11  -1   0    2.20    1.90
 -11  -1   0   -2.50    1.50
  11   1   0    1.00    3.30
  11   1   0    2.50    2.20
 -12  -1   0    0.70    3.10
 -12  -1   0    2.80    2.60
 -12  -1   0    2.20    1.90
  12   1   0   -2.30    3.90
  12   1   0   -2.30    2.70
  12   1   0   -3.90    2.60
  12  -2   0   -3.70    2.80
  12  -2   0   -1.50    2.50
  12  -2   0   -1.60    2.90
 -12   2   0    5.10    2.80
 -12   2   0    1.30    2.00
  11  -2   0    0.50    2.60
  11  -2   0   -1.30    2.10
  11  -2   0    2.00    2.80
 -11   2   0   -0.70    3.10
 -11   2   0   -2.50    1.80
 -11   2   0   -1.60    1.60
  10  -2   0    4.00    2.00
  10  -2   0    2.20    2.20
  10  -2   0   -0.60    1.80
 -10   2   0    0.70    1.30
 -10   2   0    2.40    1.50
 -10   2   0    2.00    2.00
   9  -2   0    3.60    1.80
   9  -2   0    4.20    1.70
   9  -2   0    6.80    2.20
   9  -2   0    6.10    1.00
  -9   2   0    4.80    1.40
  -9   2   0    6.40    1.20
  -9   2   0    3.30    1.70
  -9   2   0    5.20    1.50
   8  -2   0   19.50    2.50
   8  -2   0   17.20    2.30
   8  -2   0   15.50    1.50
   8  -2   0   17.10    2.10
  -8   2   0   12.80    1.90
  -8   2   0   24.60    3.10
  -8   2   0   16.00    2.00
  -8   2   0   16.60    1.50
  -8   2   0   14.60    1.70
   7  -2   0   13.40    1.30
   7  -2   0   12.30    1.70
   7  -2   0   14.60    1.80
   7  -2   0   15.40    2.10
   7  -2   0   17.00    2.00
  -7   2   0   15.40    1.80
  -7   2   0   12.90    1.50
  -7   2   0   14.10    1.60
  -7   2   0   14.20    1.30
  -7   2   0   13.30    1.50
   6  -2   0   11.20    1.30
   6  -2   0    7.40    1.20
   6  -2   0    9.40    1.40
   6  -2   0    6.90    0.90
   6  -2   0    9.60    1.00
   6  -2   0    7.10    0.90
  -6   2   0    8.90    1.10
  -6   2   0    8.50    1.30
  -6   2   0   10.10    1.10
  -6   2   0   10.40    1.40
  -6   2   0    7.40    1.10
  -6   2   0    7.70    1.20
   5  -2   0   87.79    3.30
   5  -2   0   83.79    3.40
   5  -2   0   86.29    3.10
   5  -2   0   79.39    3.30
   5  -2   0   84.69    3.30
   5  -2   0   88.59    3.10
   5  -2   0   83.59    3.10
  -5   2   0   83.99    3.30
  -5   2   0   81.09    3.00
  -5   2   0   81.49    3.40
  -5   2   0   74.59    3.50
  -5   2   0   86.29    2.60
  -5   2   0   84.19    3.10
   4  -2   0 1165.58   33.30
   4  -2   0 1121.49   33.20
   4  -2   0 1094.89   33.20
   4  -2   0 1108.39   33.30
   4  -2   0 1093.69   33.30
   4  -2   0 1158.48   33.20
   4  -2   0 1151.28   33.30
  -4   2   0 1154.98   33.20
  -4   2   0 1132.29   33.30
  -4   2   0 1098.09   32.90
  -4   2   0 1103.59   33.30
  -4   2   0 1104.19   33.20
  -4   2   0 1103.89   33.10
  -4   2   0 1131.69   33.20
   3  -2   0  585.84   17.20
   3  -2   0  563.64   17.30
   3  -2   0  604.94   17.30
   3  -2   0  554.54   17.10
   3  -2   0  592.44   17.20
   3  -2   0  599.84   17.30
   3  -2   0  560.94   17.20
  -3   2   0  582.64   17.30
  -3   2   0  571.34   16.90
  -3   2   0  571.54   17.20
  -3   2   0  569.04   17.30
  -3   2   0  584.34   17.20
  -3   2   0  567.84   17.20
  -3   2   0  563.24   17.20
   2  -2   0 3457.35  106.79
  -2   2   0 3539.55  106.79
   1  -2   0   12.70    0.60
   1  -2   0   12.80    0.70
   1  -2   0   12.40    0.70
   1  -2   0   11.70    0.70
   1  -2   0   12.10    0.60
  -1   2   0   12.80    0.60
  -1   2   0   12.60    0.70
  -1   2   0   11.80    0.60
  -1   2   0   11.20    0.70
  -1   2   0   11.80    0.60
  -1   2   0   12.40    0.60
   0  -2   0  412.66   12.00
   0  -2   0  397.96   11.90
   0  -2   0  411.16   11.90
   0  -2   0  401.06   11.80
   0  -2   0  398.16   11.90
   0   2   0  409.06   11.90
   0   2   0  398.26   11.90
   0   2   0  398.56   12.00
   0   2   0  398.56   11.80
   0   2   0  391.46   11.90
  -1  -2   0   26.40    1.00
  -1  -2   0   24.30    1.10
  -1  -2   0   27.40    0.90
  -1  -2   0   25.50    1.00
  -1  -2   0   25.50    1.30
  -1  -2   0   26.50    1.20
   1   2   0   25.30    1.00
   1   2   0   28.50    1.10
   1   2   0   27.10    1.00
   1   2   0   25.40    1.20
   1   2   0   23.80    1.30
  -2  -2   0    5.10    0.40
  -2  -2   0    5.30    0.60
  -2  -2   0    5.80    0.70
  -2  -2   0    6.90    0.90
  -2  -2   0    5.10    0.60
  -2  -2   0    4.80    0.60
   2   2   0    8.10    0.90
   2   2   0    4.60    0.60
   2   2   0    7.00    1.10
   2   2   0    5.10    0.40
   2   2   0    4.70    0.50
   2   2   0    4.80    0.50
  -3  -2   0   25.80    1.10
  -3  -2   0   26.50    1.30
  -3  -2   0   23.00    1.40
  -3  -2   0   24.50    1.30
  -3  -2   0   25.80    1.00
  -3  -2   0   25.20    1.30
  -3  -2   0   26.10    1.50
   3   2   0   27.60    1.60
   3   2   0   24.70    1.20
   3   2   0   26.40    1.30
   3   2   0   26.10    1.10
   3   2   0   24.70    1.20
   3   2   0   24.70    1.20
  -4  -2   0  396.76   12.20
  -4  -2   0  378.76   11.60
  -4  -2   0  379.06   11.40
  -4  -2   0  381.96   11.70
  -4  -2   0  393.46   11.70
  -4  -2   0  389.46   11.80
   4   2   0  386.26   11.50
   4   2   0  396.46   11.70
   4   2   0  337.87   11.90
   4   2   0  383.06   11.60
   4   2   0  408.86   11.90
   4   2   0  345.37   12.40
   4   2   0  378.16   11.40
  -5  -2   0    5.40    1.20
  -5  -2   0    4.70    0.90
  -5  -2   0    3.60    1.00
  -5  -2   0    5.60    1.10
  -5  -2   0    3.60    1.00
  -5  -2   0    4.30    0.50
   5   2   0    4.80    0.70
   5   2   0    4.00    0.70
   5   2   0    4.30    1.60
   5   2   0    5.60    0.80
   5   2   0    2.60    0.90
   5   2   0    3.90    0.40
   5   2   0    3.90    0.80
  -6  -2   0   10.70    1.80
  -6  -2   0   10.60    0.80
  -6  -2   0   10.30    1.40
  -6  -2   0    9.40    1.50
  -6  -2   0    8.40    1.30
  -6  -2   0   10.90    1.20
   6   2   0    8.80    1.40
   6   2   0    8.90    2.10
   6   2   0    8.70    1.00
   6   2   0    9.20    1.10
  -7  -2   0   35.70    1.50
  -7  -2   0   39.70    2.70
  -7  -2   0   38.70    2.10
  -7  -2   0   36.30    2.50
  -7  -2   0   42.70    2.10
  -7  -2   0   36.00    2.80
   7   2   0   29.50    2.50
   7   2   0   35.60    3.30
   7   2   0   36.30    2.60
  -8  -2   0    8.20    1.60
  -8  -2   0    8.30    1.80
  -8  -2   0    8.40    2.00
  -8  -2   0    9.70    0.80
  -8  -2   0    8.20    1.20
   8   2   0   11.90    2.00
   8   2   0   11.30    2.70
  -9  -2   0    8.20    2.00
  -9  -2   0    9.10    2.30
  -9  -2   0    7.10    1.30
   9   2   0    6.80    2.00
   9   2   0    9.30    3.00
 -10  -2   0    0.90    2.20
 -10  -2   0    1.30    1.20
 -10  -2   0    0.80    1.80
  10   2   0    3.00    2.10
  10   2   0    1.30    2.90
 -11  -2   0   -0.30    2.90
 -11  -2   0    2.70    2.30
 -11  -2   0    0.60    1.40
  11   2   0    5.10    3.50
  11   2   0    3.60    2.50
 -12  -2   0   -3.00    2.40
 -12  -2   0    3.90    3.50
  12   2   0   -1.90    2.70
  12   2   0    1.40    3.00
  12   2   0   -1.60    4.00
  12  -3   0    6.20    3.00
  12  -3   0   -0.50    2.70
  12  -3   0    4.00    2.90
 -12   3   0   -0.50    2.60
 -12   3   0    2.00    2.10
  11  -3   0    1.80    2.40
  11  -3   0    5.10    2.50
  11  -3   0    5.60    2.60
 -11   3   0    4.50    1.90
 -11   3   0    3.10    2.70
 -11   3   0    2.10    1.80
  10  -3   0    0.00    1.70
  10  -3   0    0.10    1.90
  10  -3   0   -0.20    1.80
 -10   3   0    2.60    1.90
 -10   3   0    0.00    1.40
 -10   3   0    0.90    1.40
   9  -3   0    2.80    1.10
   9  -3   0    1.20    1.70
   9  -3   0    2.40    1.70
   9  -3   0    3.60    1.70
  -9   3   0    2.20    1.40
  -9   3   0    0.80    1.30
  -9   3   0    1.50    1.20
  -9   3   0    3.40    1.70
   8  -3   0    0.20    1.20
   8  -3   0    3.00    1.10
   8  -3   0    0.10    1.50
   8  -3   0    1.10    1.40
  -8   3   0   -0.20    1.30
  -8   3   0    1.10    1.20
  -8   3   0    1.20    1.20
  -8   3   0    1.50    1.10
   7  -3   0   66.69    3.20
   7  -3   0   71.79    3.50
   7  -3   0   74.79    2.90
   7  -3   0   67.49    3.60
   7  -3   0   67.19    3.50
  -7   3   0   67.19    3.20
  -7   3   0   72.89    3.40
  -7   3   0   69.19    3.50
  -7   3   0   67.49    3.10
  -7   3   0   71.59    3.00
   6  -3   0  232.68    8.10
   6  -3   0  237.68    7.80
   6  -3   0  249.68    8.00
   6  -3   0  230.08    8.00
   6  -3   0  248.68    7.80
   6  -3   0  236.68    7.90
  -6   3   0  239.08    7.70
  -6   3   0  240.08    7.80
  -6   3   0  248.18    7.30
  -6   3   0  233.98    8.00
  -6   3   0  228.08    8.00
  -6   3   0  240.68    7.90
  -6   3   0  240.28    7.90
   5  -3   0   91.59    3.70
   5  -3   0   96.39    3.50
   5  -3   0   95.49    3.80
   5  -3   0   99.59    3.50
   5  -3   0   95.29    3.50
   5  -3   0   97.09    3.70
   5  -3   0  102.29    3.60
  -5   3   0   98.99    3.80
  -5   3   0   85.89    3.70
  -5   3   0   97.29    3.20
  -5   3   0   95.69    3.50
  -5   3   0   99.29    3.50
  -5   3   0   97.29    3.50
  -5   3   0   88.99    3.60
   4  -3   0  459.15   13.50
   4  -3   0  450.45   13.40
   4  -3   0  433.36   13.20
   4  -3   0  447.86   13.30
   4  -3   0  451.35   13.30
   4  -3   0  417.56   13.40
   4  -3   0  432.06   13.40
  -4   3   0  441.96   13.20
  -4   3   0  425.76   13.30
  -4   3   0  420.56   13.20
  -4   3   0  451.75   13.30
  -4   3   0  444.56   13.40
  -4   3   0  414.56   13.40
  -4   3   0  433.06   12.90
  -4   3   0  433.06   13.30
   3  -3   0   90.99    3.20
   3  -3   0   95.19    3.10
   3  -3   0   93.49    3.20
   3  -3   0   93.29    2.90
   3  -3   0   88.19    3.30
   3  -3   0   93.79    3.20
  -3   3   0   96.19    3.20
  -3   3   0   93.79    3.00
  -3   3   0   92.09    2.90
  -3   3   0   88.99    3.30
  -3   3   0   88.79    3.20
  -3   3   0   89.99    3.20
  -3   3   0   95.19    3.20
   2  -3   0  285.57    8.60
   2  -3   0  297.57    8.70
   2  -3   0  277.87    8.70
   2  -3   0  277.27    8.80
  -2   3   0  282.87    8.50
  -2   3   0  293.97    8.70
  -2   3   0  285.57    8.60
  -2   3   0  281.07    8.80
  -2   3   0  281.57    8.80
  -2   3   0  288.27    8.80
  -2   3   0  284.47    8.70
   1  -3   0  430.96   12.90
   1  -3   0  424.76   13.00
   1  -3   0  438.96   12.90
   1  -3   0  445.26   13.00
   1  -3   0  417.36   12.90
   1  -3   0  445.96   12.90
   1  -3   0  447.36   13.00
  -1   3   0  426.06   12.90
  -1   3   0  424.46   12.80
  -1   3   0  443.96   13.00
  -1   3   0  419.66   13.00
  -1   3   0  424.56   12.80
  -1   3   0  427.36   12.90
  -1   3   0  451.35   12.90
  -1   3   0  427.46   13.00
   0  -3   0  437.76   13.20
   0  -3   0  445.96   13.10
   0  -3   0  445.56   13.30
   0  -3   0  455.45   13.40
   0  -3   0  437.56   13.30
   0  -3   0  431.86   13.00
   0  -3   0  451.75   13.30
   0   3   0  451.35   13.30
   0   3   0  435.76   13.30
   0   3   0  436.26   13.10
   0   3   0  449.56   13.20
   0   3   0  439.86   13.30
   0   3   0  448.96   13.00
  -1  -3   0  630.74   18.40
  -1  -3   0  604.04   17.90
  -1  -3   0  618.24   18.10
  -1  -3   0  602.94   18.00
  -1  -3   0  601.74   18.20
   1   3   0  546.45   18.20
   1   3   0  617.44   18.40
   1   3   0  612.04   17.90
   1   3   0  641.94   18.20
   1   3   0  632.64   18.00
   1   3   0  617.74   18.30
   1   3   0  622.74   18.10
  -2  -3   0   18.40    0.70
  -2  -3   0   19.30    1.00
  -2  -3   0   17.90    1.20
  -2  -3   0   17.80    0.80
  -2  -3   0   16.50    1.10
  -2  -3   0   17.90    0.90
   2   3   0   18.90    0.90
   2   3   0   17.80    1.00
   2   3   0   17.00    0.90
   2   3   0   18.00    1.20
   2   3   0   17.70    0.80
   2   3   0   16.00    1.30
  -3  -3   0 1711.03   51.49
  -3  -3   0 1812.42   51.59
  -3  -3   0 1779.22   51.89
  -3  -3   0 1729.43   51.39
  -3  -3   0 1730.23   51.59
   3   3   0 1686.83   51.79
   3   3   0 1700.53   51.39
   3   3   0 1770.92   51.29
   3   3   0 1854.81   51.49
   3   3   0 1789.22   51.39
   3   3   0 1705.33   51.49
  -4  -3   0   13.60    1.30
  -4  -3   0   16.50    1.20
  -4  -3   0   14.80    0.80
  -4  -3   0   16.30    1.40
  -4  -3   0   16.20    1.20
  -4  -3   0   15.30    1.00
   4   3   0   14.70    1.30
   4   3   0   15.00    1.30
   4   3   0   15.20    1.00
   4   3   0   16.40    1.10
   4   3   0   14.80    1.10
   4   3   0   13.90    1.80
   4   3   0   14.60    0.90
  -5  -3   0    2.00    1.00
  -5  -3   0    2.40    0.90
  -5  -3   0    1.60    0.80
  -5  -3   0    2.00    0.50
  -5  -3   0    2.00    1.00
   5   3   0    0.20    1.70
   5   3   0    1.10    0.30
   5   3   0    1.90    0.50
   5   3   0    1.90    0.70
   5   3   0    1.60    0.90
  -6  -3   0  122.79    4.40
  -6  -3   0  113.49    4.80
  -6  -3   0  117.49    4.70
  -6  -3   0  121.59    3.90
  -6  -3   0  114.89    4.60
   6   3   0  118.59    4.40
   6   3   0  118.99    4.20
   6   3   0  119.49    3.80
   6   3   0  121.59    5.40
   6   3   0  122.29    4.70
  -7  -3   0    0.30    1.20
  -7  -3   0    0.00    0.40
  -7  -3   0    3.10    1.10
  -7  -3   0   -0.60    1.30
  -7  -3   0   -0.30    1.40
  -7  -3   0   -0.30    0.60
   7   3   0   -0.30    1.90
   7   3   0    0.20    1.20
   7   3   0   -1.90    1.20
  -8  -3   0    5.40    1.60
  -8  -3   0    6.10    1.60
  -8  -3   0    8.50    1.40
  -8  -3   0    3.20    1.80
  -8  -3   0    6.50    0.70
  -8  -3   0    3.80    1.00
   8   3   0    5.80    1.70
   8   3   0    2.20    2.40
  -9  -3   0    3.60    1.10
  -9  -3   0    4.00    1.80
  -9  -3   0    5.30    2.20
  -9  -3   0    5.00    1.90
   9   3   0    7.40    3.10
   9   3   0    3.70    1.90
 -10  -3   0    3.80    2.40
 -10  -3   0    4.00    1.20
 -10  -3   0    4.50    2.10
  10   3   0    6.00    2.50
  10   3   0    3.80    3.20
 -11  -3   0   -0.10    1.60
 -11  -3   0    2.70    3.10
 -11  -3   0    0.30    4.30
  11   3   0    0.80    3.70
  11   3   0    0.30    2.50
 -12  -3   0   -5.60    3.00
 -12  -3   0    6.60    2.90
  12   3   0    3.90    3.00
  12   3   0    0.60    4.20
  12  -4   0    6.70    2.70
  12  -4   0    2.30    3.00
 -12   4   0    3.80    2.90
 -12   4   0    2.20    2.30
  11  -4   0    3.50    2.60
  11  -4   0    5.10    2.40
  11  -4   0    1.90    2.60
 -11   4   0    2.90    2.70
 -11   4   0    3.30    1.80
 -11   4   0    3.10    2.00
  10  -4   0    1.60    1.90
  10  -4   0   -1.30    1.90
  10  -4   0   -1.40    0.60
  10  -4   0   -0.40    1.90
 -10   4   0    1.80    1.50
 -10   4   0   -0.60    1.40
 -10   4   0    0.20    2.00
   9  -4   0    7.50    0.80
   9  -4   0    8.70    2.00
   9  -4   0   11.40    2.00
  -9   4   0   12.00    1.90
  -9   4   0   14.70    1.90
  -9   4   0   11.80    2.10
   8  -4   0   -0.30    0.60
   8  -4   0   -0.90    1.40
   8  -4   0    0.60    1.40
   8  -4   0    1.40    1.40
   8  -4   0    3.60    1.10
  -8   4   0   -0.70    1.20
  -8   4   0   -0.40    1.10
  -8   4   0    3.20    1.30
  -8   4   0   -1.00    1.30
  -8   4   0    2.10    1.10
   7  -4   0    0.00    1.20
   7  -4   0    2.40    1.00
   7  -4   0    1.00    0.40
   7  -4   0    1.90    1.40
   7  -4   0   -0.40    1.40
  -7   4   0    1.70    1.20
  -7   4   0    2.00    1.20
  -7   4   0   -0.60    1.00
  -7   4   0    1.10    0.30
  -7   4   0    1.50    1.00
  -7   4   0    2.00    1.20
   6  -4   0   65.69    3.10
   6  -4   0   66.39    2.80
   6  -4   0   60.39    2.20
   6  -4   0   65.49    2.70
   6  -4   0   61.09    3.10
   6  -4   0   65.99    2.80
   6  -4   0   59.19    3.10
   6  -4   0   57.69    2.80
  -6   4   0   65.79    2.40
  -6   4   0   67.79    2.90
  -6   4   0   64.39    2.70
  -6   4   0   63.39    2.70
  -6   4   0   58.69    2.90
  -6   4   0   67.19    3.10
   5  -4   0    4.60    0.40
   5  -4   0    4.40    0.70
   5  -4   0    4.60    0.90
   5  -4   0    3.10    0.70
   5  -4   0    4.80    1.10
   5  -4   0    4.70    1.10
   5  -4   0    4.00    0.80
  -5   4   0    3.60    1.00
  -5   4   0    5.50    0.80
  -5   4   0    3.20    0.50
  -5   4   0    6.30    1.10
  -5   4   0    4.80    1.00
  -5   4   0    4.40    0.50
  -5   4   0    5.10    0.80
   4  -4   0   67.69    3.40
   4  -4   0   80.89    3.10
   4  -4   0   81.99    3.00
   4  -4   0   79.09    3.00
   4  -4   0   82.69    2.90
   4  -4   0   80.59    2.60
  -4   4   0   83.69    3.10
  -4   4   0   79.39    2.80
  -4   4   0   74.79    3.00
  -4   4   0   78.19    3.10
  -4   4   0   79.09    2.90
  -4   4   0   79.09    2.60
   3  -4   0   47.50    1.90
   3  -4   0   49.70    2.10
   3  -4   0   47.00    2.00
   3  -4   0   47.70    1.80
   3  -4   0   47.40    2.10
   3  -4   0   48.70    1.90
  -3   4   0   48.00    2.10
  -3   4   0   47.80    1.90
  -3   4   0   49.90    2.00
  -3   4   0   47.60    1.70
  -3   4   0   49.99    2.10
  -3   4   0   46.70    1.80
  -3   4   0   49.40    1.90
   2  -4   0  235.38    7.40
   2  -4   0  245.48    7.40
   2  -4   0  224.28    7.30
   2  -4   0  243.08    7.40
   2  -4   0  247.18    7.60
   2  -4   0  244.78    7.50
  -2   4   0  238.78    7.30
  -2   4   0  238.28    7.50
  -2   4   0  233.88    7.50
  -2   4   0  245.28    7.50
  -2   4   0  241.88    7.40
  -2   4   0  219.48    7.40
   1  -4   0  487.15   15.10
   1  -4   0  511.55   15.10
   1  -4   0  509.55   14.80
   1  -4   0  472.75   15.40
   1  -4   0  528.75   15.30
   1  -4   0  496.75   15.20
  -1   4   0  498.95   15.00
  -1   4   0  508.85   15.10
  -1   4   0  534.25   15.30
  -1   4   0  521.25   15.10
  -1   4   0  503.65   15.10
  -1   4   0  502.65   15.10
  -1   4   0  506.65   15.20
   0  -4   0  295.47    9.00
   0  -4   0  291.37    8.90
   0  -4   0  298.57    8.90
   0  -4   0  302.07    9.10
   0  -4   0  293.17    9.10
   0   4   0  281.07    8.80
   0   4   0  288.47    8.70
   0   4   0  308.87    9.10
   0   4   0  289.97    9.10
   0   4   0  298.57    8.90
   0   4   0  282.47    9.00
  -1  -4   0   44.50    1.80
  -1  -4   0   44.10    1.80
  -1  -4   0   44.30    1.60
  -1  -4   0   43.10    1.50
  -1  -4   0   41.70    2.00
  -1  -4   0   43.20    1.60
  -1  -4   0   43.00    1.90
   1   4   0   42.70    2.00
   1   4   0   44.50    1.50
   1   4   0   42.70    1.50
   1   4   0   50.49    1.90
   1   4   0   44.20    1.70
   1   4   0   41.30    2.00
  -2  -4   0  206.48    6.00
  -2  -4   0  202.88    6.20
  -2  -4   0  204.38    6.50
  -2  -4   0  203.28    6.30
  -2  -4   0  206.78    6.80
   2   4   0  202.58    6.80
   2   4   0  202.28    6.50
   2   4   0  211.68    6.40
   2   4   0  188.68    6.30
   2   4   0  193.38    6.40
   2   4   0  201.78    6.60
  -3  -4   0  307.47    9.70
  -3  -4   0  307.77    9.10
  -3  -4   0  294.97    9.70
  -3  -4   0  311.77   10.00
  -3  -4   0  297.37    9.40
  -3  -4   0  299.37    9.30
   3   4   0  311.47    9.40
   3   4   0  294.37    9.40
   3   4   0  304.57    9.70
   3   4   0  307.67    9.40
   3   4   0  319.97    9.60
  -4  -4   0   19.60    1.40
  -4  -4   0   16.30    1.10
  -4  -4   0   18.60    1.40
  -4  -4   0   16.60    1.60
  -4  -4   0   18.00    1.50
  -4  -4   0   16.70    1.60
   4   4   0   17.70    1.20
   4   4   0   16.10    1.10
   4   4   0   17.10    1.40
   4   4   0   18.40    2.20
   4   4   0   17.50    1.30
   4   4   0   15.00    1.20
  -5  -4   0   40.40    2.50
  -5  -4   0   37.30    2.50
  -5  -4   0   43.90    2.10
  -5  -4   0   42.80    1.80
  -5  -4   0   41.10    2.20
  -5  -4   0   41.50    2.60
   5   4   0   47.10    3.30
   5   4   0   41.00    2.30
   5   4   0   46.20    2.10
   5   4   0   41.10    2.30
   5   4   0   42.70    2.50
   5   4   0   44.80    2.00
   5   4   0   45.60    1.90
  -6  -4   0   13.50    1.50
  -6  -4   0   10.80    1.60
  -6  -4   0   13.50    1.70
  -6  -4   0   14.80    1.60
  -6  -4   0   15.00    1.00
   6   4   0   14.80    1.80
   6   4   0   14.10    1.00
   6   4   0   20.10    3.00
   6   4   0   12.30    1.20
   6   4   0   14.10    1.50
  -7  -4   0   -0.90    0.40
  -7  -4   0    0.60    1.30
  -7  -4   0    3.80    1.30
  -7  -4   0    1.00    0.50
  -7  -4   0   -0.30    1.30
  -7  -4   0   -1.90    1.30
   7   4   0   -2.00    1.50
   7   4   0    0.10    2.00
   7   4   0    0.40    0.20
   7   4   0    0.70    1.30
  -8  -4   0   10.10    1.90
  -8  -4   0    9.20    0.70
  -8  -4   0    8.60    1.80
  -8  -4   0    5.60    2.00
  -8  -4   0   10.60    2.00
   8   4   0    8.50    2.80
   8   4   0    5.60    1.70
  -9  -4   0    0.50    1.80
  -9  -4   0    0.90    1.20
  -9  -4   0    1.20    1.90
  -9  -4   0   -1.00    1.80
   9   4   0   -5.70    2.70
   9   4   0    0.60    1.90
 -10  -4   0    1.60    2.60
 -10  -4   0    3.70    2.10
 -10  -4   0    3.10    1.10
  10   4   0    5.00    2.60
  10   4   0    5.80    3.60
 -11  -4   0    6.80    2.40
 -11  -4   0    1.90    3.10
  11   4   0    2.90    3.90
  11   4   0    4.00    2.90
 -12  -4   0   -1.80    3.30
 -12  -4   0    2.20    3.10
  12   4   0   -1.80    4.30
  12  -5   0    5.60    3.00
  12  -5   0   -2.90    2.70
 -12   5   0    1.60    2.60
 -12   5   0   -1.80    2.70
  11  -5   0    1.70    2.90
 -11   5   0    0.60    1.80
  10  -5   0    7.00    2.20
  10  -5   0    8.30    2.50
 -10   5   0    4.30    1.90
 -10   5   0    6.30    2.20
   9  -5   0   36.00    3.40
   9  -5   0   32.30    1.30
   9  -5   0   38.00    3.40
  -9   5   0   32.30    2.70
  -9   5   0   34.40    3.10
  -9   5   0   34.00    2.90
   8  -5   0    1.30    1.40
   8  -5   0   -0.90    1.40
  -8   5   0    0.90    1.20
  -8   5   0    1.10    1.40
  -8   5   0    0.40    0.30
  -8   5   0    0.50    1.40
  -8   5   0    1.40    1.30
   7  -5   0    7.10    1.30
   7  -5   0    7.00    1.70
   7  -5   0    4.50    1.50
  -7   5   0    6.50    1.30
  -7   5   0    5.90    1.50
  -7   5   0    5.70    1.40
  -7   5   0    4.70    1.60
  -7   5   0    6.20    1.00
   6  -5   0    3.70    1.10
   6  -5   0    4.70    1.40
   6  -5   0    5.30    1.40
   6  -5   0    5.60    1.10
  -6   5   0    5.90    1.40
  -6   5   0    2.50    0.50
  -6   5   0    4.40    1.20
  -6   5   0    1.10    0.80
  -6   5   0    3.00    1.10
   5  -5   0   51.29    2.30
   5  -5   0   44.00    2.40
   5  -5   0   44.80    2.10
   5  -5   0   40.90    2.10
   5  -5   0   45.60    2.00
   5  -5   0   40.10    2.30
  -5   5   0   39.80    2.30
  -5   5   0   44.00    2.00
  -5   5   0   43.80    2.10
  -5   5   0   45.50    2.20
  -5   5   0   38.70    2.00
  -5   5   0   45.90    2.40
  -5   5   0   42.70    2.30
  -5   5   0   44.70    1.70
   4  -5   0   78.59    3.10
   4  -5   0   82.19    3.10
   4  -5   0   76.09    3.30
   4  -5   0   80.79    2.80
   4  -5   0   80.29    3.00
   4  -5   0   85.79    3.20
  -4   5   0   78.59    3.40
  -4   5   0   77.19    3.30
  -4   5   0   80.19    3.00
  -4   5   0   80.99    2.80
  -4   5   0   82.29    3.10
  -4   5   0   80.29    2.70
   3  -5   0  158.68    5.10
   3  -5   0  151.48    5.30
   3  -5   0  161.88    5.30
   3  -5   0  152.68    5.10
  -3   5   0  165.68    5.30
  -3   5   0  153.08    5.00
  -3   5   0  154.78    4.80
  -3   5   0  151.58    5.30
  -3   5   0  151.38    5.10
  -3   5   0  159.18    5.10
  -3   5   0  149.59    5.30
   2  -5   0   81.99    2.90
   2  -5   0   82.99    3.10
   2  -5   0   84.49    2.90
   2  -5   0   80.29    2.90
   2  -5   0   80.99    3.10
   2  -5   0   84.29    3.00
  -2   5   0   83.99    3.00
  -2   5   0   82.99    3.00
  -2   5   0   85.19    3.10
  -2   5   0   84.39    2.80
  -2   5   0   79.39    2.90
  -2   5   0   87.19    2.90
   1  -5   0    0.00    0.40
   1  -5   0    0.10    0.30
   1  -5   0    0.60    0.30
   1  -5   0   -0.60    0.50
   1  -5   0   -0.30    0.50
   1  -5   0    0.60    0.40
   1  -5   0    0.40    0.20
  -1   5   0    0.10    0.30
  -1   5   0    0.20    0.40
  -1   5   0    0.50    0.30
  -1   5   0   -0.40    0.40
  -1   5   0   -0.60    0.60
  -1   5   0    0.40    0.30
   0  -5   0   27.70    1.40
   0  -5   0   27.60    1.20
   0  -5   0   25.10    1.50
   0  -5   0   28.60    1.40
   0  -5   0   27.90    1.30
   0   5   0   25.80    1.60
   0   5   0   27.60    1.20
   0   5   0   25.90    1.20
   0   5   0   26.60    1.00
   0   5   0   26.60    1.40
   0   5   0   27.20    1.40
  -1  -5   0  363.56   11.00
  -1  -5   0  378.36   11.50
  -1  -5   0  357.46   11.10
  -1  -5   0  356.26   11.30
  -1  -5   0  380.56   11.50
  -1  -5   0  365.26   11.10
  -1  -5   0  379.66   11.30
   1   5   0  373.76   11.40
   1   5   0  371.06   11.50
   1   5   0  352.36   10.90
   1   5   0  373.36   11.00
   1   5   0  373.26   11.20
   1   5   0  354.06   11.50
  -2  -5   0   41.60    2.10
  -2  -5   0   39.40    1.40
  -2  -5   0   38.30    1.70
  -2  -5   0   37.50    1.80
  -2  -5   0   37.00    1.60
   2   5   0   40.00    1.60
   2   5   0   38.80    1.80
   2   5   0   40.30    2.30
   2   5   0   37.70    1.60
   2   5   0   40.20    1.60
   2   5   0   40.60    2.20
   2   5   0   42.20    1.90
  -3  -5   0   38.60    2.00
  -3  -5   0   35.40    1.70
  -3  -5   0   35.40    1.50
  -3  -5   0   30.60    1.90
  -3  -5   0   36.40    1.20
  -3  -5   0   35.80    2.10
   3   5   0   34.90    1.60
   3   5   0   31.60    2.10
   3   5   0   36.10    1.60
   3   5   0   34.90    1.70
   3   5   0   33.40    1.70
   3   5   0   34.80    1.70
   3   5   0   30.20    2.40
  -4  -5   0   10.10    0.60
  -4  -5   0   10.30    1.30
  -4  -5   0   10.10    1.40
  -4  -5   0   10.40    1.40
  -4  -5   0   10.90    1.20
  -4  -5   0    9.90    1.00
  -4  -5   0   15.90    1.60
   4   5   0    9.20    1.10
   4   5   0   11.80    1.70
   4   5   0   11.00    0.90
   4   5   0   17.00    2.40
   4   5   0   10.60    1.40
   4   5   0   12.50    1.20
   4   5   0    9.40    1.20
  -5  -5   0    5.00    1.30
  -5  -5   0    6.80    0.50
  -5  -5   0   10.30    1.30
  -5  -5   0    6.10    1.40
  -5  -5   0    6.90    1.40
  -5  -5   0    7.50    1.10
   5   5   0    6.40    1.10
   5   5   0   10.40    2.50
   5   5   0    9.10    1.80
   5   5   0    7.40    0.90
   5   5   0    8.60    1.20
   5   5   0    7.50    1.00
  -6  -5   0   66.79    3.50
  -6  -5   0   67.19    2.30
  -6  -5   0   61.09    3.30
  -6  -5   0   63.19    3.20
  -6  -5   0   69.89    3.00
  -6  -5   0   68.39    2.50
   6   5   0   64.09    2.90
   6   5   0   65.79    3.30
   6   5   0   70.29    2.80
   6   5   0   67.89    2.70
   6   5   0   68.29    4.40
  -7  -5   0    0.00    0.40
  -7  -5   0    0.60    1.60
  -7  -5   0    2.20    0.60
  -7  -5   0    1.80    1.60
  -7  -5   0   -0.20    1.40
   7   5   0    2.60    1.40
   7   5   0    0.30    2.20
   7   5   0    0.60    0.30
  -8  -5   0   22.70    1.10
  -8  -5   0   19.90    2.60
  -8  -5   0   21.80    2.50
  -8  -5   0   21.70    2.60
  -8  -5   0   23.20    1.10
  -8  -5   0   19.70    1.20
   8   5   0   25.00    3.80
   8   5   0   29.60    3.00
  -9  -5   0    0.10    1.90
  -9  -5   0    1.00    2.00
  -9  -5   0    0.80    0.60
  -9  -5   0    1.50    2.30
   9   5   0   -0.60    1.80
   9   5   0    1.50    3.20
 -10  -5   0    6.00    2.50
  10   5   0    2.60    5.70
 -11  -5   0   -1.30    3.00
 -11  -5   0    2.10    2.50
  11   5   0    1.20    4.10
  11   5   0    3.60    3.00
  12  -6   0    6.10    3.00
  12  -6   0    6.10    3.10
 -12   6   0    1.50    2.80
 -12   6   0    1.80    2.30
  11  -6   0   -1.70    2.30
 -11   6   0    1.80    2.10
  10  -6   0   17.80    2.90
  10  -6   0   16.40    2.70
 -10   6   0   11.30    2.20
 -10   6   0   20.20    2.80
   9  -6   0    1.60    1.70
   9  -6   0    0.50    1.70
  -9   6   0    3.90    1.50
  -9   6   0    0.90    0.30
  -9   6   0   -1.00    1.60
  -9   6   0    0.60    1.40
   8  -6   0   21.20    2.70
   8  -6   0   24.90    2.60
  -8   6   0   22.40    2.60
  -8   6   0   30.00    1.90
  -8   6   0   24.90    2.40
  -8   6   0   23.20    1.50
   7  -6   0    3.80    1.50
   7  -6   0    1.10    1.30
   7  -6   0    1.90    1.40
  -7   6   0    1.90    0.60
  -7   6   0    1.10    1.20
  -7   6   0    5.20    1.00
  -7   6   0    2.40    1.20
  -7   6   0    2.10    1.50
   6  -6   0   62.19    2.80
   6  -6   0   67.79    3.50
   6  -6   0   68.49    3.40
   6  -6   0   68.09    3.00
  -6   6   0   66.89    3.30
  -6   6   0   63.29    2.20
  -6   6   0   63.49    2.80
  -6   6   0   65.39    3.30
  -6   6   0   62.49    3.00
  -6   6   0   65.29    3.30
  -6   6   0   65.89    2.50
   5  -6   0   61.89    2.90
   5  -6   0   61.29    2.50
   5  -6   0   60.39    2.60
   5  -6   0   62.39    2.30
   5  -6   0   58.29    2.70
   5  -6   0   60.19    3.10
  -5   6   0   60.99    3.00
  -5   6   0   63.99    2.30
  -5   6   0   62.59    3.00
  -5   6   0   61.29    2.90
  -5   6   0   51.79    2.70
  -5   6   0   61.69    2.30
  -5   6   0   66.89    2.60
  -5   6   0   59.29    2.90
   4  -6   0   94.19    3.40
   4  -6   0   89.99    3.60
   4  -6   0   91.99    3.20
   4  -6   0   84.29    3.60
   4  -6   0   91.19    3.30
  -4   6   0   91.39    2.90
  -4   6   0   88.49    3.30
  -4   6   0   86.69    3.40
  -4   6   0   90.69    3.50
  -4   6   0   87.69    3.20
  -4   6   0   88.69    3.70
  -4   6   0   84.39    3.60
   3  -6   0   17.20    1.40
   3  -6   0   19.60    1.30
   3  -6   0   18.00    1.20
   3  -6   0   15.80    1.50
   3  -6   0   19.20    1.20
   3  -6   0   19.00    1.20
  -3   6   0   18.50    1.20
  -3   6   0   18.70    0.80
  -3   6   0   21.90    1.20
  -3   6   0   18.00    1.30
  -3   6   0   16.10    1.40
  -3   6   0   21.40    1.30
   2  -6   0   61.19    2.20
   2  -6   0   57.09    2.50
   2  -6   0   51.49    2.50
   2  -6   0   59.49    2.40
   2  -6   0   58.19    2.30
   2  -6   0   55.19    2.30
   2  -6   0   58.69    1.90
  -2   6   0   59.79    2.30
  -2   6   0   57.89    2.40
  -2   6   0   58.69    2.10
  -2   6   0   59.29    2.40
  -2   6   0   55.39    2.50
  -2   6   0   60.99    2.20
   1  -6   0  124.29    4.30
   1  -6   0  131.49    4.30
   1  -6   0  129.99    4.20
   1  -6   0  127.79    3.80
   1  -6   0  121.29    4.50
   1  -6   0  133.69    4.50
   1  -6   0  127.09    4.50
  -1   6   0  127.29    4.30
  -1   6   0  126.79    4.40
  -1   6   0  125.99    4.30
  -1   6   0  126.59    4.30
  -1   6   0  122.69    4.50
  -1   6   0  128.99    4.20
   0  -6   0  284.17    8.60
   0  -6   0  278.67    8.80
   0  -6   0  287.97    8.90
   0  -6   0  281.27    9.00
   0  -6   0  287.57    8.90
   0  -6   0  269.77    8.90
   0   6   0  275.77    8.60
   0   6   0  267.57    8.30
   0   6   0  282.27    9.10
   0   6   0  283.27    8.70
   0   6   0  293.27    8.90
   0   6   0  267.47    8.90
  -1  -6   0   50.59    2.00
  -1  -6   0   47.10    2.20
  -1  -6   0   49.99    2.00
  -1  -6   0   46.60    2.30
  -1  -6   0   54.59    2.40
  -1  -6   0   47.80    2.40
  -1  -6   0   50.39    1.80
  -1  -6   0   49.99    2.10
   1   6   0   50.19    1.80
   1   6   0   49.70    2.00
   1   6   0   51.09    1.80
   1   6   0   48.20    2.40
   1   6   0   40.20    2.80
   1   6   0   50.49    2.20
  -2  -6   0    4.30    0.60
  -2  -6   0    5.30    0.70
  -2  -6   0    7.90    1.20
  -2  -6   0    6.10    0.50
  -2  -6   0    7.40    1.20
  -2  -6   0    3.80    1.00
   2   6   0    5.70    0.60
   2   6   0    5.20    0.70
   2   6   0    4.70    0.80
   2   6   0    4.90    1.50
   2   6   0    5.00    1.50
  -3  -6   0    0.30    0.60
  -3  -6   0   -0.10    0.20
  -3  -6   0   -0.60    0.80
  -3  -6   0   -0.10    0.90
  -3  -6   0   -0.40    0.80
  -3  -6   0   -0.20    0.40
   3   6   0    2.30    0.70
   3   6   0    0.70    1.40
   3   6   0   -1.00    1.40
   3   6   0    0.60    0.70
   3   6   0    1.60    0.70
   3   6   0   -1.00    0.50
   3   6   0   -0.40    0.50
   3   6   0    0.30    0.60
  -4  -6   0   63.39    2.00
  -4  -6   0   67.29    3.00
  -4  -6   0   68.79    3.70
  -4  -6   0   65.49    3.20
  -4  -6   0   59.29    3.10
   4   6   0   60.59    3.80
   4   6   0   61.09    3.30
   4   6   0   63.39    2.50
   4   6   0   51.09    2.70
   4   6   0   60.49    2.90
   4   6   0   63.89    3.10
   4   6   0   61.79    2.80
   4   6   0   64.09    2.50
  -5  -6   0   -0.70    1.50
  -5  -6   0   -1.00    1.10
  -5  -6   0   -0.90    1.20
  -5  -6   0   -0.40    0.80
  -5  -6   0    0.60    0.20
  -5  -6   0   -0.10    1.10
   5   6   0    0.70    0.70
   5   6   0    0.20    1.00
   5   6   0    0.60    0.80
   5   6   0    0.20    0.60
   5   6   0   -0.20    2.10
   5   6   0    0.10    1.50
  -6  -6   0   78.19    2.50
  -6  -6   0   73.79    2.90
  -6  -6   0   76.09    3.20
  -6  -6   0   76.49    3.70
  -6  -6   0   72.69    2.50
  -6  -6   0   78.29    3.90
   6   6   0   77.59    3.60
   6   6   0   78.89    3.20
   6   6   0   76.99    4.50
   6   6   0   76.99    3.20
  -7  -6   0  124.19    3.90
  -7  -6   0  121.69    3.90
  -7  -6   0  130.29    5.60
  -7  -6   0  119.99    5.20
  -7  -6   0  120.89    4.20
  -7  -6   0  120.99    4.20
   7   6   0  126.79    4.40
   7   6   0  132.29    5.30
   7   6   0  126.09    6.30
  -8  -6   0    7.30    2.10
  -8  -6   0    4.70    1.90
  -8  -6   0   10.00    2.30
  -8  -6   0    9.80    0.90
  -8  -6   0    7.90    0.60
  -8  -6   0    6.50    0.60
   8   6   0    6.20    1.00
   8   6   0    8.70    2.00
   8   6   0    8.10    3.10
  -9  -6   0   -1.40    2.00
  -9  -6   0    1.10    2.00
  -9  -6   0   -0.80    2.30
   9   6   0    0.10    3.30
   9   6   0   -1.60    2.00
 -10  -6   0    2.80    2.50
 -10  -6   0   -0.10    2.60
  10   6   0    3.20    4.20
  10   6   0    0.70    2.40
 -11  -6   0   -2.50    2.70
 -11  -6   0   -2.30    3.50
  11   6   0    5.30    3.10
  11   6   0   -2.50    4.10
  12  -7   0   -2.30    2.90
  12  -7   0   -0.80    2.70
 -12   7   0    6.40    3.10
 -12   7   0    0.80    2.40
  11  -7   0    6.30    2.60
 -11   7   0    5.50    2.30
 -11   7   0    9.20    2.70
  10  -7   0    2.10    2.20
  10  -7   0    1.60    2.20
 -10   7   0    1.10    0.40
 -10   7   0    1.10    2.10
 -10   7   0    6.30    2.10
   9  -7   0    0.70    1.80
   9  -7   0    0.50    1.80
  -9   7   0    0.40    1.50
  -9   7   0    0.60    1.80
  -9   7   0    0.20    0.50
   8  -7   0   14.90    2.10
   8  -7   0   17.00    2.30
  -8   7   0   18.00    2.30
  -8   7   0   23.70    1.70
  -8   7   0   20.30    2.50
  -8   7   0   18.50    2.00
   7  -7   0   52.89    3.30
   7  -7   0   52.89    3.20
  -7   7   0   52.49    2.30
  -7   7   0   53.99    3.20
  -7   7   0   47.00    2.90
  -7   7   0   53.39    3.20
   6  -7   0   97.49    4.20
   6  -7   0  104.79    4.40
   6  -7   0   93.39    4.30
  -6   7   0   94.09    4.30
  -6   7   0   99.89    4.10
  -6   7   0   99.19    3.40
  -6   7   0   95.79    3.30
  -6   7   0   97.79    4.00
  -6   7   0   96.09    4.20
   5  -7   0   12.50    1.30
   5  -7   0   11.30    1.60
   5  -7   0   11.60    1.40
   5  -7   0   10.30    1.10
   5  -7   0   12.20    1.30
   5  -7   0   14.20    1.70
  -5   7   0    8.60    1.40
  -5   7   0    9.40    1.10
  -5   7   0   12.00    1.20
  -5   7   0   10.90    0.80
  -5   7   0    9.80    1.30
   4  -7   0   11.50    1.10
   4  -7   0   11.10    1.40
   4  -7   0   10.50    1.30
   4  -7   0   12.90    1.50
   4  -7   0    9.70    1.10
   4  -7   0    9.00    1.40
   4  -7   0   12.40    1.10
  -4   7   0    9.60    1.30
  -4   7   0   11.90    0.80
  -4   7   0   13.60    1.20
  -4   7   0   11.80    1.30
  -4   7   0   13.60    1.40
   3  -7   0   47.90    2.30
   3  -7   0   48.70    2.10
   3  -7   0   45.20    2.30
   3  -7   0   46.40    2.60
   3  -7   0   49.80    2.20
   3  -7   0   50.89    2.20
  -3   7   0   48.40    1.80
  -3   7   0   47.70    2.40
  -3   7   0   45.60    2.40
  -3   7   0   49.20    2.20
  -3   7   0   46.60    2.30
  -3   7   0   49.10    2.10
   2  -7   0  138.49    4.90
   2  -7   0  139.49    5.20
   2  -7   0  150.48    5.10
   2  -7   0  145.49    4.40
   2  -7   0  148.79    4.80
   2  -7   0  148.19    5.20
  -2   7   0  141.89    5.00
  -2   7   0  150.58    4.80
  -2   7   0  133.79    5.10
  -2   7   0  144.19    4.70
  -2   7   0  143.39    5.10
   1  -7   0   39.60    2.00
   1  -7   0   36.00    2.10
   1  -7   0   38.50    1.70
   1  -7   0   41.10    2.10
   1  -7   0   44.80    1.90
   1  -7   0   39.70    2.10
  -1   7   0   39.70    1.80
  -1   7   0   38.50    1.90
  -1   7   0   42.40    2.00
  -1   7   0   34.60    2.50
  -1   7   0   41.60    1.80
  -1   7   0   43.50    1.80
   0  -7   0   93.89    3.60
   0  -7   0   94.09    3.60
   0  -7   0   92.69    3.50
   0  -7   0   91.29    3.70
   0  -7   0   94.99    3.30
   0  -7   0   93.29    3.70
   0   7   0   93.39    3.00
   0   7   0   93.99    3.40
   0   7   0   90.99    3.90
   0   7   0   93.19    3.30
   0   7   0   98.69    3.60
   0   7   0   93.89    3.70
  -1  -7   0    2.10    0.40
  -1  -7   0    3.00    0.70
  -1  -7   0    3.40    1.00
  -1  -7   0    2.70    0.90
  -1  -7   0    2.90    1.00
  -1  -7   0    2.80    0.60
  -1  -7   0    1.50    0.90
  -1  -7   0    2.60    0.60
   1   7   0    1.90    1.40
   1   7   0    1.90    0.40
   1   7   0    0.80    0.60
   1   7   0    2.90    1.40
   1   7   0    1.20    0.60
  -2  -7   0   33.70    2.10
  -2  -7   0   32.90    1.70
  -2  -7   0   37.20    2.20
  -2  -7   0   37.50    1.90
  -2  -7   0   35.80    2.10
  -2  -7   0   37.80    1.40
  -2  -7   0   34.40    1.80
   2   7   0   35.60    1.50
   2   7   0   35.10    2.50
   2   7   0   33.30    2.40
   2   7   0   36.80    1.40
   2   7   0   36.30    1.90
   2   7   0   34.90    1.80
  -3  -7   0   -1.30    1.30
  -3  -7   0   -0.40    1.30
  -3  -7   0    0.70    0.60
  -3  -7   0    2.10    1.00
  -3  -7   0    1.70    0.30
   3   7   0    2.50    1.60
   3   7   0    1.60    0.80
   3   7   0    2.60    0.80
   3   7   0    1.20    0.50
   3   7   0    0.70    1.70
   3   7   0    1.80    0.90
  -4  -7   0    4.20    0.40
  -4  -7   0    3.30    0.90
  -4  -7   0    4.10    1.30
  -4  -7   0    3.80    1.30
  -4  -7   0    4.30    1.20
   4   7   0    4.60    2.10
   4   7   0    4.60    0.70
   4   7   0    3.50    0.80
   4   7   0    3.20    1.80
   4   7   0    2.80    1.00
   4   7   0    3.10    0.90
   4   7   0    2.50    0.80
  -5  -7   0    6.30    1.50
  -5  -7   0    5.20    1.60
  -5  -7   0    6.80    1.60
  -5  -7   0    8.30    1.20
   5   7   0    7.70    2.00
   5   7   0    7.50    1.40
   5   7   0    9.20    1.00
   5   7   0    7.70    2.60
  -6  -7   0  125.19    5.40
  -6  -7   0  126.19    4.70
  -6  -7   0  124.09    5.10
  -6  -7   0  130.29    4.50
  -6  -7   0  130.99    4.50
  -6  -7   0  126.39    5.50
   6   7   0  112.69    4.60
   6   7   0  123.09    4.90
   6   7   0  130.19    5.10
   6   7   0  128.19    6.20
   6   7   0  125.69    4.90
  -7  -7   0   12.20    1.60
  -7  -7   0   12.20    1.30
  -7  -7   0   12.60    1.20
  -7  -7   0   11.50    2.00
  -7  -7   0   12.30    2.20
   7   7   0   12.50    2.00
   7   7   0   15.80    3.50
  -8  -7   0    3.30    2.30
  -8  -7   0    3.60    0.80
  -8  -7   0    2.30    1.90
  -8  -7   0    0.70    1.90
   8   7   0    3.10    2.90
   8   7   0   -0.60    1.70
  -9  -7   0    1.30    2.70
  -9  -7   0   -1.00    2.10
  -9  -7   0    0.90    2.30
   9   7   0   -1.00    2.20
 -10  -7   0    1.90    3.30
 -10  -7   0    3.10    2.70
 -10  -7   0   -4.00    2.60
  10   7   0   -2.80    2.50
  10   7   0    1.50    3.90
 -11  -7   0   -3.00    2.80
 -11  -7   0    4.20    3.80
  12  -8   0    3.60    3.20
  12  -8   0   -0.60    2.80
 -12   8   0   -1.30    2.40
 -12   8   0    1.60    2.90
  11  -8   0   -1.30    2.50
  11  -8   0    3.50    2.70
 -11   8   0   -0.10    2.40
 -11   8   0    1.60    1.90
  10  -8   0    1.20    2.30
  10  -8   0    2.30    2.30
 -10   8   0   -0.40    2.00
 -10   8   0   -0.40    1.70
 -10   8   0   -0.30    0.80
   9  -8   0    3.80    2.00
   9  -8   0   -0.10    1.70
  -9   8   0    0.60    1.80
  -9   8   0    0.30    0.80
  -9   8   0   -0.10    1.60
   8  -8   0    4.20    1.70
   8  -8   0    2.40    1.80
  -8   8   0    2.50    0.90
  -8   8   0    2.80    1.70
  -8   8   0    5.20    1.10
  -8   8   0    2.80    1.50
   7  -8   0   89.69    4.30
   7  -8   0   91.49    4.60
  -7   8   0   88.69    4.30
  -7   8   0   87.69    3.40
  -7   8   0   91.39    4.30
  -7   8   0   92.59    4.30
   6  -8   0   32.10    2.80
   6  -8   0   33.80    2.50
   6  -8   0   33.80    1.70
  -6   8   0   31.90    1.70
  -6   8   0   30.80    2.60
  -6   8   0   32.30    2.50
  -6   8   0   32.50    1.40
  -6   8   0   32.80    2.70
   5  -8   0    1.10    1.10
   5  -8   0    3.30    0.90
   5  -8   0    3.10    1.40
   5  -8   0   -1.50    0.80
   5  -8   0    2.20    1.10
  -5   8   0    1.70    0.90
  -5   8   0    1.10    0.80
  -5   8   0    4.20    1.20
  -5   8   0    3.00    0.50
  -5   8   0    1.50    1.10
  -5   8   0    1.80    1.00
   4  -8   0    3.60    1.10
   4  -8   0    3.90    1.30
   4  -8   0    3.40    1.10
   4  -8   0    4.60    1.50
   4  -8   0    3.50    0.70
   4  -8   0    5.60    1.10
  -4   8   0    3.90    0.90
  -4   8   0    3.10    0.40
  -4   8   0    3.40    1.20
  -4   8   0    5.60    0.60
  -4   8   0    5.00    0.60
  -4   8   0    3.70    1.10
  -4   8   0    3.70    1.00
   3  -8   0   12.90    1.40
   3  -8   0   12.60    1.60
   3  -8   0   14.60    0.80
   3  -8   0   12.90    1.20
   3  -8   0   13.50    1.70
   3  -8   0   16.30    1.40
  -3   8   0   14.40    1.20
  -3   8   0   14.50    1.00
  -3   8   0   15.10    1.50
  -3   8   0   14.80    1.50
  -3   8   0   16.50    2.20
  -3   8   0   16.20    1.50
   2  -8   0  158.68    4.80
   2  -8   0  165.68    5.40
   2  -8   0  159.28    5.60
   2  -8   0  158.88    5.70
   2  -8   0  153.78    5.80
   2  -8   0  158.08    5.70
  -2   8   0  158.08    5.50
  -2   8   0  165.48    5.70
  -2   8   0  161.58    5.30
  -2   8   0  160.48    5.80
  -2   8   0  164.38    5.30
   1  -8   0   36.40    2.10
   1  -8   0   37.60    1.70
   1  -8   0   36.90    2.10
   1  -8   0   34.70    2.30
   1  -8   0   40.30    2.20
  -1   8   0   37.00    2.00
  -1   8   0   37.90    2.60
  -1   8   0   40.00    1.80
  -1   8   0   36.90    1.90
  -1   8   0   37.30    1.80
   0  -8   0    0.30    0.50
   0  -8   0    2.30    0.80
   0  -8   0    0.80    0.90
   0  -8   0   -0.10    1.00
   0  -8   0    1.60    0.90
   0  -8   0    1.90    1.00
   0  -8   0    2.00    0.50
   0   8   0    1.00    0.50
   0   8   0    3.00    0.80
   0   8   0    1.00    0.30
   0   8   0   -0.20    1.00
   0   8   0    0.60    0.60
   0   8   0    1.00    1.50
  -1  -8   0   14.50    1.70
  -1  -8   0   16.50    1.60
  -1  -8   0   16.90    1.70
  -1  -8   0   14.40    1.30
  -1  -8   0   17.00    1.10
  -1  -8   0   14.90    1.40
  -1  -8   0   16.30    1.60
  -1  -8   0   15.90    1.60
   1   8   0   16.60    2.10
   1   8   0   14.30    1.00
   1   8   0   14.80    1.30
   1   8   0   17.50    2.10
   1   8   0   15.60    1.20
   1   8   0   17.30    1.00
  -2  -8   0   23.20    1.90
  -2  -8   0   21.10    1.10
  -2  -8   0   19.20    2.50
  -2  -8   0   21.00    1.60
  -2  -8   0   19.90    1.50
  -2  -8   0   22.60    1.80
   2   8   0   23.00    1.20
   2   8   0   22.10    1.10
   2   8   0   19.30    1.60
   2   8   0   19.00    2.40
   2   8   0   20.70    2.40
   2   8   0   14.70    1.60
  -3  -8   0   27.00    1.80
  -3  -8   0   27.20    2.10
  -3  -8   0   28.60    1.80
  -3  -8   0   29.50    1.20
  -3  -8   0   29.10    2.10
   3   8   0   28.60    1.50
   3   8   0   25.20    2.90
   3   8   0   29.90    2.90
  -4  -8   0    8.30    1.40
  -4  -8   0   11.10    1.60
  -4  -8   0    9.50    0.50
  -4  -8   0   11.00    1.20
  -4  -8   0   10.30    1.20
   4   8   0   10.80    1.20
   4   8   0   10.20    1.30
   4   8   0    6.20    1.10
   4   8   0   12.00    2.60
   4   8   0   12.40    2.30
  -5  -8   0   -1.30    1.40
  -5  -8   0    2.30    1.00
  -5  -8   0    0.20    1.30
  -5  -8   0    0.40    1.50
  -5  -8   0   -0.10    0.80
   5   8   0   -0.50    1.10
   5   8   0    0.10    0.80
   5   8   0    0.60    2.40
   5   8   0   -1.50    1.70
  -6  -8   0    1.20    1.60
  -6  -8   0    1.90    1.10
  -6  -8   0   -0.50    1.60
  -6  -8   0    0.30    1.50
  -6  -8   0    1.90    1.10
   6   8   0    0.90    2.70
   6   8   0    0.30    0.80
   6   8   0    1.30    1.40
  -7  -8   0   -2.20    1.70
  -7  -8   0    0.20    1.20
  -7  -8   0    3.00    2.00
   7   8   0    0.40    1.60
   7   8   0   -1.90    2.50
   7   8   0   -0.30    0.80
  -8  -8   0    1.50    1.00
  -8  -8   0    4.40    2.00
  -8  -8   0    5.90    2.30
  -8  -8   0    5.60    2.40
   8   8   0    3.20    3.40
   8   8   0    1.90    1.90
  -9  -8   0    1.20    4.90
  -9  -8   0    2.00    3.70
  -9  -8   0    0.70    2.40
   9   8   0    6.30    4.10
   9   8   0   -1.60    4.00
 -10  -8   0    1.70    2.60
 -10  -8   0    2.00    2.80
 -10  -8   0    0.80    3.40
  10   8   0   -1.70    2.80
  10   8   0   -1.10    4.10
  12  -9   0    0.70    3.20
  12  -9   0   -3.00    3.20
 -12   9   0   -4.00    2.40
 -12   9   0    2.50    3.30
  11  -9   0    2.40    2.90
  11  -9   0   -3.70    2.40
 -11   9   0    1.20    2.80
 -11   9   0   -0.30    2.10
  10  -9   0   -2.70    2.10
  10  -9   0   -1.50    3.90
 -10   9   0    1.80    2.40
 -10   9   0   -3.80    1.90
 -10   9   0   -1.10    0.90
   9  -9   0   -1.40    1.90
   9  -9   0   -0.60    1.90
  -9   9   0   -0.60    1.50
  -9   9   0   -0.10    0.90
  -9   9   0    0.40    1.90
   8  -9   0    7.90    2.00
   8  -9   0    9.30    2.20
  -8   9   0   11.70    1.00
  -8   9   0   11.10    2.10
  -8   9   0    6.10    1.90
   7  -9   0   26.50    2.80
   7  -9   0   28.60    2.70
   7  -9   0   28.80    2.80
  -7   9   0   31.30    3.00
  -7   9   0   30.40    2.90
  -7   9   0   34.10    2.90
  -7   9   0   29.10    1.50
   6  -9   0   17.90    1.50
   6  -9   0   13.40    1.80
   6  -9   0   13.20    1.90
   6  -9   0   12.30    2.00
  -6   9   0   12.30    1.40
  -6   9   0   12.40    1.70
  -6   9   0   11.70    1.80
   5  -9   0    1.10    1.10
   5  -9   0    1.00    1.00
   5  -9   0   -0.80    1.20
   5  -9   0    2.00    1.20
  -5   9   0   -0.60    0.90
  -5   9   0    2.40    0.90
  -5   9   0   -1.00    1.00
  -5   9   0   -0.70    1.00
  -5   9   0    1.30    1.40
   4  -9   0   25.10    2.10
   4  -9   0   22.90    2.00
   4  -9   0   24.00    1.60
   4  -9   0   26.40    2.40
   4  -9   0   27.90    1.80
   4  -9   0   25.80    1.20
  -4   9   0   24.00    1.20
  -4   9   0   25.00    2.00
  -4   9   0   24.60    1.10
  -4   9   0   24.20    2.20
  -4   9   0   27.20    2.20
  -4   9   0   23.60    1.60
  -4   9   0   25.50    1.10
   3  -9   0    0.50    1.00
   3  -9   0    1.30    1.20
   3  -9   0    2.10    0.90
   3  -9   0    0.60    0.30
   3  -9   0    0.20    0.60
  -3   9   0    1.70    0.70
  -3   9   0    0.50    0.70
  -3   9   0   -0.40    1.50
  -3   9   0    0.90    0.90
   2  -9   0   16.40    1.50
   2  -9   0   10.50    1.60
   2  -9   0   11.10    1.50
   2  -9   0    9.00    0.90
  -2   9   0   13.40    1.60
  -2   9   0   11.60    1.30
  -2   9   0   10.50    1.20
  -2   9   0   16.00    2.20
  -2   9   0   11.50    1.40
   1  -9   0    9.00    1.00
   1  -9   0    9.60    1.50
   1  -9   0   10.70    1.60
   1  -9   0   11.10    1.40
   1  -9   0   10.90    1.50
  -1   9   0    9.50    1.20
  -1   9   0   13.00    2.10
  -1   9   0    9.60    1.30
  -1   9   0   10.40    1.40
  -1   9   0   10.50    1.30
  -1   9   0   11.30    1.10
   0  -9   0    9.20    1.40
   0  -9   0    7.30    0.90
   0  -9   0    3.20    1.20
   0  -9   0    6.80    1.30
   0  -9   0    7.90    1.20
   0  -9   0    6.40    0.80
   0  -9   0    6.40    1.30
   0  -9   0    8.40    1.80
   0   9   0    7.50    2.10
   0   9   0    5.70    0.80
   0   9   0    5.30    1.10
   0   9   0    6.50    0.50
   0   9   0    6.50    1.20
   0   9   0    7.40    1.70
  -1  -9   0    5.00    1.30
  -1  -9   0    6.90    1.20
  -1  -9   0    7.50    1.20
  -1  -9   0   11.50    1.30
  -1  -9   0    8.00    1.30
  -1  -9   0    6.80    0.80
  -1  -9   0    9.30    1.50
   1   9   0    7.80    2.10
   1   9   0    6.40    0.70
   1   9   0    5.90    0.70
   1   9   0    8.70    2.00
  -2  -9   0   44.80    3.20
  -2  -9   0   53.59    2.50
  -2  -9   0   43.20    2.30
  -2  -9   0   47.20    1.90
  -2  -9   0   44.30    2.70
  -2  -9   0   43.30    2.50
   2   9   0   47.80    1.90
   2   9   0   45.80    1.90
   2   9   0   45.20    3.40
   2   9   0   46.10    3.20
  -3  -9   0   18.40    1.60
  -3  -9   0   21.20    2.00
  -3  -9   0   23.00    1.70
  -3  -9   0   13.40    1.80
   3   9   0   18.10    1.30
   3   9   0   19.60    2.60
   3   9   0   18.70    2.60
   3   9   0   18.30    2.90
  -4  -9   0   23.80    1.80
  -4  -9   0   19.50    1.90
  -4  -9   0   20.50    2.40
  -4  -9   0   23.80    2.40
   4   9   0   26.70    1.80
   4   9   0   22.40    2.00
   4   9   0   23.10    2.90
   4   9   0   20.50    2.60
   4   9   0   22.60    3.20
  -5  -9   0   16.70    1.80
  -5  -9   0   15.20    1.80
  -5  -9   0   18.30    2.40
  -5  -9   0   20.50    2.20
  -5  -9   0   15.50    2.30
   5   9   0   17.00    2.10
   5   9   0   23.00    3.00
   5   9   0   23.60    3.70
   5   9   0   17.70    2.60
  -6  -9   0    3.00    1.70
  -6  -9   0    3.20    1.20
  -6  -9   0    3.10    1.90
  -6  -9   0    0.80    1.30
  -6  -9   0    0.80    1.90
   6   9   0    2.50    3.00
   6   9   0    4.70    1.50
  -7  -9   0   -2.10    1.90
  -7  -9   0   -0.20    1.90
  -7  -9   0   -0.30    1.30
  -7  -9   0    0.00    1.40
   7   9   0   -0.10    0.90
   7   9   0    3.50    3.00
   7   9   0    1.50    1.70
  -8  -9   0    0.70    2.50
  -8  -9   0    0.00    2.10
  -8  -9   0   -0.40    2.30
   8   9   0   -0.90    0.80
   8   9   0   -1.00    2.00
   8   9   0    0.20    5.20
  -9  -9   0   -0.90    2.50
  -9  -9   0    0.80    2.90
  -9  -9   0    1.90    2.80
   9   9   0    0.80    2.50
   9   9   0    0.80    3.90
 -10  -9   0   -1.20    3.10
 -10  -9   0   -2.90    3.10
 -10  -9   0    4.80    3.90
  10   9   0    5.40    4.90
  10   9   0    1.50    2.90
  11 -10   0   -2.00    2.90
  11 -10   0    0.60    2.90
 -11  10   0    1.20    2.40
 -11  10   0    3.40    3.00
  10 -10   0    0.70    2.30
  10 -10   0   -0.30    2.40
 -10  10   0   -2.10    2.40
 -10  10   0    1.10    1.90
 -10  10   0   -2.10    0.90
   9 -10   0    0.90    2.30
   9 -10   0   -2.50    2.00
   9 -10   0    0.20    1.90
  -9  10   0    0.90    1.80
  -9  10   0   -1.00    1.00
  -9  10   0   -0.90    2.00
   8 -10   0   -0.50    2.00
   8 -10   0    1.70    1.80
   8 -10   0   -1.20    1.70
  -8  10   0    2.30    1.80
  -8  10   0   -0.50    1.00
  -8  10   0   -0.30    1.60
   7 -10   0    3.70    1.90
   7 -10   0    2.10    1.70
   7 -10   0    4.20    1.80
  -7  10   0    4.70    1.70
  -7  10   0    5.70    1.10
  -7  10   0    1.40    1.60
   6 -10   0   47.10    3.50
   6 -10   0   44.50    2.90
   6 -10   0   42.80    3.00
   6 -10   0   42.60    2.30
  -6  10   0   40.80    3.00
  -6  10   0   45.60    3.60
  -6  10   0   45.20    3.00
  -6  10   0   43.90    2.60
   5 -10   0    2.80    1.30
   5 -10   0    2.70    0.60
   5 -10   0    4.40    1.20
   5 -10   0    2.90    1.50
   5 -10   0    3.80    1.40
  -5  10   0    3.70    1.60
  -5  10   0    1.70    1.10
  -5  10   0    2.90    1.30
  -5  10   0    1.80    1.10
  -5  10   0    4.00    1.30
   4 -10   0    3.80    1.20
   4 -10   0    0.20    1.10
   4 -10   0   -1.00    0.90
   4 -10   0    0.50    0.40
   4 -10   0    1.40    1.30
  -4  10   0    0.40    1.10
  -4  10   0    1.90    1.10
  -4  10   0   -1.40    0.80
  -4  10   0    0.40    0.50
  -4  10   0    0.90    0.30
  -4  10   0    2.10    1.60
  -4  10   0    1.20    1.10
   3 -10   0   -1.60    1.30
   3 -10   0    3.20    0.30
   3 -10   0    2.60    1.30
   3 -10   0    3.40    1.40
   3 -10   0    3.90    0.80
  -3  10   0    3.40    0.90
  -3  10   0    4.10    0.90
  -3  10   0    2.20    1.10
  -3  10   0    3.60    1.80
   2 -10   0   35.90    2.60
   2 -10   0   36.60    1.90
   2 -10   0   38.80    3.10
   2 -10   0   40.70    2.50
  -2  10   0   38.50    1.90
  -2  10   0   35.70    2.20
  -2  10   0   36.60    2.00
  -2  10   0   38.30    3.00
   1 -10   0    0.00    0.70
   1 -10   0   -0.70    1.10
   1 -10   0    1.40    1.10
  -1  10   0    0.90    0.80
  -1  10   0   -0.70    1.70
  -1  10   0   -0.80    1.30
  -1  10   0    0.70    0.70
   0 -10   0    5.60    0.80
   0 -10   0    5.90    1.20
   0 -10   0    6.50    1.20
   0 -10   0    7.90    1.50
   0 -10   0    5.70    1.40
   0  10   0    5.30    0.90
   0  10   0    6.60    2.20
   0  10   0    6.70    1.90
   0  10   0    6.00    0.50
   0  10   0    6.40    0.90
  -1 -10   0   13.40    1.80
  -1 -10   0   15.90    1.90
  -1 -10   0   11.20    2.00
  -1 -10   0   13.10    1.50
  -1 -10   0   15.60    1.60
   1  10   0   19.50    2.80
   1  10   0   15.50    1.10
   1  10   0   16.20    1.00
   1  10   0   15.00    2.40
  -2 -10   0   43.80    2.50
  -2 -10   0   42.00    2.80
  -2 -10   0   40.80    2.30
   2  10   0   41.70    1.80
   2  10   0   39.90    3.40
   2  10   0   43.00    3.30
   2  10   0   38.60    3.30
   2  10   0   42.80    1.90
  -3 -10   0    3.50    1.10
  -3 -10   0   -0.60    1.30
  -3 -10   0    0.50    1.10
   3  10   0   -0.10    0.90
   3  10   0   -0.90    2.00
   3  10   0   -0.40    2.00
   3  10   0    1.80    0.70
   3  10   0    0.60    1.00
  -4 -10   0   -1.30    1.50
  -4 -10   0   -1.40    1.00
  -4 -10   0   -0.10    1.40
   4  10   0    0.40    1.90
   4  10   0    0.10    1.00
   4  10   0    1.60    2.50
   4  10   0    0.80    1.10
   4  10   0    1.10    1.10
  -5 -10   0    1.00    1.10
  -5 -10   0    0.90    1.80
  -5 -10   0   -1.30    2.30
  -5 -10   0   -0.10    1.50
  -5 -10   0   -0.60    1.50
   5  10   0   -0.70    2.70
   5  10   0   -0.60    1.20
   5  10   0   -0.10    1.00
   5  10   0    0.10    2.20
  -6 -10   0    6.90    1.40
  -6 -10   0    5.80    2.00
  -6 -10   0    4.90    2.10
  -6 -10   0    5.50    2.10
   6  10   0    7.60    3.10
   6  10   0    7.00    1.70
   6  10   0    3.40    1.20
  -7 -10   0    2.00    1.60
  -7 -10   0   -0.10    2.00
  -7 -10   0    0.10    1.40
  -7 -10   0   -2.50    2.20
   7  10   0    3.30    3.30
   7  10   0   -0.10    1.80
   7  10   0   -0.80    1.00
  -8 -10   0    1.30    2.40
  -8 -10   0   -1.40    2.90
  -8 -10   0   -1.10    2.50
   8  10   0    0.10    3.60
   8  10   0   -0.70    0.90
   8  10   0    2.20    2.30
  -9 -10   0    1.10    2.70
  -9 -10   0   -2.40    2.80
  -9 -10   0   -4.50    3.30
   9  10   0    4.90    3.00
   9  10   0    4.70    4.20
  11 -11   0   -5.10    2.90
  11 -11   0    4.50    3.20
  11 -11   0    0.90    3.10
 -11  11   0    1.30    2.40
 -11  11   0   -2.50    2.80
  10 -11   0   -2.30    2.60
  10 -11   0    2.60    2.50
  10 -11   0   -2.40    2.40
 -10  11   0    1.20    2.20
 -10  11   0   -0.40    1.20
 -10  11   0   -0.80    4.20
   9 -11   0    5.00    3.00
   9 -11   0    0.70    2.20
   9 -11   0   -1.10    2.20
  -9  11   0   -2.00    2.00
  -9  11   0   -0.20    1.30
  -9  11   0    3.60    2.30
   8 -11   0    2.40    2.00
   8 -11   0    1.20    1.90
   8 -11   0    2.30    2.30
  -8  11   0    5.00    2.10
  -8  11   0    0.80    1.20
  -8  11   0    0.40    1.80
   7 -11   0    6.20    1.50
   7 -11   0    0.30    1.70
   7 -11   0    1.30    1.70
   7 -11   0    2.10    1.90
  -7  11   0   -0.10    1.20
  -7  11   0    0.70    1.60
  -7  11   0    2.60    1.50
  -7  11   0    1.50    1.70
   6 -11   0   32.00    2.20
   6 -11   0   28.30    3.20
   6 -11   0   27.40    2.70
   6 -11   0   32.90    3.00
   6 -11   0   29.20    2.00
  -6  11   0   26.40    3.50
  -6  11   0   32.70    2.50
  -6  11   0   27.70    2.70
  -6  11   0   28.10    2.80
   5 -11   0    0.80    1.50
   5 -11   0    0.70    1.50
   5 -11   0   -2.80    1.50
   5 -11   0   -0.40    0.50
  -5  11   0   -0.30    1.20
  -5  11   0   -1.10    1.60
  -5  11   0   -0.80    1.10
  -5  11   0   -0.90    1.20
   4 -11   0   -0.10    1.40
   4 -11   0   -1.00    1.20
   4 -11   0   -0.10    0.30
  -4  11   0    0.40    0.50
  -4  11   0    0.70    1.20
  -4  11   0    0.50    1.80
  -4  11   0    0.50    1.00
  -4  11   0    0.50    0.40
  -4  11   0   -0.70    1.10
   3 -11   0    8.90    1.20
   3 -11   0    5.20    1.40
   3 -11   0    5.00    1.60
  -3  11   0   10.00    2.30
  -3  11   0    8.60    1.10
  -3  11   0    5.70    1.40
  -3  11   0    5.90    1.00
   2 -11   0  101.59    4.40
   2 -11   0  107.59    3.90
   2 -11   0   98.49    4.70
  -2  11   0  102.29    3.90
  -2  11   0   99.09    4.00
  -2  11   0  103.09    4.90
  -2  11   0   99.79    4.10
   1 -11   0    8.30    1.70
   1 -11   0    9.50    1.60
  -1  11   0   11.70    2.50
  -1  11   0    7.50    1.20
  -1  11   0   10.30    1.90
  -1  11   0    9.90    1.20
   0 -11   0    3.10    1.50
   0 -11   0    1.40    1.20
   0 -11   0    1.40    1.40
   0 -11   0    1.70    1.20
   0 -11   0    6.50    1.10
   0  11   0    1.10    2.10
   0  11   0    2.70    0.80
   0  11   0    3.10    0.90
   0  11   0    2.50    1.70
  -1 -11   0   -1.60    1.20
  -1 -11   0   -1.10    1.10
  -1 -11   0    0.10    1.30
  -1 -11   0   -0.70    1.00
   1  11   0    0.10    1.90
   1  11   0    0.10    1.00
   1  11   0    0.10    0.60
   1  11   0   -0.40    1.80
   1  11   0    0.50    0.50
  -2 -11   0   -0.90    1.30
  -2 -11   0   -0.70    1.10
  -2 -11   0   -0.60    1.20
   2  11   0   -0.30    2.10
   2  11   0   -0.40    2.00
   2  11   0   -0.40    1.10
   2  11   0   -0.50    0.70
   2  11   0    0.40    0.50
  -3 -11   0   -0.10    1.30
  -3 -11   0    1.30    1.60
  -3 -11   0    0.70    1.10
   3  11   0    0.20    1.00
   3  11   0    1.80    0.80
   3  11   0   -0.50    2.30
   3  11   0    1.00    1.10
   3  11   0   -0.40    2.10
  -4 -11   0    3.30    1.60
  -4 -11   0    3.40    1.20
  -4 -11   0    0.80    1.70
   4  11   0    2.90    2.50
   4  11   0    2.40    1.30
   4  11   0    1.50    2.70
   4  11   0    0.40    1.10
  -5 -11   0    5.00    1.90
  -5 -11   0    4.70    2.10
  -5 -11   0    1.80    1.90
  -5 -11   0    3.90    1.30
   5  11   0    2.20    1.20
   5  11   0    3.70    2.70
   5  11   0   -0.40    2.80
   5  11   0    3.30    1.50
  -6 -11   0    6.70    1.50
  -6 -11   0    6.70    2.20
  -6 -11   0    2.80    2.30
  -6 -11   0    3.00    2.10
   6  11   0    0.50    1.10
   6  11   0    5.70    3.40
   6  11   0    2.30    1.90
  -7 -11   0    1.50    2.40
  -7 -11   0    1.80    1.80
  -7 -11   0   -1.60    2.40
  -7 -11   0    1.00    1.60
   7  11   0    0.90    2.10
   7  11   0   -0.60    1.20
   7  11   0   -0.70    3.50
  -8 -11   0    4.20    2.60
  -8 -11   0   -1.50    3.20
  -8 -11   0    1.80    2.80
   8  11   0    0.40    2.40
   8  11   0   -0.30    1.60
   8  11   0    0.70    4.10
  11 -12   0    1.10    3.30
  11 -12   0   -1.40    3.10
  11 -12   0    4.30    3.00
 -11  12   0    2.20    3.30
 -11  12   0   -0.40    2.30
  10 -12   0    1.70    2.80
  10 -12   0   -0.50    2.70
 -10  12   0    2.00    2.30
 -10  12   0   -0.90    2.90
 -10  12   0   -2.20    1.30
   9 -12   0   -1.60    2.50
   9 -12   0    4.70    2.90
   9 -12   0    1.40    2.20
  -9  12   0    0.20    2.20
  -9  12   0    1.00    2.10
  -9  12   0   -0.80    1.40
   8 -12   0    4.40    2.30
   8 -12   0    3.40    2.40
   8 -12   0    4.20    2.20
  -8  12   0    5.40    2.20
  -8  12   0    6.50    2.10
  -8  12   0    1.20    1.40
   7 -12   0   10.60    1.40
   7 -12   0   11.80    2.40
   7 -12   0    8.40    2.40
   7 -12   0    8.90    2.10
  -7  12   0   12.70    1.90
  -7  12   0    5.80    1.70
  -7  12   0    8.20    2.10
  -7  12   0    9.40    2.10
   6 -12   0   12.80    2.60
   6 -12   0   11.40    2.10
   6 -12   0   11.20    1.20
  -6  12   0   14.60    2.20
  -6  12   0   14.10    2.20
  -6  12   0   11.00    2.10
   5 -12   0    0.70    0.50
   5 -12   0    3.00    1.90
   5 -12   0   -0.30    1.50
  -5  12   0    0.90    1.80
  -5  12   0    2.10    1.50
  -5  12   0   -0.30    1.30
   4 -12   0   -0.50    1.50
   4 -12   0   -2.50    1.30
  -4  12   0    0.50    1.20
  -4  12   0    1.30    2.00
  -4  12   0    0.40    0.60
  -4  12   0   -0.20    0.50
  -4  12   0    0.40    1.20
   3 -12   0   45.40    3.40
   3 -12   0   47.20    3.10
  -3  12   0   49.60    4.20
  -3  12   0   45.50    2.50
  -3  12   0   46.00    2.20
  -3  12   0   48.40    3.70
  -3  12   0   49.40    2.90
   2 -12   0   12.20    1.90
   2 -12   0   11.40    2.10
  -2  12   0   10.90    1.50
  -2  12   0    9.80    1.20
  -2  12   0    7.20    1.60
  -2  12   0   15.90    2.80
   1 -12   0    6.00    1.60
   1 -12   0    6.90    1.70
  -1  12   0    7.10    2.00
  -1  12   0    7.60    1.30
  -1  12   0    6.10    1.10
  -1  12   0    8.70    2.70
  -1  12   0    3.70    1.50
   0 -12   0    5.60    1.50
   0 -12   0    6.50    1.50
   0 -12   0    6.10    1.80
   0 -12   0    7.50    1.70
   0  12   0    6.00    2.50
   0  12   0    3.30    1.40
   0  12   0    7.00    2.10
   0  12   0    6.10    1.10
   0  12   0    8.00    1.10
  -1 -12   0    3.40    1.30
  -1 -12   0    3.00    1.60
  -1 -12   0    3.20    1.40
   1  12   0    4.00    2.40
   1  12   0    3.90    2.20
   1  12   0    2.10    0.80
   1  12   0    1.10    1.20
  -2 -12   0    0.10    1.60
  -2 -12   0    3.00    1.50
  -2 -12   0    2.20    1.30
   2  12   0    1.00    1.20
   2  12   0    0.70    2.20
   2  12   0    0.30    0.80
   2  12   0    0.50    2.30
  -3 -12   0    0.80    1.60
  -3 -12   0   -0.60    1.20
  -3 -12   0   -0.10    1.50
   3  12   0    0.50    0.90
   3  12   0    0.50    1.20
   3  12   0   -0.50    2.50
   3  12   0    1.20    1.30
   3  12   0   -1.20    2.20
  -4 -12   0    0.30    1.20
  -4 -12   0    1.80    1.80
  -4 -12   0    0.40    1.90
   4  12   0   -1.10    1.20
   4  12   0    0.90    2.90
   4  12   0    0.80    1.30
   4  12   0   -0.30    2.60
  -5 -12   0    5.10    1.50
  -5 -12   0    0.20    2.10
  -5 -12   0    3.90    2.40
  -5 -12   0    5.20    2.10
   5  12   0    4.30    2.90
   5  12   0    3.80    1.70
   5  12   0    1.30    1.30
   5  12   0    8.00    3.60
  -6 -12   0    1.80    2.90
  -6 -12   0    4.90    4.00
  -6 -12   0    2.20    1.50
  -6 -12   0    2.80    2.40
   6  12   0   -0.80    1.20
   6  12   0    2.80    2.00
  -7 -12   0   -2.00    1.60
  -7 -12   0    3.60    2.90
  -7 -12   0    5.50    2.70
   7  12   0    0.00    2.30
   7  12   0    1.10    4.00
   7  12   0   -1.90    1.30
  -8 -12   0    8.60    3.20
  -8 -12   0    7.00    3.80
   8  12   0    7.30    2.90
   8  12   0   -1.30    4.10
  10 -13   0    2.90    3.00
  10 -13   0   -1.30    2.90
  10 -13   0   -1.40    2.80
 -10  13   0   -4.00    2.30
 -10  13   0   -3.00    1.50
 -10  13   0   -2.70    3.10
   9 -13   0   -1.00    2.60
   9 -13   0   -0.50    1.50
   9 -13   0    1.80    2.70
   9 -13   0    0.60    2.60
  -9  13   0   -0.90    1.70
  -9  13   0    3.10    3.00
  -9  13   0   -1.20    2.20
   8 -13   0    1.30    1.20
   8 -13   0    0.40    2.10
   8 -13   0   -0.80    2.70
   8 -13   0    0.40    2.70
  -8  13   0   -2.90    2.00
  -8  13   0   -0.50    2.30
  -8  13   0   -1.40    1.60
   7 -13   0    9.40    2.60
   7 -13   0   16.80    2.70
  -7  13   0   12.80    2.30
  -7  13   0    7.30    1.90
  -7  13   0   15.80    2.60
  -7  13   0   13.70    2.50
   6 -13   0    9.90    2.40
   6 -13   0    9.00    1.00
   6 -13   0   10.50    2.20
  -6  13   0   12.60    2.30
  -6  13   0   10.40    2.20
  -6  13   0    7.90    1.90
   5 -13   0    2.30    2.00
   5 -13   0    7.30    2.10
  -5  13   0    2.90    2.10
  -5  13   0    2.10    1.50
  -5  13   0    2.00    1.60
   4 -13   0    0.60    1.70
   4 -13   0   -1.20    1.50
  -4  13   0   -0.20    2.10
  -4  13   0    3.20    1.50
  -4  13   0    0.30    1.30
  -4  13   0    0.30    0.70
  -4  13   0   -0.70    0.60
   3 -13   0   13.90    2.10
   3 -13   0   11.00    2.20
  -3  13   0   10.50    1.50
  -3  13   0   10.70    2.10
  -3  13   0   14.00    1.90
  -3  13   0    7.30    1.70
  -3  13   0   18.10    3.10
   2 -13   0   11.20    2.00
   2 -13   0    7.80    2.10
  -2  13   0   12.30    2.70
  -2  13   0    9.20    1.60
  -2  13   0   14.30    2.10
   1 -13   0   -1.80    1.50
   1 -13   0    0.80    1.60
   1 -13   0   -0.90    1.40
   1 -13   0   -1.20    1.40
  -1  13   0    0.40    1.10
  -1  13   0   -0.50    2.40
  -1  13   0   -0.10    1.30
  -1  13   0   -0.50    1.80
   0 -13   0    2.00    1.80
   0 -13   0    4.50    1.60
   0 -13   0    2.50    1.70
   0 -13   0    4.10    1.70
   0  13   0    6.00    2.60
   0  13   0    1.30    1.40
   0  13   0    4.20    1.00
   0  13   0    7.30    2.30
   0  13   0    2.50    1.60
  -1 -13   0    3.40    1.60
  -1 -13   0    4.60    1.80
  -1 -13   0    3.50    1.70
   1  13   0    3.00    2.70
   1  13   0    1.20    1.30
   1  13   0    1.40    2.30
   1  13   0    3.90    0.50
   1  13   0    4.40    1.00
  -2 -13   0    8.60    1.90
  -2 -13   0    6.40    1.60
  -2 -13   0    7.70    2.00
   2  13   0    3.80    1.50
   2  13   0    5.20    2.60
   2  13   0    7.50    2.80
  -3 -13   0    1.70    1.80
  -3 -13   0   -0.50    1.80
  -3 -13   0   -0.80    1.40
   3  13   0    0.30    1.40
   3  13   0    0.50    1.30
   3  13   0    5.60    3.00
   3  13   0   -0.70    2.80
  -4 -13   0    7.00    2.40
  -4 -13   0    4.30    1.50
  -4 -13   0    4.70    2.10
   4  13   0    9.50    3.10
   4  13   0    5.00    3.30
   4  13   0    3.50    1.50
   4  13   0    5.80    1.70
  -5 -13   0    1.60    2.60
  -5 -13   0    1.30    2.40
  -5 -13   0    3.40    1.60
   5  13   0    2.90    1.90
   5  13   0   -1.50    3.40
   5  13   0    2.10    1.50
  -6 -13   0    5.20    2.90
  -6 -13   0    9.60    2.90
  -6 -13   0    1.00    2.60
  -6 -13   0    3.60    1.70
   6  13   0    2.90    1.60
   6  13   0    0.80    3.90
   6  13   0    4.80    2.20
  -7 -13   0    4.70    3.10
  -7 -13   0    3.00    3.50
  -7 -13   0    3.40    2.90
   7  13   0    5.80    2.60
   7  13   0   -0.80    1.50
   7  13   0    2.20    4.30
   9 -14   0    1.10    2.90
   9 -14   0   -0.80    2.70
  -9  14   0    2.80    2.90
  -9  14   0   -0.50    2.00
  -9  14   0   -1.70    2.40
   8 -14   0    2.50    2.80
   8 -14   0   -0.60    2.60
  -8  14   0    0.70    1.90
  -8  14   0   -0.30    2.30
  -8  14   0    1.90    2.50
   7 -14   0    5.30    2.70
   7 -14   0    5.00    2.80
  -7  14   0    3.80    1.90
   6 -14   0   18.30    3.00
   6 -14   0   14.70    2.70
  -6  14   0   14.20    2.80
  -6  14   0   11.90    2.30
  -6  14   0    7.10    2.10
   5 -14   0    7.60    2.30
   5 -14   0    9.80    2.30
  -5  14   0   12.60    2.10
  -5  14   0    9.90    1.30
  -5  14   0    9.40    2.60
  -5  14   0    6.80    2.00
   4 -14   0    3.20    1.90
   4 -14   0    3.50    2.20
  -4  14   0    1.00    1.30
  -4  14   0   -1.20    1.50
  -4  14   0    4.00    2.60
  -4  14   0    0.60    0.80
  -4  14   0    2.50    1.70
   3 -14   0   17.10    2.50
   3 -14   0   15.10    2.70
  -3  14   0   22.00    2.60
  -3  14   0   18.70    2.10
  -3  14   0   18.80    3.30
   2 -14   0    0.30    1.80
   2 -14   0   -0.30    1.60
  -2  14   0    1.20    1.80
  -2  14   0    2.00    2.70
  -2  14   0    0.90    1.30
  -2  14   0   -1.60    1.30
   1 -14   0   -1.40    1.60
   1 -14   0   -0.20    1.90
   1 -14   0    1.20    1.80
   1 -14   0    2.20    1.70
  -1  14   0   -0.20    2.40
  -1  14   0   -0.30    2.00
  -1  14   0    0.70    1.40
  -1  14   0    0.80    1.10
   0 -14   0   -0.90    1.90
   0 -14   0    1.20    1.70
   0 -14   0    0.00    1.70
   0 -14   0   -0.30    1.80
   0  14   0    0.80    1.00
   0  14   0   -1.80    1.40
   0  14   0   -0.50    2.70
   0  14   0    0.00    2.20
  -1 -14   0    2.10    1.90
  -1 -14   0   -1.60    1.70
  -1 -14   0    1.90    1.60
   1  14   0   -0.90    2.50
   1  14   0   -0.50    1.50
   1  14   0    4.20    3.00
   1  14   0    1.50    1.00
  -2 -14   0    0.20    1.90
  -2 -14   0    1.80    1.50
  -2 -14   0   -1.20    1.80
   2  14   0    2.20    2.90
   2  14   0   -1.10    1.50
   2  14   0    0.90    2.90
  -3 -14   0    1.10    1.60
  -3 -14   0   -4.10    2.00
  -3 -14   0   -0.50    2.00
   3  14   0   -2.80    2.70
   3  14   0   -0.70    1.50
   3  14   0    1.10    3.20
   3  14   0    2.10    1.60
  -4 -14   0   -0.80    2.30
  -4 -14   0   -6.80    2.20
  -4 -14   0    4.10    1.70
   4  14   0    2.50    3.00
   4  14   0   -0.40    1.50
   4  14   0    0.30    1.70
   4  14   0    0.70    3.20
  -5 -14   0    1.90    2.70
  -5 -14   0    1.50    1.80
  -5 -14   0   -0.70    2.70
  -5 -14   0    2.50    3.00
   5  14   0    2.70    4.00
   5  14   0   -0.60    1.60
   5  14   0    0.80    1.90
  -6 -14   0    4.70    3.10
  -6 -14   0    1.20    2.90
  -6 -14   0    7.30    2.90
  -6 -14   0   -1.90    3.10
   6  14   0    4.30    2.60
   6  14   0    0.90    1.70
   6  14   0    4.10    4.50
   9 -15   0   -6.90    2.70
   9 -15   0    0.50    3.10
  -9  15   0   -1.70    2.10
  -9  15   0    1.70    2.70
   8 -15   0   -0.10    2.80
   8 -15   0   -3.90    2.70
  -8  15   0    0.70    2.60
  -8  15   0   -0.10    3.10
   7 -15   0   -0.30    2.70
   7 -15   0    2.20    2.90
  -7  15   0   -0.50    2.30
  -7  15   0   -1.40    2.30
   6 -15   0    2.30    2.30
  -6  15   0    1.90    2.70
  -6  15   0    2.10    3.50
   5 -15   0    6.10    2.50
   5 -15   0    8.10    2.70
  -5  15   0    3.00    1.90
  -5  15   0    6.20    2.30
  -5  15   0    5.80    3.00
   4 -15   0   -1.90    2.00
   4 -15   0    0.00    2.20
  -4  15   0    1.30    2.80
  -4  15   0    0.10    1.80
  -4  15   0   -1.60    1.10
  -4  15   0    1.60    1.80
   3 -15   0    0.30    2.10
   3 -15   0   -5.80    2.00
  -3  15   0    0.90    2.80
  -3  15   0   -0.60    1.40
  -3  15   0   -0.10    1.80
  -3  15   0    1.30    2.80
  -3  15   0    1.30    1.70
   2 -15   0    1.70    2.00
   2 -15   0    2.00    2.10
   2 -15   0    0.10    2.00
  -2  15   0    0.80    1.70
  -2  15   0   -0.70    1.40
  -2  15   0   -1.50    2.90
  -2  15   0    1.80    2.00
   1 -15   0    2.40    2.20
   1 -15   0    3.00    2.00
   1 -15   0    0.30    2.10
   1 -15   0    3.60    2.30
  -1  15   0    3.20    2.40
  -1  15   0    1.00    1.20
  -1  15   0    0.00    2.90
  -1  15   0    0.50    1.70
   0 -15   0   -0.10    2.00
   0 -15   0    1.20    2.30
   0 -15   0    0.30    2.10
   0 -15   0   -0.10    1.90
   0  15   0   -1.30    2.50
   0  15   0   -1.40    3.10
   0  15   0    0.40    1.70
   0  15   0   -0.30    1.10
  -1 -15   0    3.30    2.20
  -1 -15   0    5.00    2.30
  -1 -15   0    4.50    2.00
   1  15   0    4.50    3.00
   1  15   0    1.70    1.20
   1  15   0    2.10    1.80
   1  15   0    4.00    3.40
  -2 -15   0   -0.40    2.20
  -2 -15   0   -0.40    2.30
  -2 -15   0    1.90    1.80
   2  15   0   -1.30    1.60
   2  15   0    0.50    1.60
   2  15   0   -1.60    3.10
   2  15   0    3.40    3.50
  -3 -15   0   -2.00    2.20
  -3 -15   0    1.20    2.50
  -3 -15   0    0.20    1.80
   3  15   0   -1.30    3.40
   3  15   0    0.50    3.00
   3  15   0    2.20    1.80
   3  15   0   -1.80    3.50
  -4 -15   0    3.40    2.90
  -4 -15   0    1.10    2.70
  -4 -15   0   -0.40    1.70
   4  15   0    0.00    3.70
   4  15   0   -0.80    1.80
   4  15   0   -0.40    2.00
  -5 -15   0    1.60    3.00
  -5 -15   0    0.20    2.80
  -5 -15   0    3.30    3.40
   5  15   0    2.60    4.40
   5  15   0   -1.80    1.70
   5  15   0    1.20    2.40
   8 -16   0   -3.50    2.80
   8 -16   0    2.30    3.10
  -8  16   0    0.20    2.70
  -8  16   0    1.20    2.40
   7 -16   0   -0.60    2.60
   7 -16   0   -5.50    2.80
  -7  16   0   -2.00    2.30
  -7  16   0   -3.30    2.50
   6 -16   0   -0.30    2.50
   6 -16   0    2.20    2.90
  -6  16   0    4.30    2.80
  -6  16   0    3.40    3.20
  -6  16   0   -0.80    2.40
   5 -16   0    3.40    2.80
   5 -16   0    2.20    2.40
  -5  16   0   -1.00    2.00
  -5  16   0    1.60    3.10
  -5  16   0    2.30    4.10
   4 -16   0    0.30    2.40
  -4  16   0   -2.50    1.90
  -4  16   0   -2.30    1.70
  -4  16   0   -2.70    3.10
   3 -16   0   -0.30    2.70
  -3  16   0    0.30    1.50
  -3  16   0   -2.60    1.80
  -3  16   0   -4.40    3.40
  -3  16   0    2.20    2.00
   2 -16   0    3.60    2.40
   2 -16   0   -2.80    2.30
   2 -16   0    3.20    2.40
  -2  16   0   -0.60    1.40
  -2  16   0    1.90    2.10
  -2  16   0   -1.10    3.30
  -2  16   0    1.10    1.90
   1 -16   0   -1.10    2.70
   1 -16   0    0.20    2.20
   1 -16   0    3.20    2.30
  -1  16   0   -3.60    3.80
  -1  16   0   -1.10    1.80
  -1  16   0    0.90    1.40
  -1  16   0    2.60    2.60
   0 -16   0    3.30    2.50
   0 -16   0    4.20    2.30
   0  16   0    6.40    3.10
   0  16   0    7.40    3.50
   0  16   0    0.40    1.30
   0  16   0    3.80    1.90
  -1 -16   0   -0.10    2.60
  -1 -16   0    0.70    2.10
  -1 -16   0    1.10    2.20
   1  16   0    2.90    3.30
   1  16   0    0.10    1.10
   1  16   0   -0.20    1.90
   1  16   0   -1.80    3.50
  -2 -16   0   -1.30    2.70
  -2 -16   0    1.50    2.00
  -2 -16   0   -1.00    2.50
   2  16   0   -2.20    3.80
   2  16   0    0.20    3.60
   2  16   0   -0.10    1.90
   2  16   0    0.70    1.80
  -3 -16   0    0.20    2.80
  -3 -16   0   -0.90    1.80
  -3 -16   0   -5.00    2.90
   3  16   0    0.80    1.90
   3  16   0    0.80    3.80
   3  16   0   -3.40    6.80
   3  16   0   -2.90    1.90
  -4 -16   0   -1.40    3.00
  -4 -16   0    6.00    3.40
  -4 -16   0   -4.40    2.90
   4  16   0   -1.10    4.50
   4  16   0   -0.80    1.80
   4  16   0    0.10    2.00
   6 -17   0    2.60    3.00
   6 -17   0    0.60    3.20
  -6  17   0    1.80    2.80
  -6  17   0   -0.30    2.20
   5 -17   0    2.50    2.90
   5 -17   0   -0.60    3.00
  -5  17   0   -2.10    2.50
  -5  17   0   -0.90    2.20
  -5  17   0    4.40    3.80
   4 -17   0   -1.30    2.80
   4 -17   0   -0.50    2.90
  -4  17   0    1.10    2.20
   3 -17   0   -1.80    2.60
   3 -17   0    2.90    4.00
   3 -17   0   -2.10    2.50
  -3  17   0   -6.30    3.30
  -3  17   0    0.40    2.20
  -3  17   0    2.00    2.20
  -3  17   0   -0.90    1.60
   2 -17   0    1.00    2.80
   2 -17   0   -3.80    2.80
   2 -17   0   -3.10    2.40
   2 -17   0   -0.50    3.00
  -2  17   0   -1.70    1.90
  -2  17   0    0.10    1.70
  -2  17   0   -1.00    4.00
   1 -17   0    3.00    2.90
   1 -17   0    1.40    2.60
   1 -17   0   -2.70    2.80
   1 -17   0    2.10    2.80
  -1  17   0   -1.10    2.80
  -1  17   0    3.10    1.60
  -1  17   0   -0.80    3.80
  -1  17   0    4.20    2.20
   0 -17   0   -1.60    2.70
   0 -17   0    4.50    2.50
   0 -17   0   -2.00    2.60
   0  17   0    2.90    3.70
   0  17   0   -2.40    3.40
   0  17   0   -2.60    1.80
   0  17   0   -1.10    1.40
  -1 -17   0   -4.00    2.40
  -1 -17   0   -2.00    3.10
  -1 -17   0    2.90    2.70
   1  17   0    0.90    3.70
   1  17   0   -1.10    2.00
   1  17   0   -7.40    3.60
  -2 -17   0   -4.10    3.20
  -2 -17   0   -0.70    2.80
  -2 -17   0   -2.00    2.00
   2  17   0    1.30    2.80
   2  17   0    1.10    4.00
   4 -18   0    3.60    3.30
   4 -18   0    6.40    3.20
   4 -18   0   -1.30    3.10
  -4  18   0    0.40    2.60
  -4  18   0   -1.20    4.20
  -4  18   0   -2.40    2.40
   3 -18   0   -7.10    3.10
   3 -18   0    3.40    3.30
   3 -18   0    2.30    3.20
   3 -18   0   -1.00    3.20
  -3  18   0    3.10    4.60
  -3  18   0   -1.90    2.50
  -3  18   0    0.60    2.00
   2 -18   0    5.60    3.20
   2 -18   0   -0.40    3.30
   2 -18   0    1.10    3.40
  -2  18   0    2.20    2.00
  -2  18   0   -1.70    2.20
  -2  18   0    4.40    4.20
   1 -18   0    2.70    3.20
   1 -18   0   -3.60    3.00
   1 -18   0    4.20    3.60
  -1  18   0   11.00    4.80
  -1  18   0    1.50    1.70
  -1  18   0   -3.80    2.30
   0 -18   0    6.00    3.00
   0 -18   0    2.40    3.40
   0 -18   0    3.90    2.90
   0  18   0    0.30    4.70
   0  18   0   -1.80    2.20
   0  18   0    6.40    4.60
   1  18  -1    0.60    3.90
   1  18  -1   -1.80    2.10
  -1 -18   1    1.10    2.80
  -1 -18   1   -8.10    3.30
  -1 -18   1   -0.10    2.20
   0  18  -1    3.90    2.40
   0  18  -1    1.70    1.70
   0  18  -1   -2.30    3.30
   0 -18   1    5.50    2.70
   0 -18   1    2.10    2.90
   0 -18   1    6.10    3.20
  -1  18  -1    1.30    1.80
  -1  18  -1    0.80    2.30
   1 -18   1   -1.40    2.90
   1 -18   1   -0.70    2.70
   1 -18   1    3.60    3.00
   1 -18   1   -0.60    3.10
  -2  18  -1    2.60    1.90
  -2  18  -1   -1.00    2.20
  -2  18  -1   -4.10    2.20
   2 -18   1   -3.70    2.80
   2 -18   1   -3.60    2.90
   2 -18   1    4.40    3.30
   2 -18   1   -1.90    2.70
  -3  18  -1   -2.20    2.20
   3 -18   1   -0.30    3.10
   3 -18   1    1.60    2.80
   3 -18   1   -1.00    2.80
   3 -18   1   -1.00    3.20
  -4  18  -1   -2.80    2.60
  -4  18  -1    0.20    2.20
   4 -18   1   -2.50    3.00
   4 -18   1   -1.30    3.10
  -5  18  -1   -3.00    2.30
  -5  18  -1   -3.40    2.70
   5 -18   1    0.70    3.10
   5 -18   1    4.50    3.20
   3  17  -1    0.80    1.90
   3  17  -1   -7.30    4.20
  -3 -17   1   -2.50    2.70
  -3 -17   1   -2.50    3.50
   2  17  -1    0.70    4.00
   2  17  -1   -1.20    1.90
  -2 -17   1   -1.00    1.80
  -2 -17   1   -4.30    3.10
  -2 -17   1    1.00    2.60
   1  17  -1    2.80    3.70
   1  17  -1    0.50    1.90
   1  17  -1    1.40    1.50
  -1 -17   1    4.30    2.20
  -1 -17   1    1.00    2.50
  -1 -17   1   -0.10    3.00
   0  17  -1   -2.90    1.40
   0  17  -1    3.80    3.20
   0  17  -1   -3.20    2.00
   0  17  -1   -0.90    3.80
   0 -17   1   -0.70    2.70
   0 -17   1    1.90    2.40
   0 -17   1    0.70    2.60
  -1  17  -1    0.30    3.60
  -1  17  -1   -0.10    2.00
  -1  17  -1   -0.50    1.50
  -1  17  -1   -1.10    2.50
   1 -17   1    3.70    2.70
   1 -17   1   -2.20    2.50
   1 -17   1    0.40    2.80
   1 -17   1   -3.00    2.30
  -2  17  -1   -1.50    2.00
  -2  17  -1   -1.30    1.50
  -2  17  -1   -1.70    2.00
  -2  17  -1   -0.60    5.40
   2 -17   1   -4.50    2.50
   2 -17   1    3.80    2.50
   2 -17   1   -2.30    2.70
   2 -17   1    1.70    2.60
  -3  17  -1   -2.20    3.50
  -3  17  -1   -1.10    1.50
  -3  17  -1   -2.30    1.90
  -3  17  -1    2.30    1.80
   3 -17   1   -1.30    2.40
   3 -17   1   -1.40    2.50
  -4  17  -1   -0.70    2.10
  -4  17  -1    2.00    2.80
   4 -17   1    1.70    2.70
   4 -17   1    1.00    2.70
  -5  17  -1   -0.80    2.50
  -5  17  -1   -0.30    2.20
   5 -17   1   -2.10    2.70
   5 -17   1    0.80    2.80
  -6  17  -1   -0.50    1.90
  -6  17  -1    0.30    2.50
   6 -17   1    3.70    2.90
   6 -17   1    0.80    2.80
  -7  17  -1    0.40    2.70
  -7  17  -1   -1.10    2.20
   7 -17   1    4.40    3.40
   7 -17   1   -0.10    2.90
   5  16  -1   -1.20    1.90
  -5 -16   1    6.60    3.30
  -5 -16   1    2.10    3.00
   4  16  -1    2.00    2.00
   4  16  -1    2.80    4.60
   4  16  -1   -1.60    1.80
  -4 -16   1   -6.80    2.50
  -4 -16   1    4.00    3.50
   3  16  -1    0.80    1.90
   3  16  -1   -0.60    3.80
   3  16  -1    1.50    1.60
  -3 -16   1    3.70    1.60
  -3 -16   1    2.80    2.80
  -3 -16   1   -0.20    2.50
   2  16  -1    7.70    3.80
   2  16  -1   -0.60    3.30
   2  16  -1    0.80    1.70
   2  16  -1    2.30    1.50
  -2 -16   1    4.50    2.70
  -2 -16   1    0.20    1.70
  -2 -16   1    4.20    2.50
   1  16  -1    1.60    3.00
   1  16  -1    1.90    3.50
   1  16  -1    1.00    1.30
   1  16  -1    0.60    2.80
  -1 -16   1    1.70    1.90
  -1 -16   1    3.30    2.50
  -1 -16   1    9.10    4.00
   0  16  -1    0.80    1.30
   0  16  -1   -3.20    3.40
   0  16  -1   -0.50    2.60
   0 -16   1   -6.20    2.40
   0 -16   1    3.90    2.00
   0 -16   1   -0.90    2.30
  -1  16  -1    1.20    1.30
  -1  16  -1   -1.90    1.90
  -1  16  -1    2.40    2.40
  -1  16  -1   -1.50    3.10
   1 -16   1    2.60    2.40
   1 -16   1   -0.30    2.00
   1 -16   1    2.60    2.50
   1 -16   1   -0.10    2.20
  -2  16  -1   -2.20    1.80
  -2  16  -1   -0.40    1.50
  -2  16  -1   -0.90    1.90
  -2  16  -1   -0.90    3.10
   2 -16   1    0.20    2.10
   2 -16   1   -0.80    2.10
   2 -16   1    3.10    2.20
   2 -16   1   -2.50    2.20
  -3  16  -1   -2.90    2.00
  -3  16  -1   -0.30    1.70
  -3  16  -1    2.10    3.20
  -3  16  -1   -3.00    1.40
   3 -16   1    1.20    2.30
   3 -16   1    0.00    2.30
  -4  16  -1    0.90    2.90
  -4  16  -1    1.70    2.00
  -4  16  -1   -0.60    1.10
   4 -16   1   -0.90    2.60
   4 -16   1    3.10    2.50
  -5  16  -1   -0.70    2.80
  -5  16  -1    1.70    2.20
   5 -16   1    1.70    2.50
   5 -16   1    0.20    2.50
  -6  16  -1   -0.50    1.90
  -6  16  -1   -2.40    2.20
   6 -16   1    1.70    2.80
   6 -16   1   -0.30    2.50
  -7  16  -1   -1.20    2.50
  -7  16  -1   -1.50    2.10
   7 -16   1   -4.50    2.70
   7 -16   1    4.00    2.60
  -8  16  -1   -0.10    2.80
  -8  16  -1   -1.90    2.20
   8 -16   1    1.20    3.10
   8 -16   1   -0.30    2.80
   6  15  -1   -2.80    1.70
   6  15  -1    4.50    2.70
   6  15  -1   -4.70    4.50
  -6 -15   1   -4.50    2.70
  -6 -15   1   -0.50    3.00
  -6 -15   1   -0.70    3.10
   5  15  -1    4.40    2.20
   5  15  -1    0.70    4.20
  -5 -15   1   -1.30    3.10
  -5 -15   1    0.90    2.90
  -5 -15   1    1.70    2.80
   4  15  -1    0.40    1.60
   4  15  -1    2.30    1.80
   4  15  -1    0.20    3.80
  -4 -15   1    0.70    2.50
  -4 -15   1    3.50    2.80
  -4 -15   1    1.90    1.50
   3  15  -1    1.90    1.60
   3  15  -1    0.10    3.30
   3  15  -1    0.60    1.70
  -3 -15   1    0.30    1.50
  -3 -15   1   -2.90    2.40
  -3 -15   1    1.10    3.90
   2  15  -1    0.80    1.50
   2  15  -1    1.50    1.40
   2  15  -1   -1.70    2.90
   2  15  -1    1.60    3.10
  -2 -15   1    1.70    1.60
  -2 -15   1    3.40    2.30
  -2 -15   1    1.50    2.30
   1  15  -1    1.60    2.60
   1  15  -1    1.60    3.00
   1  15  -1   -1.90    1.50
   1  15  -1   -0.10    1.10
  -1 -15   1    2.50    1.60
  -1 -15   1   -1.30    2.00
  -1 -15   1    1.20    2.10
   0  15  -1   -0.40    1.50
   0  15  -1    4.10    3.00
   0  15  -1   -1.20    2.40
   0  15  -1    1.10    1.20
   0 -15   1    2.20    2.00
   0 -15   1    2.10    2.00
   0 -15   1    4.00    1.80
   0 -15   1    4.10    2.40
  -1  15  -1    1.50    2.70
  -1  15  -1   -0.20    2.00
  -1  15  -1    0.30    1.20
  -1  15  -1   -0.50    1.40
   1 -15   1   -0.70    1.70
   1 -15   1   -0.80    2.00
   1 -15   1    0.90    1.80
   1 -15   1    0.00    2.00
  -2  15  -1   -0.40    2.70
  -2  15  -1    0.20    1.50
  -2  15  -1    2.40    1.90
  -2  15  -1    2.50    1.50
   2 -15   1    1.50    2.00
   2 -15   1    3.80    2.20
   2 -15   1    1.80    2.00
  -3  15  -1   -1.10    1.50
  -3  15  -1   -1.10    1.10
  -3  15  -1   -0.40    1.30
  -3  15  -1    2.40    1.60
  -3  15  -1   -1.20    2.60
   3 -15   1    0.40    1.90
   3 -15   1    0.90    2.00
  -4  15  -1    4.30    1.80
  -4  15  -1    1.90    1.70
  -4  15  -1    0.70    1.10
  -4  15  -1   -2.60    2.40
   4 -15   1    1.20    2.00
   4 -15   1    2.30    2.20
  -5  15  -1   -0.90    1.90
  -5  15  -1   -2.20    2.30
  -5  15  -1   -0.60    1.80
   5 -15   1    2.20    2.30
   5 -15   1   -0.40    2.00
  -6  15  -1   -0.70    1.80
  -6  15  -1    2.60    2.30
   6 -15   1   -0.20    2.30
  -7  15  -1    0.60    2.40
  -7  15  -1    0.40    1.70
   7 -15   1    3.50    2.50
   7 -15   1    3.50    2.90
  -8  15  -1    3.20    2.60
  -8  15  -1   -0.60    1.90
   8 -15   1    0.70    2.60
   8 -15   1    1.70    2.70
  -9  15  -1   -0.70    3.10
  -9  15  -1    0.60    2.70
   9 -15   1    0.00    3.30
   9 -15   1    2.80    2.90
   7  14  -1   -1.70    1.50
   7  14  -1    0.00    4.40
   7  14  -1    1.70    2.60
  -7 -14   1   -0.10    3.10
  -7 -14   1    1.30    3.00
   6  14  -1   -0.30    1.60
   6  14  -1    4.40    2.30
   6  14  -1    0.30    4.20
  -6 -14   1    8.00    3.10
  -6 -14   1    0.10    2.90
  -6 -14   1    2.30    3.00
   5  14  -1   -1.10    1.50
   5  14  -1   -1.10    1.80
  -5 -14   1   -2.30    2.60
  -5 -14   1    0.50    2.70
  -5 -14   1   -1.50    2.60
  -5 -14   1    3.20    1.30
   4  14  -1    1.00    3.30
   4  14  -1   -1.40    1.40
   4  14  -1   -2.10    1.50
  -4 -14   1   -0.60    2.30
  -4 -14   1    0.80    1.40
  -4 -14   1    0.40    2.50
   3  14  -1    4.50    3.10
   3  14  -1    1.90    2.80
   3  14  -1    1.80    1.50
   3  14  -1    3.50    1.40
  -3 -14   1    2.20    1.40
  -3 -14   1    2.40    2.10
  -3 -14   1    5.80    2.30
   2  14  -1    1.70    2.80
   2  14  -1    1.30    2.80
   2  14  -1    1.70    1.30
   2  14  -1    0.60    1.40
  -2 -14   1    5.10    2.10
  -2 -14   1    3.70    1.40
  -2 -14   1    4.40    2.00
   1  14  -1    1.70    2.50
   1  14  -1    2.00    2.40
   1  14  -1    0.40    0.90
   1  14  -1    1.30    1.40
  -1 -14   1   -1.50    1.40
  -1 -14   1    2.90    2.00
  -1 -14   1    1.10    1.70
   0  14  -1    0.60    1.10
   0  14  -1   10.10    2.30
   0  14  -1    3.30    2.20
   0  14  -1    1.90    2.40
   0  14  -1    2.10    1.40
   0 -14   1    2.10    1.80
   0 -14   1    1.40    1.50
   0 -14   1    2.10    1.70
   0 -14   1   -3.40    1.50
  -1  14  -1   -2.60    2.20
  -1  14  -1    0.10    1.10
  -1  14  -1   -1.10    1.80
  -1  14  -1   -3.00    1.20
  -1  14  -1   -0.70    1.30
   1 -14   1   -0.20    1.50
   1 -14   1    0.20    1.60
   1 -14   1    0.30    1.70
   1 -14   1   -1.00    1.80
  -2  14  -1    1.40    1.50
  -2  14  -1    1.80    1.60
  -2  14  -1    2.40    1.30
  -2  14  -1    2.40    2.50
   2 -14   1    0.80    1.60
   2 -14   1    0.10    1.60
  -3  14  -1   29.10    1.70
  -3  14  -1   35.90    4.40
  -3  14  -1   32.10    2.90
  -3  14  -1   32.50    2.90
  -3  14  -1   34.90    3.60
   3 -14   1   21.00    2.80
   3 -14   1   36.30    3.00
  -4  14  -1   -0.40    1.60
  -4  14  -1    2.50    1.60
  -4  14  -1   -1.40    2.20
   4 -14   1    0.00    1.70
   4 -14   1    0.10    1.90
  -5  14  -1    1.30    0.40
  -5  14  -1    3.00    1.70
  -5  14  -1    1.60    2.10
  -5  14  -1    0.50    1.60
   5 -14   1    0.40    2.00
   5 -14   1    3.10    2.00
  -6  14  -1    7.20    2.00
  -6  14  -1   13.90    2.40
   6 -14   1   14.70    2.60
   6 -14   1    9.40    2.40
  -7  14  -1    4.50    2.40
  -7  14  -1    3.00    1.70
   7 -14   1    6.30    2.50
   7 -14   1   -1.10    2.50
  -8  14  -1    1.60    2.30
  -8  14  -1   -1.10    1.60
  -8  14  -1    1.00    2.40
   8 -14   1    0.90    2.50
   8 -14   1    1.00    2.70
  -9  14  -1    1.80    1.80
  -9  14  -1   -1.40    2.30
  -9  14  -1   -0.40    2.80
   9 -14   1   -3.30    2.70
   9 -14   1   -1.20    2.60
   9 -14   1   -3.60    2.60
 -10  14  -1   -1.70    3.20
 -10  14  -1    1.70    2.70
  10 -14   1    4.30    3.00
  10 -14   1    4.40    3.20
  10 -14   1    6.30    3.30
   7  13  -1   -0.80    2.40
   7  13  -1   -1.20    1.40
   7  13  -1   -4.00    3.90
  -7 -13   1   -0.50    2.90
  -7 -13   1   -1.60    2.90
  -7 -13   1    3.80    2.90
   6  13  -1    0.10    1.40
   6  13  -1    2.70    2.00
   6  13  -1   -2.10    3.40
  -6 -13   1    2.70    2.60
  -6 -13   1    3.30    1.40
  -6 -13   1    3.80    2.70
  -6 -13   1   -0.40    2.60
   5  13  -1    0.80    1.60
   5  13  -1   -3.20    3.20
   5  13  -1    0.20    1.30
  -5 -13   1    0.40    1.20
  -5 -13   1   -0.10    2.30
  -5 -13   1    2.50    2.70
  -5 -13   1   -1.40    2.00
   4  13  -1    0.20    1.30
   4  13  -1   -3.10    2.70
   4  13  -1   -0.80    1.30
   4  13  -1    2.60    2.60
  -4 -13   1    0.70    1.20
  -4 -13   1    2.70    1.90
  -4 -13   1    1.80    2.00
   3  13  -1    1.90    2.40
   3  13  -1   -0.30    1.10
   3  13  -1    1.20    1.30
   3  13  -1   -2.00    2.50
  -3 -13   1   -1.20    1.10
  -3 -13   1    0.20    1.70
  -3 -13   1    0.40    1.80
   2  13  -1    1.20    2.30
   2  13  -1    1.40    1.30
   2  13  -1    5.50    2.70
   2  13  -1    1.10    0.70
  -2 -13   1    3.80    1.80
  -2 -13   1    2.60    1.70
  -2 -13   1    1.50    1.20
   1  13  -1    5.30    2.60
   1  13  -1    6.70    2.40
   1  13  -1    2.60    0.90
   1  13  -1    1.20    1.40
  -1 -13   1    3.50    1.40
  -1 -13   1    4.20    1.70
  -1 -13   1    4.00    1.80
   0  13  -1   -0.40    2.30
   0  13  -1    0.10    1.90
   0  13  -1   -1.60    0.80
   0  13  -1    0.30    1.00
   0  13  -1   -0.70    1.30
   0 -13   1   -0.40    1.40
   0 -13   1    0.10    1.60
   0 -13   1    0.20    1.50
   0 -13   1   -0.10    1.30
  -1  13  -1    0.50    1.20
  -1  13  -1   -0.60    1.00
  -1  13  -1    1.20    2.20
  -1  13  -1   -2.50    1.60
  -1  13  -1    0.30    1.00
   1 -13   1   -0.60    1.40
   1 -13   1   -0.20    1.60
   1 -13   1   -1.00    1.40
  -2  13  -1    1.50    1.20
  -2  13  -1    1.30    1.20
  -2  13  -1    2.90    2.20
  -2  13  -1   -1.50    0.90
   2 -13   1    2.20    1.60
   2 -13   1    2.90    1.60
  -3  13  -1   56.29    4.50
  -3  13  -1   53.89    3.70
  -3  13  -1   41.40    2.40
  -3  13  -1   50.49    2.20
  -3  13  -1   50.69    3.10
  -3  13  -1   49.00    3.20
   3 -13   1   54.29    3.40
   3 -13   1   53.79    3.80
  -4  13  -1    1.50    1.90
  -4  13  -1    2.30    1.40
  -4  13  -1    1.00    1.30
  -4  13  -1    0.00    0.60
   4 -13   1    1.20    1.60
   4 -13   1    3.30    1.80
  -5  13  -1    0.40    0.40
  -5  13  -1    0.50    1.30
  -5  13  -1    2.70    1.50
  -5  13  -1    0.50    1.90
   5 -13   1   -0.40    1.80
   5 -13   1   -0.10    1.80
  -6  13  -1   13.90    2.30
  -6  13  -1   11.10    2.00
  -6  13  -1   14.60    2.20
   6 -13   1   13.20    1.00
   6 -13   1   14.40    2.30
   6 -13   1    9.30    2.40
  -7  13  -1   10.60    1.90
  -7  13  -1   18.90    2.60
  -7  13  -1   15.40    2.50
   7 -13   1    8.00    2.40
   7 -13   1   16.10    2.50
   7 -13   1   12.70    1.60
   7 -13   1   14.50    2.60
  -8  13  -1    1.40    1.50
  -8  13  -1    0.10    2.30
   8 -13   1    0.70    2.10
   8 -13   1    2.00    2.40
   8 -13   1   -0.10    1.20
  -9  13  -1   -4.20    3.10
  -9  13  -1   -0.10    2.20
  -9  13  -1   -1.80    1.50
   9 -13   1   -1.10    2.40
   9 -13   1    1.20    2.40
   9 -13   1    0.70    2.60
 -10  13  -1    0.80    2.30
 -10  13  -1    6.10    3.10
 -10  13  -1   -1.10    1.60
  10 -13   1   -2.10    2.60
  10 -13   1   -1.80    3.00
   8  12  -1    2.80    2.50
   8  12  -1   -1.50    4.40
  -8 -12   1    3.10    3.10
  -8 -12   1    0.40    2.80
   7  12  -1    0.20    2.10
   7  12  -1    3.70    4.00
   7  12  -1   -2.20    1.20
  -7 -12   1    2.20    2.80
  -7 -12   1   -0.60    2.60
  -7 -12   1    1.80    2.10
  -7 -12   1   -1.20    2.50
  -7 -12   1   -0.10    1.40
   6  12  -1   -0.20    1.20
   6  12  -1    2.10    1.80
   6  12  -1   -3.20    3.10
  -6 -12   1   -0.50    1.30
  -6 -12   1    2.10    2.40
  -6 -12   1   -0.20    2.20
  -6 -12   1   -0.70    2.30
   5  12  -1   -0.40    1.10
   5  12  -1    0.00    1.40
   5  12  -1   -0.90    2.80
  -5 -12   1    1.80    1.10
  -5 -12   1    1.80    1.90
  -5 -12   1    1.10    2.30
  -5 -12   1    3.30    2.00
   4  12  -1   -0.30    1.20
   4  12  -1   -1.20    1.10
   4  12  -1    0.50    2.80
   4  12  -1    3.10    2.60
  -4 -12   1   -0.60    1.70
  -4 -12   1   -1.00    1.80
  -4 -12   1   -1.10    1.00
   3  12  -1    2.50    2.40
   3  12  -1    2.20    0.80
   3  12  -1    0.20    2.30
   3  12  -1   -0.40    1.10
   3  12  -1    0.20    1.10
  -3 -12   1   -0.20    1.50
  -3 -12   1   -0.10    1.00
  -3 -12   1   -1.90    1.50
   2  12  -1   16.90    3.00
   2  12  -1   10.60    2.60
   2  12  -1   14.90    1.20
   2  12  -1    9.60    1.70
  -2 -12   1   15.30    1.60
  -2 -12   1   11.70    1.80
  -2 -12   1   12.30    1.90
   1  12  -1    2.10    2.00
   1  12  -1    2.40    2.20
   1  12  -1    0.20    1.10
   1  12  -1    1.80    0.80
   1  12  -1    0.50    0.40
  -1 -12   1   -0.70    1.30
  -1 -12   1    0.40    1.40
  -1 -12   1    0.80    1.10
   0  12  -1   -0.30    0.90
   0  12  -1    1.50    2.00
   0  12  -1   -0.80    1.00
   0  12  -1    0.50    0.80
   0  12  -1    2.90    1.80
   0 -12   1    0.30    1.10
   0 -12   1    0.90    1.30
   0 -12   1    2.50    1.60
   0 -12   1   -0.50    1.40
  -1  12  -1   43.00    2.20
  -1  12  -1   46.50    2.60
  -1  12  -1   47.80    3.90
  -1  12  -1   51.59    3.60
  -1  12  -1   47.50    3.00
   1 -12   1   49.00    3.30
   1 -12   1   44.60    3.00
  -2  12  -1    1.40    1.10
  -2  12  -1    5.70    2.10
  -2  12  -1    3.80    1.30
  -2  12  -1    4.60    1.20
   2 -12   1    3.60    1.50
   2 -12   1    5.00    1.60
  -3  12  -1   43.30    3.30
  -3  12  -1   53.09    2.10
  -3  12  -1   50.59    3.50
  -3  12  -1   47.10    2.40
  -3  12  -1   54.89    3.00
  -3  12  -1   54.89    4.20
   3 -12   1   49.20    3.50
   3 -12   1   58.69    3.20
  -4  12  -1    2.40    1.30
  -4  12  -1    1.60    0.90
  -4  12  -1    2.20    0.50
  -4  12  -1    5.80    1.40
  -4  12  -1    6.50    2.00
   4 -12   1    2.80    1.60
   4 -12   1    0.50    1.60
  -5  12  -1    2.30    1.30
  -5  12  -1    2.40    1.80
  -5  12  -1    2.20    1.50
   5 -12   1    1.80    1.60
   5 -12   1    3.20    0.50
   5 -12   1    1.50    0.40
   5 -12   1    2.80    1.70
  -6  12  -1    1.90    1.40
  -6  12  -1    1.60    1.50
  -6  12  -1    4.80    1.70
  -6  12  -1    1.30    1.70
   6 -12   1    1.70    1.60
   6 -12   1    0.80    1.80
   6 -12   1    0.90    1.50
   6 -12   1    1.20    0.60
  -7  12  -1    2.50    1.70
  -7  12  -1    0.90    1.30
  -7  12  -1    2.20    1.90
   7 -12   1    2.40    1.90
   7 -12   1    0.20    1.90
   7 -12   1    2.00    1.70
  -8  12  -1    0.60    1.80
  -8  12  -1   -1.30    1.20
  -8  12  -1    0.50    1.80
   8 -12   1    0.30    2.20
   8 -12   1    0.40    1.90
   8 -12   1   -2.10    1.90
  -9  12  -1   -0.10    2.30
  -9  12  -1   -0.70    1.80
  -9  12  -1   -0.60    1.30
   9 -12   1    2.30    2.60
   9 -12   1   -2.10    2.40
   9 -12   1   -0.30    2.20
 -10  12  -1   -1.30    1.30
 -10  12  -1   -2.20    2.20
 -10  12  -1    0.10    2.90
  10 -12   1    0.40    2.80
  10 -12   1    0.40    2.80
  10 -12   1   -0.60    2.70
 -11  12  -1    1.40    2.50
 -11  12  -1    1.60    3.10
  11 -12   1    0.60    3.10
  11 -12   1   -1.10    3.30
  11 -12   1   -4.50    3.00
   9  11  -1   -0.40    4.30
   9  11  -1    3.30    3.10
  -9 -11   1    3.20    3.00
  -9 -11   1    7.30    3.70
  -9 -11   1    0.70    2.90
   8  11  -1    3.40    2.50
   8  11  -1    4.10    4.20
   8  11  -1    1.70    1.00
  -8 -11   1   -2.60    2.50
  -8 -11   1   -3.30    2.80
   7  11  -1    2.30    1.20
   7  11  -1    5.60    2.10
  -7 -11   1    4.30    1.60
  -7 -11   1    4.70    2.40
  -7 -11   1    5.70    2.70
  -7 -11   1    6.30    2.00
   6  11  -1    0.30    1.50
   6  11  -1    2.00    3.20
   6  11  -1   -0.70    1.10
  -6 -11   1    1.30    2.10
  -6 -11   1   -1.10    1.90
  -6 -11   1    2.70    2.10
  -6 -11   1   -0.40    1.20
   5  11  -1   -0.40    1.00
   5  11  -1    0.40    1.30
   5  11  -1   -2.20    2.60
  -5 -11   1   -1.50    1.80
  -5 -11   1    1.60    1.90
  -5 -11   1   -0.30    1.70
  -5 -11   1   -0.10    0.90
   4  11  -1    0.70    1.10
   4  11  -1    0.30    1.10
   4  11  -1   -1.10    2.60
   4  11  -1    2.60    2.20
  -4 -11   1   -1.80    1.50
  -4 -11   1   -0.40    1.60
  -4 -11   1   -0.50    0.90
   3  11  -1    4.50    0.80
   3  11  -1    3.60    1.10
   3  11  -1   -0.10    2.10
   3  11  -1    4.90    2.50
   3  11  -1    3.40    1.20
  -3 -11   1    3.10    1.60
  -3 -11   1    3.00    0.70
  -3 -11   1    3.80    1.10
  -3 -11   1    5.20    1.50
   2  11  -1   -1.10    2.00
   2  11  -1   -1.30    2.00
   2  11  -1    0.20    1.00
   2  11  -1    0.10    0.60
  -2 -11   1    0.10    1.20
  -2 -11   1    2.00    0.70
  -2 -11   1    0.60    1.20
  -2 -11   1    1.10    1.00
   1  11  -1    6.80    2.10
   1  11  -1    4.90    2.10
   1  11  -1    5.70    0.70
   1  11  -1    5.80    0.90
   1  11  -1    3.00    1.20
  -1 -11   1    7.10    1.50
  -1 -11   1    6.00    1.20
  -1 -11   1    7.20    1.60
  -1 -11   1    5.40    0.90
  -1 -11   1    7.10    1.50
  -1 -11   1    6.70    1.90
   0  11  -1   -0.40    0.70
   0  11  -1    0.10    0.70
   0  11  -1   -1.70    1.60
   0  11  -1   -0.90    1.00
   0  11  -1   -0.50    1.90
   0 -11   1   -0.70    1.20
   0 -11   1    0.80    1.30
   0 -11   1    0.00    1.20
   0 -11   1   -1.50    0.70
   0 -11   1    1.10    1.20
   0 -11   1   -0.30    1.00
  -1  11  -1   50.69    2.60
  -1  11  -1   46.80    3.20
  -1  11  -1   46.20    2.10
  -1  11  -1   45.00    3.30
  -1  11  -1   52.09    3.70
   1 -11   1   41.60    2.30
   1 -11   1   49.20    2.90
   1 -11   1   42.30    2.50
   1 -11   1   48.20    2.80
  -2  11  -1   32.20    2.90
  -2  11  -1   29.10    1.80
  -2  11  -1   32.80    3.30
  -2  11  -1   34.50    2.30
  -2  11  -1   31.80    1.90
   2 -11   1   27.30    2.00
   2 -11   1   34.70    2.70
   2 -11   1   31.70    2.30
  -3  11  -1   31.10    2.00
  -3  11  -1   31.70    1.50
  -3  11  -1   34.50    3.30
  -3  11  -1   32.40    2.30
  -3  11  -1   32.00    2.80
  -3  11  -1   32.30    1.80
   3 -11   1   35.30    2.80
   3 -11   1   31.20    2.50
  -4  11  -1    0.00    1.00
  -4  11  -1   -1.10    0.70
  -4  11  -1    1.20    1.50
  -4  11  -1   -0.50    1.10
  -4  11  -1   -0.40    0.40
   4 -11   1    0.10    1.20
   4 -11   1   -3.00    1.40
   4 -11   1    0.90    1.40
  -5  11  -1   18.30    2.30
  -5  11  -1   18.00    2.10
  -5  11  -1   22.50    3.10
  -5  11  -1   19.30    2.30
   5 -11   1   20.20    2.30
   5 -11   1   23.10    1.90
   5 -11   1   17.70    1.10
   5 -11   1   15.20    2.20
   5 -11   1   19.90    2.20
  -6  11  -1   20.30    2.10
  -6  11  -1   23.80    3.30
  -6  11  -1   24.60    2.70
  -6  11  -1   20.80    2.30
   6 -11   1   25.90    2.80
   6 -11   1   23.90    2.60
   6 -11   1   19.90    2.50
   6 -11   1   25.70    2.00
  -7  11  -1   35.20    3.50
  -7  11  -1   32.60    3.10
  -7  11  -1   35.00    3.20
   7 -11   1   37.90    3.30
   7 -11   1   31.80    3.10
   7 -11   1   32.30    3.30
   7 -11   1   34.20    2.00
  -8  11  -1   -1.00    1.10
  -8  11  -1   -1.10    1.90
  -8  11  -1   -0.10    1.70
   8 -11   1   -0.10    1.90
   8 -11   1    0.60    2.00
   8 -11   1    0.90    1.80
  -9  11  -1   -0.50    1.70
  -9  11  -1   -1.10    2.00
  -9  11  -1   -0.40    1.10
   9 -11   1   -1.30    2.20
   9 -11   1   -1.50    2.00
   9 -11   1    0.20    2.00
 -10  11  -1    5.20    3.00
 -10  11  -1   -0.60    1.10
 -10  11  -1   -1.60    2.10
  10 -11   1    1.10    2.30
  10 -11   1   -0.30    2.70
  10 -11   1    2.10    2.70
 -11  11  -1   -1.00    2.20
 -11  11  -1    2.10    3.10
  11 -11   1    1.90    3.10
  11 -11   1   -1.80    2.80
  11 -11   1   -1.60    2.80
   9  10  -1    0.70    3.90
   9  10  -1    0.80    2.60
  -9 -10   1   -2.10    3.00
  -9 -10   1    2.30    2.90
  -9 -10   1   -1.40    3.10
   8  10  -1   -1.10    0.80
   8  10  -1    0.30    2.00
   8  10  -1    2.40    3.70
  -8 -10   1    3.30    2.40
  -8 -10   1   -3.30    2.00
   7  10  -1    1.40    1.70
   7  10  -1    0.60    0.90
   7  10  -1   -3.40    3.20
  -7 -10   1    3.00    1.70
  -7 -10   1    0.90    2.00
  -7 -10   1    0.30    1.30
  -7 -10   1    1.40    2.00
   6  10  -1    2.80    2.80
   6  10  -1    4.00    1.60
   6  10  -1    1.90    1.00
  -6 -10   1    4.50    1.20
  -6 -10   1    0.80    1.80
  -6 -10   1    0.80    1.80
  -6 -10   1    0.60    1.90
   5  10  -1    3.50    2.60
   5  10  -1    0.00    0.90
   5  10  -1    1.60    1.20
  -5 -10   1    1.20    1.70
  -5 -10   1    0.70    1.60
  -5 -10   1    2.20    1.80
  -5 -10   1    0.20    0.90
   4  10  -1   23.10    3.40
   4  10  -1   17.00    2.60
   4  10  -1   19.50    2.80
   4  10  -1   15.80    1.90
  -4 -10   1   20.70    2.20
  -4 -10   1   15.40    2.10
  -4 -10   1   17.90    1.60
   3  10  -1   12.00    2.30
   3  10  -1   11.90    1.20
   3  10  -1    9.20    1.30
   3  10  -1   11.70    2.60
   3  10  -1    6.30    1.30
  -3 -10   1    8.50    1.00
  -3 -10   1    9.60    1.60
  -3 -10   1    8.70    1.50
  -3 -10   1   12.10    1.40
   2  10  -1   40.10    3.30
   2  10  -1   40.40    3.30
   2  10  -1   38.40    1.70
   2  10  -1   39.10    1.80
   2  10  -1   40.50    3.20
  -2 -10   1   39.10    2.10
  -2 -10   1   43.30    1.90
  -2 -10   1   36.00    2.50
  -2 -10   1   40.80    2.50
   1  10  -1   12.10    0.80
   1  10  -1   10.60    2.20
   1  10  -1    9.50    1.40
   1  10  -1   14.20    2.30
  -1 -10   1   12.00    1.10
  -1 -10   1   11.70    1.50
  -1 -10   1   13.80    1.50
  -1 -10   1   13.50    1.80
  -1 -10   1   14.70    1.80
  -1 -10   1   13.30    1.70
   0  10  -1    1.30    0.60
   0  10  -1    1.80    2.00
   0  10  -1    0.80    1.60
   0  10  -1    1.60    1.10
   0  10  -1    0.50    0.70
   0 -10   1    0.50    1.10
   0 -10   1   -0.80    1.00
   0 -10   1    1.60    1.10
   0 -10   1    0.80    0.60
   0 -10   1    0.70    1.10
   0 -10   1    2.00    0.70
  -1  10  -1   27.10    2.70
  -1  10  -1   24.90    1.80
  -1  10  -1   26.90    1.50
  -1  10  -1   29.10    2.80
  -1  10  -1   25.00    1.90
   1 -10   1   29.50    2.90
   1 -10   1   22.60    2.10
   1 -10   1   27.70    1.70
   1 -10   1   24.50    1.60
   1 -10   1   24.80    2.30
  -2  10  -1  106.39    4.60
  -2  10  -1  111.69    4.20
  -2  10  -1  104.49    5.00
  -2  10  -1  107.89    3.80
  -2  10  -1  109.79    3.80
   2 -10   1  109.39    3.90
   2 -10   1  107.99    4.60
   2 -10   1  100.99    4.20
   2 -10   1   94.99    4.30
   2 -10   1  108.29    4.30
  -3  10  -1   37.40    1.90
  -3  10  -1   37.70    1.90
  -3  10  -1   36.30    2.70
  -3  10  -1   34.30    3.00
  -3  10  -1   33.60    1.50
  -3  10  -1   35.40    2.30
   3 -10   1   31.50    2.30
   3 -10   1   35.50    2.20
   3 -10   1   32.10    2.60
   3 -10   1   41.60    2.00
  -4  10  -1   -0.80    1.00
  -4  10  -1   -0.30    0.70
  -4  10  -1   -0.50    0.90
  -4  10  -1    0.70    0.30
  -4  10  -1   -0.50    1.40
  -4  10  -1    0.30    1.00
   4 -10   1    1.30    1.10
   4 -10   1    0.50    0.40
   4 -10   1    0.20    1.00
   4 -10   1    0.10    1.20
   4 -10   1    0.10    1.40
   4 -10   1   -0.80    1.20
  -5  10  -1    1.40    0.80
  -5  10  -1    0.50    1.10
  -5  10  -1    1.00    0.90
  -5  10  -1    0.30    1.30
  -5  10  -1    1.60    1.20
   5 -10   1    2.20    1.10
   5 -10   1    1.10    1.10
   5 -10   1    0.80    1.40
   5 -10   1    2.10    1.30
  -6  10  -1   -0.20    0.90
  -6  10  -1   -0.10    1.30
  -6  10  -1    0.10    0.90
  -6  10  -1   -0.80    1.20
   6 -10   1   -2.20    1.00
   6 -10   1   -0.60    1.40
   6 -10   1    0.60    1.30
   6 -10   1   -0.90    1.20
  -7  10  -1   33.90    3.00
  -7  10  -1   37.50    3.20
  -7  10  -1   30.30    3.00
   7 -10   1   33.50    3.00
   7 -10   1   33.80    2.90
   7 -10   1   37.70    3.40
  -8  10  -1   -0.60    1.70
  -8  10  -1    0.80    1.00
  -8  10  -1    1.10    1.50
   8 -10   1    0.20    1.90
   8 -10   1    0.80    1.80
   8 -10   1    4.60    1.80
  -9  10  -1    2.00    2.00
  -9  10  -1   -0.20    0.90
  -9  10  -1    1.60    1.80
   9 -10   1    1.70    2.10
   9 -10   1    0.50    1.90
 -10  10  -1   -1.90    2.30
 -10  10  -1    0.20    2.20
 -10  10  -1   -0.20    1.00
  10 -10   1   -2.90    2.30
  10 -10   1    0.70    2.40
 -11  10  -1   -3.10    2.10
 -11  10  -1    0.80    2.90
  11 -10   1   -3.90    2.80
  11 -10   1   -1.70    2.70
 -12  10  -1    5.40    3.50
  10   9  -1    0.40    3.10
  10   9  -1    0.30    4.70
 -10  -9   1   -3.60    3.00
 -10  -9   1   -7.00    3.20
 -10  -9   1    1.60    3.20
   9   9  -1    5.00    4.20
  -9  -9   1    3.90    2.90
  -9  -9   1    2.10    2.70
  -9  -9   1    3.70    2.50
   8   9  -1    0.60    3.50
   8   9  -1    0.20    0.80
   8   9  -1   -0.70    1.90
  -8  -9   1   -0.20    2.20
  -8  -9   1    1.20    1.60
  -8  -9   1   -0.80    2.20
   7   9  -1    2.50    1.70
   7   9  -1   -0.20    0.80
   7   9  -1   -1.40    2.90
  -7  -9   1    1.20    1.50
  -7  -9   1    0.70    1.90
  -7  -9   1    0.20    1.80
   6   9  -1    3.80    2.70
   6   9  -1    2.50    1.00
   6   9  -1    3.70    1.50
   6   9  -1    3.90    1.60
  -6  -9   1    5.40    1.20
  -6  -9   1    2.90    1.80
  -6  -9   1    5.80    1.30
  -6  -9   1    3.90    1.80
  -6  -9   1    5.50    1.80
   5   9  -1    8.80    2.90
   5   9  -1    3.20    1.00
   5   9  -1    6.80    1.40
  -5  -9   1    5.60    1.70
  -5  -9   1    5.10    0.60
  -5  -9   1    7.70    1.80
  -5  -9   1    6.50    1.80
  -5  -9   1    6.60    1.20
   4   9  -1    0.70    0.80
   4   9  -1    1.10    1.80
   4   9  -1   -0.10    0.90
   4   9  -1    1.80    0.70
   4   9  -1    0.30    2.10
  -4  -9   1   -0.60    1.30
  -4  -9   1    1.40    0.80
  -4  -9   1    0.20    1.20
   3   9  -1   56.99    2.70
   3   9  -1   54.29    3.50
   3   9  -1   57.59    3.70
   3   9  -1   61.29    2.40
   3   9  -1   58.79    3.60
  -3  -9   1   57.49    3.00
  -3  -9   1   61.29    2.20
  -3  -9   1   59.99    3.20
   2   9  -1   23.90    2.70
   2   9  -1   20.60    2.40
   2   9  -1   18.80    2.70
   2   9  -1   24.60    1.20
   2   9  -1   23.30    1.30
   2   9  -1   25.70    2.00
  -2  -9   1   25.40    1.70
  -2  -9   1   24.20    1.30
  -2  -9   1   23.00    1.40
  -2  -9   1   29.80    2.30
  -2  -9   1   21.90    2.10
  -2  -9   1   21.70    1.90
   1   9  -1   14.30    2.20
   1   9  -1   11.70    1.40
   1   9  -1   14.30    1.10
   1   9  -1   11.30    1.40
   1   9  -1   16.10    2.50
   1   9  -1   15.80    2.40
   1   9  -1   12.80    0.80
  -1  -9   1   12.10    1.50
  -1  -9   1   13.50    1.20
  -1  -9   1   15.50    1.60
  -1  -9   1   15.70    1.60
  -1  -9   1   15.20    1.70
  -1  -9   1   15.50    1.50
  -1  -9   1   14.60    1.10
   0   9  -1   33.30    2.20
   0   9  -1   35.20    2.70
   0   9  -1   34.30    1.10
   0   9  -1   36.00    1.60
   0   9  -1   36.60    2.00
   0   9  -1   26.10    1.90
   0   9  -1   34.50    2.90
   0  -9   1   33.70    2.00
   0  -9   1   35.80    1.70
   0  -9   1   31.70    2.30
   0  -9   1   36.00    2.10
   0  -9   1   29.10    1.70
   0  -9   1   26.90    2.20
   0  -9   1   34.70    2.10
  -1   9  -1   12.70    1.30
  -1   9  -1   14.20    2.10
  -1   9  -1    6.80    1.20
  -1   9  -1   10.70    1.30
  -1   9  -1   13.80    1.30
  -1   9  -1    9.80    0.90
  -1   9  -1    9.00    1.10
   1  -9   1   13.00    1.60
   1  -9   1   10.40    1.10
   1  -9   1    8.40    1.40
   1  -9   1   14.40    1.50
   1  -9   1   10.30    1.10
   1  -9   1   10.00    1.50
  -2   9  -1   18.80    1.60
  -2   9  -1   18.80    2.20
  -2   9  -1   16.00    1.20
  -2   9  -1   21.20    1.60
  -2   9  -1   21.90    2.50
  -2   9  -1   18.90    1.20
   2  -9   1   17.20    1.50
   2  -9   1   15.90    1.70
   2  -9   1   16.50    1.60
   2  -9   1   19.60    1.50
   2  -9   1   16.70    1.80
   2  -9   1   17.50    1.30
  -3   9  -1    8.00    1.10
  -3   9  -1    8.20    1.00
  -3   9  -1   10.80    1.00
  -3   9  -1    8.80    1.20
  -3   9  -1    7.30    0.70
  -3   9  -1    9.60    1.70
   3  -9   1    9.00    2.10
   3  -9   1    8.50    1.10
   3  -9   1    8.10    1.50
   3  -9   1    9.20    0.50
   3  -9   1    8.00    1.40
   3  -9   1    8.40    1.30
  -4   9  -1   10.60    0.70
  -4   9  -1   10.00    1.40
  -4   9  -1   10.60    1.20
  -4   9  -1    6.40    1.20
  -4   9  -1    9.50    1.40
   4  -9   1   10.10    1.30
   4  -9   1   15.10    1.40
   4  -9   1   11.50    1.60
   4  -9   1   10.50    1.70
   4  -9   1   10.30    1.40
  -5   9  -1    0.40    0.70
  -5   9  -1    1.50    1.10
  -5   9  -1    0.70    0.90
  -5   9  -1   -1.10    0.90
  -5   9  -1    0.10    1.00
   5  -9   1   -0.30    1.10
   5  -9   1    1.20    1.10
   5  -9   1    0.00    0.90
   5  -9   1    1.40    1.20
  -6   9  -1   53.79    2.20
  -6   9  -1   52.19    3.00
  -6   9  -1   52.79    3.40
  -6   9  -1   55.19    3.20
   6  -9   1   53.59    2.30
   6  -9   1   52.59    3.00
   6  -9   1   49.70    3.30
   6  -9   1   55.09    3.20
  -7   9  -1   16.10    2.10
  -7   9  -1   16.70    2.10
   7  -9   1   20.60    2.60
   7  -9   1   15.80    2.10
  -8   9  -1   -0.80    0.80
  -8   9  -1   -0.20    1.40
  -8   9  -1   -0.70    1.50
   8  -9   1   -0.40    1.60
   8  -9   1   -1.90    1.60
  -9   9  -1    2.40    1.90
  -9   9  -1    0.60    0.90
  -9   9  -1    0.30    1.70
   9  -9   1    3.90    2.10
   9  -9   1    0.80    1.80
 -10   9  -1    2.50    1.90
 -10   9  -1    7.20    2.60
  10  -9   1    4.50    2.90
  10  -9   1    5.80    2.40
 -11   9  -1    0.20    2.40
 -11   9  -1   -0.60    2.60
  11  -9   1   -3.00    2.70
  11  -9   1   -0.10    2.60
 -12   9  -1    1.30    3.10
 -12   9  -1   -2.20    2.20
  12  -9   1    3.90    3.20
  12  -9   1   -4.30    3.00
  10   8  -1    0.40    2.80
  10   8  -1   -0.90    3.90
 -10  -8   1    2.90    3.30
 -10  -8   1   -1.90    2.70
 -10  -8   1    0.10    2.90
   9   8  -1    4.20    3.50
   9   8  -1    5.30    2.50
  -9  -8   1   -1.80    2.80
  -9  -8   1    3.00    2.60
  -9  -8   1    0.80    2.40
   8   8  -1    0.80    3.10
   8   8  -1    1.40    0.80
   8   8  -1    2.60    1.90
  -8  -8   1    3.30    2.10
  -8  -8   1    1.70    2.10
   7   8  -1    3.00    2.70
   7   8  -1   -0.40    0.70
   7   8  -1    1.10    1.40
  -7  -8   1   -0.40    1.80
  -7  -8   1    1.20    1.80
  -7  -8   1   -0.50    1.30
   6   8  -1   58.79    3.30
   6   8  -1   65.19    4.60
   6   8  -1   68.19    3.40
   6   8  -1   57.09    2.70
  -6  -8   1   58.39    2.00
  -6  -8   1   59.99    2.80
  -6  -8   1   62.19    3.90
  -6  -8   1   54.89    3.60
  -6  -8   1   61.69    3.80
   5   8  -1   -0.20    0.70
   5   8  -1   -1.20    1.00
   5   8  -1   -0.40    0.80
   5   8  -1    1.90    2.20
   5   8  -1    0.80    1.10
  -5  -8   1    0.00    1.40
  -5  -8   1    0.00    0.80
  -5  -8   1   -0.20    0.30
  -5  -8   1   -0.90    1.30
  -5  -8   1   -0.50    1.20
   4   8  -1    0.90    2.20
   4   8  -1    0.40    0.60
   4   8  -1    1.60    1.80
   4   8  -1    0.50    0.80
   4   8  -1    1.20    0.80
   4   8  -1    2.30    1.00
  -4  -8   1    0.90    0.40
  -4  -8   1    2.20    0.90
  -4  -8   1    0.10    1.20
  -4  -8   1    2.30    1.30
   3   8  -1    2.90    0.60
   3   8  -1    1.20    1.90
   3   8  -1    1.00    1.60
   3   8  -1    0.00    0.80
   3   8  -1    1.20    0.80
   3   8  -1    1.80    0.80
  -3  -8   1    0.90    0.30
  -3  -8   1    3.00    0.70
  -3  -8   1    1.80    1.60
  -3  -8   1    1.60    1.10
  -3  -8   1    2.80    1.10
   2   8  -1   34.20    2.00
   2   8  -1   33.90    2.50
   2   8  -1   35.80    2.50
   2   8  -1   36.40    2.80
   2   8  -1   35.60    1.50
  -2  -8   1   32.60    2.20
  -2  -8   1   36.30    1.60
  -2  -8   1   32.30    2.30
  -2  -8   1   35.60    2.00
  -2  -8   1   38.60    1.50
  -2  -8   1   33.70    2.10
   1   8  -1   27.60    1.60
   1   8  -1   23.90    2.50
   1   8  -1   27.20    2.30
   1   8  -1   27.90    1.20
   1   8  -1   29.30    2.50
   1   8  -1   30.00    1.40
   1   8  -1   30.90    1.70
  -1  -8   1   29.00    1.90
  -1  -8   1   24.60    1.80
  -1  -8   1   30.90    1.50
  -1  -8   1   28.10    1.80
  -1  -8   1   27.10    2.00
  -1  -8   1   31.50    1.40
  -1  -8   1   29.40    1.90
   0   8  -1   40.20    1.30
   0   8  -1   38.90    2.60
   0   8  -1   38.80    2.20
   0   8  -1   39.20    1.80
   0   8  -1   41.90    1.90
   0   8  -1   38.70    2.00
   0  -8   1   43.30    2.10
   0  -8   1   39.00    2.20
   0  -8   1   43.40    1.90
   0  -8   1   41.20    2.20
   0  -8   1   41.00    2.10
   0  -8   1   42.80    2.10
   0  -8   1   39.20    2.10
  -1   8  -1   13.20    1.80
  -1   8  -1   12.00    1.10
  -1   8  -1   11.10    1.10
  -1   8  -1   11.10    0.90
  -1   8  -1    8.40    1.10
   1  -8   1   10.80    1.40
   1  -8   1   11.60    1.30
   1  -8   1   12.70    1.00
   1  -8   1    9.70    1.30
   1  -8   1    8.20    1.00
   1  -8   1    9.30    1.10
  -2   8  -1    1.70    0.80
  -2   8  -1    0.80    0.70
  -2   8  -1    2.10    0.60
  -2   8  -1    2.40    0.50
  -2   8  -1   -0.10    1.30
  -2   8  -1    1.20    0.60
   2  -8   1    1.00    0.60
   2  -8   1    1.80    0.80
   2  -8   1    0.70    0.70
   2  -8   1    1.60    0.90
   2  -8   1    0.50    0.80
   2  -8   1    1.20    0.60
  -3   8  -1   23.90    2.20
  -3   8  -1   28.30    1.50
  -3   8  -1   30.60    1.90
  -3   8  -1   26.40    1.80
  -3   8  -1   24.40    1.60
  -3   8  -1   28.70    1.40
  -3   8  -1   26.20    1.10
  -3   8  -1   25.60    1.80
   3  -8   1   27.80    1.90
   3  -8   1   27.50    1.70
   3  -8   1   28.40    1.60
   3  -8   1   27.50    2.00
   3  -8   1   27.60    1.50
   3  -8   1   23.40    1.70
  -4   8  -1   75.39    3.20
  -4   8  -1   74.29    3.20
  -4   8  -1   76.39    2.90
  -4   8  -1   75.79    3.70
  -4   8  -1   74.39    3.00
  -4   8  -1   74.39    3.30
   4  -8   1   72.59    3.30
   4  -8   1   63.59    2.90
   4  -8   1   73.69    3.60
   4  -8   1   73.89    2.90
   4  -8   1   74.39    3.00
   4  -8   1   74.79    3.30
  -5   8  -1    3.70    0.90
  -5   8  -1    5.70    1.30
  -5   8  -1    4.50    1.20
  -5   8  -1    6.30    1.00
  -5   8  -1    6.40    0.90
   5  -8   1    6.20    1.40
   5  -8   1    6.10    1.50
   5  -8   1    5.10    1.20
   5  -8   1    6.70    1.20
   5  -8   1    3.20    1.50
   5  -8   1    7.80    1.00
  -6   8  -1   83.29    3.40
  -6   8  -1   86.99    4.00
  -6   8  -1   78.99    3.80
  -6   8  -1   85.69    3.90
   6  -8   1   77.39    3.80
   6  -8   1   82.19    4.10
  -7   8  -1  156.28    6.10
  -7   8  -1  157.08    4.90
  -7   8  -1  156.68    6.00
  -7   8  -1  151.08    5.80
   7  -8   1  142.69    6.20
   7  -8   1  154.98    6.00
  -8   8  -1   -0.20    0.70
  -8   8  -1    1.20    1.40
  -8   8  -1    1.20    1.00
  -8   8  -1    1.20    1.60
   8  -8   1   -1.50    1.60
   8  -8   1   -0.10    1.60
  -9   8  -1    3.00    1.80
  -9   8  -1   -0.60    1.50
  -9   8  -1    0.20    0.80
   9  -8   1    0.40    1.80
   9  -8   1    1.30    1.90
 -10   8  -1    7.50    2.10
 -10   8  -1    4.20    0.60
 -10   8  -1    7.00    2.50
  10  -8   1    8.60    2.50
  10  -8   1    4.90    2.30
 -11   8  -1    3.90    2.80
 -11   8  -1    0.70    2.40
  11  -8   1    2.40    2.50
  11  -8   1    0.30    4.10
 -12   8  -1    2.20    3.20
 -12   8  -1    1.00    2.40
  12  -8   1   -3.40    2.80
  12  -8   1    1.60    2.80
  11   7  -1   -3.60    4.30
  11   7  -1   -0.90    3.00
 -11  -7   1    3.00    3.60
 -11  -7   1    5.80    3.10
  10   7  -1    2.10    4.20
  10   7  -1   -2.00    2.60
 -10  -7   1   -2.20    3.00
 -10  -7   1    1.50    2.80
 -10  -7   1    2.80    2.70
   9   7  -1    2.90    3.60
   9   7  -1    3.30    2.30
  -9  -7   1   -0.40    2.20
  -9  -7   1    4.60    2.20
  -9  -7   1    0.40    2.40
   8   7  -1   -0.50    0.40
   8   7  -1    0.20    2.80
   8   7  -1    4.10    1.80
  -8  -7   1   -0.50    0.90
  -8  -7   1    1.60    0.40
  -8  -7   1    0.00    1.80
  -8  -7   1    0.70    1.80
  -8  -7   1    1.90    2.20
   7   7  -1   75.99    4.00
   7   7  -1   78.39    5.20
  -7  -7   1   72.99    4.10
  -7  -7   1   81.09    4.30
   6   7  -1   47.30    4.00
   6   7  -1   53.79    3.00
   6   7  -1   50.79    2.40
   6   7  -1   49.80    2.80
  -6  -7   1   47.90    3.20
  -6  -7   1   52.29    2.50
  -6  -7   1   50.29    3.20
  -6  -7   1   49.10    3.30
   5   7  -1    0.80    0.70
   5   7  -1    1.70    0.90
   5   7  -1    0.30    0.90
   5   7  -1    3.20    2.30
   5   7  -1    1.50    0.70
  -5  -7   1   -0.40    0.70
  -5  -7   1    0.60    0.30
  -5  -7   1    1.70    1.20
  -5  -7   1    1.30    1.30
  -5  -7   1    1.40    1.40
   4   7  -1   26.00    2.20
   4   7  -1   25.80    2.50
   4   7  -1   24.20    1.60
   4   7  -1   27.90    1.50
   4   7  -1   27.80    2.00
   4   7  -1   25.40    2.90
   4   7  -1   25.90    1.80
  -4  -7   1   24.70    1.40
  -4  -7   1   25.90    2.10
  -4  -7   1   29.30    1.10
  -4  -7   1   27.20    2.40
  -4  -7   1   25.10    2.10
  -4  -7   1   27.70    2.10
   3   7  -1   10.80    1.10
   3   7  -1    9.60    1.20
   3   7  -1    9.70    1.80
   3   7  -1    7.00    1.00
   3   7  -1    9.80    2.10
   3   7  -1    9.30    1.00
   3   7  -1   10.50    1.30
  -3  -7   1   10.90    1.40
  -3  -7   1    9.40    0.80
  -3  -7   1    7.80    1.20
  -3  -7   1    9.20    0.70
  -3  -7   1    8.10    1.40
  -3  -7   1    9.60    1.30
   2   7  -1  100.29    4.40
   2   7  -1  111.09    4.00
   2   7  -1  100.59    4.30
   2   7  -1  101.29    4.30
   2   7  -1  104.49    3.50
   2   7  -1  103.99    3.80
  -2  -7   1  106.99    3.80
  -2  -7   1  106.99    4.10
  -2  -7   1  105.89    4.20
  -2  -7   1   96.19    3.90
  -2  -7   1  103.49    3.50
  -2  -7   1  109.69    3.50
   1   7  -1  117.59    3.90
   1   7  -1  117.59    3.70
   1   7  -1  115.89    4.50
   1   7  -1  124.39    4.20
   1   7  -1  112.99    4.50
   1   7  -1  123.79    4.30
  -1  -7   1  119.79    3.90
  -1  -7   1  114.09    4.30
  -1  -7   1  119.99    4.40
  -1  -7   1  119.09    4.10
  -1  -7   1  118.39    4.00
  -1  -7   1  116.09    4.40
   0   7  -1  108.59    3.80
   0   7  -1   99.89    4.10
   0   7  -1  101.29    3.10
   0   7  -1  103.39    3.60
   0   7  -1  100.09    3.80
   0   7  -1  102.89    3.50
   0  -7   1  107.29    3.60
   0  -7   1  100.69    3.90
   0  -7   1  100.69    3.70
   0  -7   1  105.89    3.80
   0  -7   1   92.89    3.80
   0  -7   1  106.89    3.80
  -1   7  -1    0.60    0.50
  -1   7  -1    0.00    0.40
  -1   7  -1    0.30    0.60
  -1   7  -1    0.50    0.50
  -1   7  -1   -0.30    0.80
   1  -7   1    0.60    0.40
   1  -7   1   -0.20    0.60
   1  -7   1   -0.40    0.70
   1  -7   1   -0.70    0.60
   1  -7   1   -0.50    0.40
   1  -7   1    0.40    0.70
   1  -7   1    0.60    0.60
  -2   7  -1   93.49    3.10
  -2   7  -1   96.39    3.50
  -2   7  -1   95.19    3.60
  -2   7  -1   94.69    3.20
   2  -7   1   90.19    3.50
   2  -7   1   96.79    3.50
   2  -7   1   92.59    3.50
   2  -7   1   87.69    3.70
   2  -7   1   94.39    3.40
   2  -7   1   93.79    3.60
   2  -7   1   96.39    2.90
  -3   7  -1   13.60    1.40
  -3   7  -1   16.70    1.10
  -3   7  -1   12.90    1.50
  -3   7  -1   11.20    1.70
  -3   7  -1   15.40    1.30
  -3   7  -1   13.80    1.20
  -3   7  -1   15.10    0.80
   3  -7   1   15.70    1.10
   3  -7   1   16.20    1.10
   3  -7   1   11.20    1.30
   3  -7   1   17.00    1.50
   3  -7   1   14.90    1.30
   3  -7   1   14.60    1.20
   3  -7   1   15.60    1.40
  -4   7  -1  460.05   13.90
  -4   7  -1  448.36   13.60
  -4   7  -1  450.15   13.50
  -4   7  -1  428.56   14.10
  -4   7  -1  420.46   13.90
   4  -7   1  445.66   13.80
   4  -7   1  452.95   13.80
   4  -7   1  460.65   13.60
   4  -7   1  446.96   13.70
   4  -7   1  440.86   13.90
   4  -7   1  431.56   14.10
   4  -7   1  455.15   14.00
  -5   7  -1   39.60    2.50
  -5   7  -1   40.30    1.70
  -5   7  -1   40.70    2.30
  -5   7  -1   38.90    1.40
  -5   7  -1   40.50    2.50
  -5   7  -1   37.10    2.30
  -5   7  -1   40.00    1.90
   5  -7   1   35.50    2.10
   5  -7   1   38.70    2.60
   5  -7   1   39.70    2.20
   5  -7   1   41.10    2.40
  -6   7  -1   55.19    3.00
  -6   7  -1   60.79    3.00
  -6   7  -1   49.30    2.50
  -6   7  -1   55.09    2.10
  -6   7  -1   56.39    3.10
   6  -7   1   55.89    3.20
   6  -7   1   51.99    2.80
   6  -7   1   58.19    3.10
  -7   7  -1    3.40    1.30
  -7   7  -1    1.20    1.10
  -7   7  -1    2.10    0.70
  -7   7  -1    0.70    0.80
   7  -7   1    2.00    1.40
   7  -7   1   -0.10    1.30
   7  -7   1    3.30    2.00
  -8   7  -1    5.90    1.80
  -8   7  -1    5.80    1.60
  -8   7  -1    4.00    0.60
   8  -7   1    6.60    1.90
   8  -7   1    5.20    1.80
  -9   7  -1    9.00    2.10
  -9   7  -1    4.60    0.60
  -9   7  -1    4.40    1.70
   9  -7   1    7.30    2.20
   9  -7   1    7.40    2.00
 -10   7  -1    0.60    1.70
 -10   7  -1    0.50    2.00
  10  -7   1    1.00    2.10
  10  -7   1   -0.80    1.90
 -11   7  -1    5.90    2.40
 -11   7  -1    4.60    2.10
  11  -7   1    6.90    2.70
 -12   7  -1    3.00    2.90
 -12   7  -1    1.10    2.30
  12  -7   1   -1.80    2.80
  12  -7   1   -0.90    2.60
  11   6  -1   -0.60    2.80
  11   6  -1    1.00    4.00
 -11  -6   1    0.70    2.70
 -11  -6   1   -0.70    3.20
  10   6  -1   -0.90    4.00
  10   6  -1    1.30    3.60
 -10  -6   1    2.40    2.40
 -10  -6   1    3.20    2.70
 -10  -6   1   -0.50    2.80
   9   6  -1    4.70    3.30
   9   6  -1    4.70    2.10
  -9  -6   1    4.10    2.20
  -9  -6   1    4.00    2.00
  -9  -6   1    2.60    0.70
  -9  -6   1    3.10    0.80
  -9  -6   1    5.10    2.40
   8   6  -1    0.30    0.30
   8   6  -1    1.40    1.70
   8   6  -1   -0.20    2.70
  -8  -6   1   -1.40    1.80
  -8  -6   1    1.80    1.70
  -8  -6   1    0.20    0.50
  -8  -6   1    1.40    1.80
  -8  -6   1    0.60    0.70
  -8  -6   1    1.90    0.80
   7   6  -1   52.39    3.30
   7   6  -1   49.10    2.20
   7   6  -1   53.09    4.30
  -7  -6   1   51.49    3.40
  -7  -6   1   49.80    2.00
  -7  -6   1   49.20    3.30
  -7  -6   1   50.49    2.30
   6   6  -1   80.29    3.10
   6   6  -1   80.59    4.60
   6   6  -1   85.19    3.20
   6   6  -1   81.69    3.70
   6   6  -1   74.69    3.50
  -6  -6   1   80.29    3.30
  -6  -6   1   81.79    3.10
  -6  -6   1   81.59    2.80
  -6  -6   1   74.09    3.80
  -6  -6   1   78.49    3.90
   5   6  -1    0.30    1.00
   5   6  -1    1.50    0.80
   5   6  -1    1.40    0.60
   5   6  -1    0.30    1.90
   5   6  -1    1.10    0.50
  -5  -6   1    0.70    1.20
  -5  -6   1    0.00    1.20
  -5  -6   1    0.00    0.80
  -5  -6   1   -0.90    1.10
   4   6  -1   64.59    2.50
   4   6  -1   61.79    3.10
   4   6  -1   61.19    2.40
   4   6  -1   58.89    2.80
   4   6  -1   62.29    2.70
   4   6  -1   63.09    2.80
   4   6  -1   64.49    2.70
   4   6  -1   57.19    3.60
  -4  -6   1   62.49    3.00
  -4  -6   1   52.59    3.00
  -4  -6   1   63.69    2.40
  -4  -6   1   63.39    2.10
  -4  -6   1   57.59    2.90
  -4  -6   1   64.49    2.90
   3   6  -1   37.20    1.60
   3   6  -1   37.80    2.40
   3   6  -1   35.80    2.60
   3   6  -1   39.80    1.80
   3   6  -1   36.90    1.80
   3   6  -1   34.40    1.90
   3   6  -1   37.70    1.80
   3   6  -1   38.80    2.20
  -3  -6   1   39.70    1.40
  -3  -6   1   38.00    1.50
  -3  -6   1   37.50    2.10
  -3  -6   1   36.30    2.10
  -3  -6   1   33.80    1.90
  -3  -6   1   40.10    2.20
   2   6  -1   78.89    3.00
   2   6  -1   70.79    3.60
   2   6  -1   74.99    3.20
   2   6  -1   76.29    3.30
   2   6  -1   74.49    2.80
  -2  -6   1   73.29    3.00
  -2  -6   1   75.39    2.50
  -2  -6   1   73.69    3.10
  -2  -6   1   76.99    3.10
  -2  -6   1   72.29    2.80
  -2  -6   1   74.29    2.60
   1   6  -1   84.19    2.80
   1   6  -1   85.59    2.70
   1   6  -1   85.59    3.10
   1   6  -1   83.89    3.00
   1   6  -1   82.39    3.30
   1   6  -1   82.69    3.40
  -1  -6   1   74.39    3.20
  -1  -6   1   86.69    3.30
  -1  -6   1   84.79    3.00
  -1  -6   1   80.89    3.10
  -1  -6   1   83.79    3.10
  -1  -6   1   82.79    2.80
   0   6  -1  105.59    3.20
   0   6  -1  107.89    3.80
   0   6  -1  107.09    4.00
   0   6  -1  107.59    3.60
   0   6  -1  102.69    3.70
   0   6  -1  110.79    3.70
   0  -6   1  104.29    3.70
   0  -6   1  110.49    3.80
   0  -6   1  104.99    3.80
   0  -6   1  109.39    3.60
   0  -6   1  103.69    3.90
  -1   6  -1  348.97   10.90
  -1   6  -1  337.37   10.60
  -1   6  -1  338.17   10.70
  -1   6  -1  360.36   10.80
  -1   6  -1  360.16   10.90
  -1   6  -1  350.56   10.60
   1  -6   1  340.37   10.90
   1  -6   1  366.56   10.80
   1  -6   1  363.06   11.00
   1  -6   1  349.67   10.70
   1  -6   1  355.26   10.70
   1  -6   1  352.76   10.90
   1  -6   1  341.47   10.80
  -2   6  -1   80.19    2.90
  -2   6  -1   76.79    2.60
  -2   6  -1   79.89    3.00
  -2   6  -1   77.79    3.00
  -2   6  -1   80.99    3.00
   2  -6   1   79.39    3.10
   2  -6   1   83.39    3.00
   2  -6   1   77.49    2.80
   2  -6   1   79.09    2.90
   2  -6   1   81.09    3.00
   2  -6   1   78.09    3.00
   2  -6   1   84.49    3.10
  -3   6  -1  105.39    3.60
  -3   6  -1  108.69    3.60
  -3   6  -1   98.49    4.00
  -3   6  -1  112.09    3.80
  -3   6  -1  104.59    3.30
   3  -6   1  106.69    3.90
   3  -6   1  104.99    3.70
   3  -6   1  106.19    3.90
   3  -6   1   91.69    4.20
   3  -6   1  107.89    3.60
   3  -6   1   97.59    3.80
   3  -6   1  102.59    3.60
  -4   6  -1  143.19    5.20
  -4   6  -1  146.89    5.10
  -4   6  -1  146.29    4.70
  -4   6  -1  148.59    4.50
  -4   6  -1  153.88    4.90
  -4   6  -1  145.39    5.10
  -4   6  -1  146.89    5.30
   4  -6   1  143.49    5.30
   4  -6   1  144.99    5.20
   4  -6   1  146.49    4.70
   4  -6   1  151.48    5.10
   4  -6   1  146.99    5.00
  -5   6  -1    2.20    0.60
  -5   6  -1    1.20    0.50
  -5   6  -1    0.80    0.90
  -5   6  -1    1.50    0.50
  -5   6  -1    1.30    0.50
  -5   6  -1    0.90    0.90
   5  -6   1    0.50    1.00
   5  -6   1    1.00    0.90
   5  -6   1    1.90    0.60
   5  -6   1    1.90    1.00
   5  -6   1    0.70    0.70
   5  -6   1    0.90    0.50
  -6   6  -1    0.20    0.40
  -6   6  -1    0.10    1.00
  -6   6  -1   -0.10    1.00
  -6   6  -1   -1.70    0.70
   6  -6   1    0.60    1.20
   6  -6   1   -0.30    1.00
   6  -6   1    0.50    0.90
   6  -6   1    0.60    1.20
  -7   6  -1   16.20    1.30
  -7   6  -1   16.70    2.00
  -7   6  -1   12.90    1.70
  -7   6  -1   13.80    1.30
   7  -6   1   15.00    1.90
   7  -6   1   18.50    1.70
   7  -6   1   14.30    2.00
  -8   6  -1   17.20    1.20
  -8   6  -1   19.90    1.80
  -8   6  -1   15.00    2.00
  -8   6  -1   16.00    2.10
   8  -6   1   18.90    2.30
   8  -6   1   15.50    2.30
   8  -6   1   14.60    2.00
  -9   6  -1    5.20    1.50
  -9   6  -1   -0.30    1.30
  -9   6  -1   -0.80    1.60
  -9   6  -1    0.60    0.30
   9  -6   1    1.40    1.70
   9  -6   1   -1.50    1.60
 -10   6  -1    1.80    1.50
 -10   6  -1    2.20    2.10
  10  -6   1    2.30    2.10
  10  -6   1    2.20    2.20
 -11   6  -1    4.50    3.00
 -11   6  -1    4.80    2.00
  11  -6   1    4.70    3.20
  11  -6   1    4.10    2.70
 -12   6  -1    3.20    2.90
 -12   6  -1    0.20    2.10
  12  -6   1    5.90    3.20
  12  -6   1   -2.80    2.70
  11   5  -1    6.30    4.20
  11   5  -1    3.60    2.80
 -11  -5   1    4.80    3.00
 -11  -5   1    2.60    2.60
  10   5  -1    5.60    2.60
  10   5  -1    2.70    3.50
 -10  -5   1    8.20    3.40
 -10  -5   1   10.20    2.60
 -10  -5   1    6.10    2.40
 -10  -5   1    3.70    1.20
   9   5  -1    0.40    1.90
   9   5  -1    0.90    3.00
  -9  -5   1    0.60    2.00
  -9  -5   1    1.50    1.90
  -9  -5   1    1.80    1.00
  -9  -5   1    4.30    2.00
   8   5  -1   11.60    3.10
   8   5  -1    9.90    2.00
  -8  -5   1   10.10    1.00
  -8  -5   1   13.10    2.20
  -8  -5   1   12.20    2.10
  -8  -5   1   10.50    1.90
  -8  -5   1    9.50    1.10
   7   5  -1   12.00    1.40
   7   5  -1   12.70    1.80
   7   5  -1   14.80    3.00
   7   5  -1   14.10    1.00
  -7  -5   1   11.90    1.80
  -7  -5   1   12.40    1.10
  -7  -5   1   14.50    2.00
  -7  -5   1   19.90    2.50
   6   5  -1  105.09    3.70
   6   5  -1  100.49    3.60
   6   5  -1  105.09    4.00
   6   5  -1   95.89    4.20
   6   5  -1   99.59    5.00
  -6  -5   1  103.69    4.40
  -6  -5   1  101.59    4.30
  -6  -5   1   97.79    3.60
  -6  -5   1  104.39    4.10
   5   5  -1   39.00    2.00
   5   5  -1   39.70    1.80
   5   5  -1   41.40    1.90
   5   5  -1   39.50    2.20
   5   5  -1   40.50    3.10
  -5  -5   1   36.80    1.80
  -5  -5   1   40.70    2.50
  -5  -5   1   41.30    2.50
  -5  -5   1   40.70    2.20
  -5  -5   1   36.80    2.50
   4   5  -1  153.58    5.30
   4   5  -1  151.08    6.00
   4   5  -1  157.28    5.10
   4   5  -1  159.68    5.30
   4   5  -1  152.28    5.60
   4   5  -1  154.28    5.40
   4   5  -1  153.68    5.20
  -4  -5   1  156.88    5.00
  -4  -5   1  153.78    5.80
  -4  -5   1  151.68    5.50
  -4  -5   1  159.58    5.50
  -4  -5   1  164.38    4.90
   3   5  -1   25.90    1.40
   3   5  -1   26.40    1.40
   3   5  -1   27.80    1.20
   3   5  -1   26.30    2.20
   3   5  -1   25.50    1.50
   3   5  -1   28.20    1.60
   3   5  -1   26.50    1.50
  -3  -5   1   27.90    1.10
  -3  -5   1   28.40    1.50
  -3  -5   1   28.20    1.80
  -3  -5   1   26.90    1.20
  -3  -5   1   27.20    1.80
  -3  -5   1   29.00    1.70
   2   5  -1    6.90    1.30
   2   5  -1    4.30    0.50
   2   5  -1    4.30    0.60
   2   5  -1    7.60    0.70
   2   5  -1    6.70    0.70
   2   5  -1    4.00    0.60
   2   5  -1    5.40    0.50
  -2  -5   1    3.90    0.70
  -2  -5   1    6.50    1.10
  -2  -5   1    5.40    0.40
  -2  -5   1    6.00    0.50
  -2  -5   1    6.70    1.20
  -2  -5   1    4.80    0.70
   1   5  -1   38.10    1.90
   1   5  -1   37.60    1.90
   1   5  -1   39.80    1.50
   1   5  -1   44.60    1.70
   1   5  -1   40.40    1.70
  -1  -5   1   39.10    1.60
  -1  -5   1   40.30    1.90
  -1  -5   1   41.50    1.90
  -1  -5   1   41.00    1.50
  -1  -5   1   40.30    1.70
  -1  -5   1   41.60    1.50
  -1  -5   1   43.10    1.80
   0   5  -1    1.60    0.40
   0   5  -1    1.10    0.20
   0   5  -1    1.30    0.40
   0   5  -1    1.00    0.30
   0   5  -1    1.60    0.60
   0   5  -1    0.50    0.80
   0  -5   1    1.60    0.50
   0  -5   1    0.90    0.50
   0  -5   1    1.70    0.50
   0  -5   1    0.40    0.70
  -1   5  -1  245.48    7.40
  -1   5  -1  235.68    7.20
  -1   5  -1  240.38    7.50
  -1   5  -1  235.18    7.20
  -1   5  -1  232.38    7.50
  -1   5  -1  235.78    7.40
   1  -5   1  226.98    7.40
   1  -5   1  239.98    7.50
   1  -5   1  238.18    7.40
   1  -5   1  245.68    7.40
   1  -5   1  244.78    7.50
   1  -5   1  235.08    7.50
   1  -5   1  240.68    7.30
  -2   5  -1    0.00    0.30
  -2   5  -1    1.50    0.40
  -2   5  -1   -0.30    0.20
  -2   5  -1    1.10    0.40
  -2   5  -1   -0.50    0.50
  -2   5  -1   -0.20    0.30
  -2   5  -1    0.50    0.20
  -2   5  -1    0.40    0.40
   2  -5   1    0.00    0.30
   2  -5   1   -0.10    0.30
   2  -5   1    1.00    0.40
   2  -5   1   -0.80    0.50
   2  -5   1    0.30    0.30
   2  -5   1    0.00    0.40
   2  -5   1    0.00    0.50
  -3   5  -1   -0.10    0.10
  -3   5  -1   -0.20    0.20
  -3   5  -1   -0.60    0.40
  -3   5  -1    0.70    0.40
  -3   5  -1   -0.90    0.40
  -3   5  -1    0.00    0.40
  -3   5  -1   -0.30    0.50
   3  -5   1    0.40    0.50
   3  -5   1    0.40    0.50
   3  -5   1   -0.20    0.40
   3  -5   1   -0.90    0.40
   3  -5   1   -0.20    0.60
   3  -5   1   -0.20    0.40
   3  -5   1    0.90    0.50
  -4   5  -1   19.30    1.50
  -4   5  -1   18.90    1.50
  -4   5  -1   19.40    0.90
  -4   5  -1   20.60    1.20
  -4   5  -1   20.00    1.40
  -4   5  -1   19.80    1.20
  -4   5  -1   20.00    0.90
   4  -5   1   19.40    1.10
   4  -5   1   19.30    0.90
   4  -5   1   19.70    1.30
   4  -5   1   22.50    1.40
   4  -5   1   20.80    1.40
   4  -5   1   17.10    1.50
  -5   5  -1    0.00    0.50
  -5   5  -1    0.70    0.30
  -5   5  -1    0.40    0.50
  -5   5  -1   -0.20    0.70
  -5   5  -1   -1.10    0.70
   5  -5   1    0.60    0.60
   5  -5   1    0.80    0.90
   5  -5   1   -1.20    0.60
   5  -5   1    0.50    0.70
   5  -5   1   -0.30    0.80
  -6   5  -1    5.90    1.20
  -6   5  -1    8.60    1.00
  -6   5  -1    8.90    1.00
  -6   5  -1    6.80    1.30
  -6   5  -1    8.60    1.00
   6  -5   1    6.80    0.50
   6  -5   1    8.40    1.50
   6  -5   1    8.70    1.10
   6  -5   1    6.30    1.50
   6  -5   1   11.00    1.30
   6  -5   1    5.90    1.10
   6  -5   1    6.30    1.40
   6  -5   1    6.80    1.40
  -7   5  -1   22.00    2.00
  -7   5  -1   22.40    1.20
  -7   5  -1   23.80    2.20
  -7   5  -1   20.30    2.10
  -7   5  -1   22.30    1.70
   7  -5   1   19.90    1.10
   7  -5   1   22.00    2.40
   7  -5   1   25.10    1.80
   7  -5   1   20.40    1.70
   7  -5   1   22.80    2.30
  -8   5  -1   13.50    1.70
  -8   5  -1   12.50    1.80
  -8   5  -1    9.40    1.50
  -8   5  -1   13.20    0.80
   8  -5   1   11.30    1.90
   8  -5   1   13.70    1.70
   8  -5   1   11.80    1.00
   8  -5   1   14.10    1.90
   8  -5   1   13.70    2.00
  -9   5  -1    5.90    1.90
  -9   5  -1    0.30    1.60
  -9   5  -1    0.70    1.20
  -9   5  -1    0.60    1.40
   9  -5   1    3.10    1.40
   9  -5   1    2.60    1.80
   9  -5   1    0.40    1.50
   9  -5   1    1.40    1.80
 -10   5  -1    1.90    1.70
 -10   5  -1    0.40    2.00
 -10   5  -1    0.20    1.50
  10  -5   1    1.50    2.10
  10  -5   1   -1.20    1.70
  10  -5   1    0.10    2.00
 -11   5  -1    0.70    1.70
 -11   5  -1   -0.90    1.90
  11  -5   1    0.00    2.40
 -12   5  -1    6.30    2.90
 -12   5  -1   -2.20    2.60
  12  -5   1    0.20    2.80
  12  -5   1   -1.10    2.80
  12   4  -1   -5.60    4.00
  12   4  -1   -7.20    2.80
 -12  -4   1   -0.40    3.30
 -12  -4   1   -1.20    2.70
  11   4  -1    3.30    2.80
  11   4  -1    1.10    4.00
 -11  -4   1    5.20    2.90
 -11  -4   1    4.90    3.30
  10   4  -1   23.70    4.30
  10   4  -1   20.40    3.10
 -10  -4   1   17.60    2.80
 -10  -4   1   18.90    2.70
 -10  -4   1   15.80    3.10
 -10  -4   1   13.50    1.60
   9   4  -1   -3.10    2.70
   9   4  -1   -0.90    1.70
  -9  -4   1   -1.10    1.50
  -9  -4   1   -3.00    1.90
  -9  -4   1    1.70    0.70
  -9  -4   1    0.30    1.00
  -9  -4   1    0.00    1.80
   8   4  -1   -0.30    1.50
   8   4  -1   -2.70    2.40
  -8  -4   1    0.10    0.70
  -8  -4   1   -4.10    1.60
  -8  -4   1    0.70    1.50
  -8  -4   1    2.40    1.80
  -8  -4   1   -0.20    0.90
  -8  -4   1   -1.10    1.30
   7   4  -1   17.20    1.50
   7   4  -1   21.50    2.30
   7   4  -1   20.90    3.20
  -7  -4   1   15.60    2.00
  -7  -4   1   18.10    1.70
  -7  -4   1   17.50    2.00
  -7  -4   1   13.10    2.00
  -7  -4   1   16.40    1.10
   6   4  -1    3.20    0.60
   6   4  -1   -0.60    0.80
   6   4  -1    1.50    2.00
   6   4  -1    1.70    1.10
  -6  -4   1    2.10    1.10
  -6  -4   1    3.40    1.00
  -6  -4   1    0.70    0.60
  -6  -4   1    2.40    1.30
   5   4  -1  120.09    4.20
   5   4  -1  121.99    4.00
   5   4  -1  118.49    4.40
   5   4  -1  113.99    5.00
   5   4  -1  119.59    3.90
   5   4  -1  104.69    4.20
  -5  -4   1  116.19    4.50
  -5  -4   1  122.89    4.00
  -5  -4   1  119.79    4.40
  -5  -4   1  120.69    4.50
  -5  -4   1  117.59    4.10
  -5  -4   1  103.69    4.70
   4   4  -1  122.19    5.10
   4   4  -1  134.99    4.60
   4   4  -1  136.59    4.50
   4   4  -1  130.99    4.40
   4   4  -1  133.79    4.30
   4   4  -1  123.39    4.50
  -4  -4   1  128.39    4.60
  -4  -4   1  134.29    4.70
  -4  -4   1  133.29    5.00
  -4  -4   1  130.09    4.30
  -4  -4   1  130.09    4.70
  -4  -4   1  124.39    4.70
   3   4  -1   73.79    3.00
   3   4  -1   73.39    3.30
   3   4  -1   73.59    2.70
   3   4  -1   77.49    2.90
   3   4  -1   76.79    2.60
   3   4  -1   78.59    2.80
   3   4  -1   77.69    2.90
  -3  -4   1   75.29    3.20
  -3  -4   1   72.99    2.90
  -3  -4   1   74.19    2.90
  -3  -4   1   76.49    3.00
  -3  -4   1   72.59    2.80
  -3  -4   1   77.89    2.60
   2   4  -1  133.29    4.30
   2   4  -1  133.09    4.30
   2   4  -1  129.49    4.40
   2   4  -1  128.49    4.10
   2   4  -1  128.19    4.20
   2   4  -1  130.79    4.40
   2   4  -1  130.59    4.60
   2   4  -1  127.49    4.20
  -2  -4   1  126.19    4.20
  -2  -4   1  131.69    4.40
  -2  -4   1  127.59    4.00
  -2  -4   1  132.69    4.00
  -2  -4   1  120.29    4.30
  -2  -4   1  133.39    4.60
   1   4  -1  853.21   26.60
   1   4  -1  880.31   26.60
   1   4  -1  899.61   26.60
   1   4  -1  929.91   26.40
  -1  -4   1  875.31   26.20
  -1  -4   1  917.61   26.20
  -1  -4   1  880.31   26.40
  -1  -4   1  899.11   26.40
  -1  -4   1  893.71   26.40
  -1  -4   1  914.81   26.60
   0   4  -1 3969.30  119.59
   0  -4   1 3851.91  118.89
  -1   4  -1  885.91   26.40
  -1   4  -1  918.31   26.20
  -1   4  -1  885.61   26.20
  -1   4  -1  868.01   26.20
  -1   4  -1  827.02   26.40
  -1   4  -1  898.11   26.20
   1  -4   1  888.01   26.00
   1  -4   1  889.11   26.20
   1  -4   1  927.31   26.20
   1  -4   1  888.61   26.10
   1  -4   1  883.21   26.20
  -2   4  -1    0.00    0.30
  -2   4  -1    0.40    0.30
  -2   4  -1    1.70    0.50
  -2   4  -1    0.80    0.30
  -2   4  -1    0.10    0.30
  -2   4  -1    0.30    0.10
  -2   4  -1    0.40    0.30
   2  -4   1    0.80    0.40
   2  -4   1   -0.30    0.30
   2  -4   1    0.40    0.30
   2  -4   1    0.20    0.40
   2  -4   1    0.00    0.40
   2  -4   1    0.40    0.50
  -3   4  -1  270.47    8.30
  -3   4  -1  270.67    8.30
  -3   4  -1  267.07    8.70
  -3   4  -1  290.77    8.70
  -3   4  -1  292.87    8.50
  -3   4  -1  276.67    8.60
  -3   4  -1  272.47    8.70
   3  -4   1  277.77    8.30
   3  -4   1  280.57    8.60
   3  -4   1  277.97    8.70
   3  -4   1  267.57    8.60
   3  -4   1  282.57    8.70
   3  -4   1  288.77    8.80
   3  -4   1  288.07    8.70
   3  -4   1  266.17    8.20
  -4   4  -1   29.20    1.70
  -4   4  -1   31.90    1.60
  -4   4  -1   33.70    1.40
  -4   4  -1   32.50    1.60
  -4   4  -1   34.40    1.50
  -4   4  -1   32.20    1.90
  -4   4  -1   30.60    1.60
   4  -4   1   35.50    1.70
   4  -4   1   33.80    1.60
   4  -4   1   32.00    1.70
   4  -4   1   35.10    1.60
   4  -4   1   32.60    1.20
   4  -4   1   33.70    1.40
  -5   4  -1   13.10    1.00
  -5   4  -1   12.00    0.90
  -5   4  -1   11.30    1.10
  -5   4  -1   11.90    1.00
  -5   4  -1   12.80    1.50
  -5   4  -1   14.80    1.40
  -5   4  -1   10.80    1.40
   5  -4   1   13.70    1.60
   5  -4   1   12.10    0.70
   5  -4   1   12.30    1.40
   5  -4   1   11.50    1.20
   5  -4   1   14.80    1.10
   5  -4   1   13.40    1.10
   5  -4   1   12.90    1.10
   5  -4   1   10.70    1.30
  -6   4  -1   33.80    2.30
  -6   4  -1   31.20    2.10
  -6   4  -1   31.90    2.00
  -6   4  -1   34.30    1.80
  -6   4  -1   33.50    1.40
  -6   4  -1   35.70    1.80
  -6   4  -1   35.10    1.90
   6  -4   1   31.70    2.20
   6  -4   1   26.70    2.00
   6  -4   1   34.90    2.00
   6  -4   1   33.10    1.80
   6  -4   1   30.80    2.30
   6  -4   1   33.20    2.10
   6  -4   1   31.00    1.50
   6  -4   1   36.50    1.90
   6  -4   1   31.40    1.90
  -7   4  -1   41.60    2.50
  -7   4  -1   37.00    2.50
  -7   4  -1   42.70    1.60
  -7   4  -1   40.40    2.60
  -7   4  -1   42.70    2.30
   7  -4   1   41.90    2.10
   7  -4   1   37.90    1.90
   7  -4   1   40.30    2.90
   7  -4   1   41.90    2.80
   7  -4   1   36.70    2.90
  -8   4  -1   36.90    2.70
  -8   4  -1   42.80    2.70
  -8   4  -1   39.40    2.90
  -8   4  -1   45.60    2.40
   8  -4   1   38.60    2.80
   8  -4   1   39.20    2.70
   8  -4   1   44.70    2.20
   8  -4   1   42.50    2.10
   8  -4   1   45.90    3.10
  -9   4  -1   15.90    2.40
  -9   4  -1   15.90    2.10
  -9   4  -1   22.80    2.50
   9  -4   1   19.50    2.50
   9  -4   1   21.00    1.80
   9  -4   1   22.40    1.80
   9  -4   1   20.50    2.60
   9  -4   1   18.60    2.40
 -10   4  -1    0.10    1.40
 -10   4  -1    1.10    1.60
 -10   4  -1   -0.70    1.80
  10  -4   1    1.00    1.90
  10  -4   1    1.70    2.00
  10  -4   1    0.70    1.90
 -11   4  -1    4.00    1.90
 -11   4  -1    3.80    1.90
  11  -4   1    4.30    4.30
  11  -4   1   -0.10    2.40
  11  -4   1    3.00    2.40
 -12   4  -1    3.10    2.70
 -12   4  -1   -0.20    2.20
 -12   4  -1   -0.50    2.10
  12  -4   1    0.10    2.90
  12  -4   1    2.60    2.60
  12  -4   1    7.30    2.90
  12   3  -1   -3.90    3.90
  12   3  -1    1.00    2.90
  12   3  -1    0.70    3.00
 -12  -3   1   -1.30    3.20
 -12  -3   1    2.60    2.60
  11   3  -1    5.00    2.90
 -11  -3   1    4.00    2.40
 -11  -3   1    2.60    1.40
 -11  -3   1    1.30    2.90
  10   3  -1   11.60    3.60
  10   3  -1    9.80    2.60
 -10  -3   1   12.60    2.40
 -10  -3   1    7.50    1.60
 -10  -3   1   10.00    2.70
   9   3  -1    5.10    2.90
   9   3  -1    4.80    2.00
  -9  -3   1    3.10    1.20
  -9  -3   1    3.70    1.70
  -9  -3   1    3.80    2.00
  -9  -3   1    9.10    1.60
  -9  -3   1    2.20    2.00
  -9  -3   1    5.50    0.70
   8   3  -1    5.90    1.80
   8   3  -1    7.80    2.70
  -8  -3   1    5.20    1.20
  -8  -3   1    4.70    1.70
  -8  -3   1    6.40    1.80
  -8  -3   1    5.10    1.50
  -8  -3   1   11.10    1.50
  -8  -3   1    6.30    0.80
   7   3  -1    2.60    1.40
   7   3  -1    6.00    2.20
   7   3  -1    3.30    0.90
  -7  -3   1    3.80    1.30
  -7  -3   1    2.70    1.40
  -7  -3   1    3.90    1.10
  -7  -3   1    4.60    0.80
  -7  -3   1    3.70    1.50
   6   3  -1   40.70    2.40
   6   3  -1   40.40    1.80
   6   3  -1   38.90    2.20
   6   3  -1   38.80    1.40
   6   3  -1   40.10    3.20
  -6  -3   1   40.10    2.30
  -6  -3   1   37.60    2.50
  -6  -3   1   39.70    1.80
  -6  -3   1   36.90    2.10
   5   3  -1   99.99    4.00
   5   3  -1  108.89    3.60
   5   3  -1  107.09    4.60
   5   3  -1  109.09    3.90
   5   3  -1  107.59    3.90
   5   3  -1  105.59    3.40
  -5  -3   1  108.09    4.10
  -5  -3   1  100.19    4.20
  -5  -3   1  108.09    3.90
  -5  -3   1  102.89    4.10
  -5  -3   1  107.99    3.60
   4   3  -1   89.89    3.20
   4   3  -1   92.19    3.00
   4   3  -1   92.29    3.30
   4   3  -1   89.59    3.00
   4   3  -1   76.79    3.40
   4   3  -1   84.79    3.80
  -4  -3   1   85.79    3.00
  -4  -3   1   87.89    3.30
  -4  -3   1   84.79    3.30
  -4  -3   1   85.99    3.00
  -4  -3   1   91.39    3.30
  -4  -3   1   91.99    3.70
   3   3  -1  368.36   10.80
   3   3  -1  351.26   11.20
   3   3  -1  345.97   10.80
   3   3  -1  356.36   10.70
   3   3  -1  359.26   10.90
  -3  -3   1  351.96   10.90
  -3  -3   1  354.36   10.90
  -3  -3   1  359.96   10.90
  -3  -3   1  345.77   10.90
  -3  -3   1  345.97   10.60
  -3  -3   1  358.26   11.20
   2   3  -1  222.68    6.70
   2   3  -1  225.58    6.90
   2   3  -1  219.18    6.90
   2   3  -1  218.08    6.80
   2   3  -1  221.18    7.10
   2   3  -1  222.18    6.90
  -2  -3   1  223.78    6.90
  -2  -3   1  219.28    6.60
  -2  -3   1  223.78    7.10
  -2  -3   1  218.48    6.90
  -2  -3   1  221.88    7.00
   1   3  -1  669.73   18.90
   1   3  -1  636.54   18.70
   1   3  -1  660.73   18.90
   1   3  -1  614.84   18.80
   1   3  -1  628.74   19.00
   1   3  -1  631.04   19.00
   1   3  -1  621.54   19.00
   1   3  -1  650.63   18.80
  -1  -3   1  641.84   18.70
  -1  -3   1  642.64   19.00
  -1  -3   1  623.04   18.80
  -1  -3   1  631.74   18.90
  -1  -3   1  647.44   19.00
   0   3  -1 1061.29   30.60
   0   3  -1 1039.40   30.70
   0   3  -1 1051.99   30.70
   0  -3   1 1025.90   30.60
   0  -3   1 1067.39   30.70
   0  -3   1 1023.60   30.60
  -1   3  -1 1285.87   38.80
   1  -3   1 1350.26   38.90
   1  -3   1 1345.87   38.80
   1  -3   1 1293.97   38.90
   1  -3   1 1354.46   38.80
  -2   3  -1  189.58    5.80
  -2   3  -1  184.78    5.50
  -2   3  -1  185.68    5.90
  -2   3  -1  192.88    5.70
  -2   3  -1  186.08    5.60
  -2   3  -1  183.98    5.90
  -2   3  -1  179.88    5.60
   2  -3   1  183.38    5.90
   2  -3   1  189.08    5.60
   2  -3   1  185.08    5.60
   2  -3   1  182.08    5.50
   2  -3   1  191.78    5.80
   2  -3   1  187.48    5.80
   2  -3   1  183.78    5.90
  -3   3  -1 1049.49   30.70
  -3   3  -1 1060.69   30.70
  -3   3  -1 1037.00   30.70
  -3   3  -1 1064.79   30.60
  -3   3  -1 1020.90   30.60
  -3   3  -1 1048.10   30.50
  -3   3  -1 1033.00   30.60
   3  -3   1 1018.80   30.70
   3  -3   1 1043.60   30.60
   3  -3   1  969.50   30.80
   3  -3   1 1081.39   30.70
   3  -3   1 1032.00   30.60
  -4   3  -1 1126.99   33.50
  -4   3  -1 1124.49   33.60
  -4   3  -1 1100.49   33.20
  -4   3  -1 1106.79   33.40
  -4   3  -1 1090.89   33.50
  -4   3  -1 1141.49   33.40
  -4   3  -1 1165.78   33.40
   4  -3   1 1185.98   33.60
   4  -3   1 1118.49   33.40
   4  -3   1 1160.78   33.50
   4  -3   1 1106.99   33.20
   4  -3   1 1095.49   33.60
   4  -3   1 1185.78   33.60
   4  -3   1 1160.48   33.40
   4  -3   1 1105.19   33.50
  -5   3  -1   33.70    1.70
  -5   3  -1   34.60    1.90
  -5   3  -1   31.40    1.90
  -5   3  -1   35.90    1.60
  -5   3  -1   32.70    1.60
  -5   3  -1   34.40    2.00
  -5   3  -1   34.00    1.30
   5  -3   1   34.50    1.70
   5  -3   1   33.10    1.80
   5  -3   1   33.40    2.00
   5  -3   1   33.40    1.60
   5  -3   1   31.80    1.60
   5  -3   1   32.90    1.60
   5  -3   1   33.20    1.80
   5  -3   1   33.50    2.00
  -6   3  -1   10.50    1.30
  -6   3  -1   10.50    1.50
  -6   3  -1   11.40    1.10
  -6   3  -1   10.90    1.10
  -6   3  -1   11.30    1.40
  -6   3  -1    9.20    0.60
  -6   3  -1    7.00    1.10
   6  -3   1    6.40    1.00
   6  -3   1   11.20    1.60
   6  -3   1    9.30    1.00
   6  -3   1    5.60    1.00
   6  -3   1    9.50    1.40
   6  -3   1    7.40    1.30
   6  -3   1    9.30    1.20
   6  -3   1   11.00    1.10
  -7   3  -1   95.99    4.20
  -7   3  -1   94.89    3.50
  -7   3  -1   89.79    3.90
  -7   3  -1   93.59    3.90
  -7   3  -1   91.49    3.90
   7  -3   1   97.69    3.50
   7  -3   1   91.69    4.10
   7  -3   1   90.79    4.10
   7  -3   1   92.09    4.10
  -8   3  -1    2.50    1.10
  -8   3  -1    3.30    1.50
  -8   3  -1    3.70    1.50
  -8   3  -1    1.90    1.10
   8  -3   1    2.10    1.50
   8  -3   1   -1.40    1.20
   8  -3   1    2.20    0.90
   8  -3   1    2.10    1.70
  -9   3  -1   -0.30    1.10
  -9   3  -1   -0.70    1.20
  -9   3  -1   -0.80    1.60
   9  -3   1   -0.10    1.60
   9  -3   1    1.70    1.00
   9  -3   1    0.20    1.90
   9  -3   1    0.30    0.80
   9  -3   1    1.30    1.60
 -10   3  -1    4.40    2.10
 -10   3  -1    5.60    1.80
 -10   3  -1    4.90    1.50
  10  -3   1    7.20    2.10
  10  -3   1    3.80    2.00
  10  -3   1    7.20    2.30
 -11   3  -1    9.50    2.20
 -11   3  -1    6.00    1.90
  11  -3   1    8.00    3.00
  11  -3   1    6.80    3.00
  11  -3   1    3.40    2.60
 -12   3  -1   -2.50    2.10
 -12   3  -1   -1.70    2.90
 -12   3  -1   -1.20    1.90
  12  -3   1    4.30    3.00
  12  -3   1    2.20    2.60
  12  -3   1    1.00    2.80
  12   2  -1   -0.90    2.70
  12   2  -1   -2.40    3.60
  12   2  -1    1.50    2.90
 -12  -2   1    0.70    2.00
 -12  -2   1   -2.00    3.00
 -12  -2   1   -0.40    2.30
  11   2  -1    5.00    2.40
  11   2  -1    2.10    3.60
 -11  -2   1    3.30    2.60
 -11  -2   1   -0.30    1.60
 -11  -2   1    1.00    2.10
  10   2  -1    0.90    2.90
  10   2  -1    2.60    2.10
 -10  -2   1    1.20    1.40
 -10  -2   1    0.80    2.40
 -10  -2   1    1.20    0.70
 -10  -2   1    4.20    1.90
   9   2  -1    0.60    2.50
   9   2  -1    0.40    1.70
  -9  -2   1    4.50    1.20
  -9  -2   1   -1.70    1.70
  -9  -2   1    0.90    1.70
  -9  -2   1    0.30    0.70
  -9  -2   1    0.40    1.10
  -9  -2   1    1.00    1.40
   8   2  -1    3.50    2.40
   8   2  -1    3.10    1.60
  -8  -2   1    5.40    1.50
  -8  -2   1    1.40    1.50
  -8  -2   1    4.10    1.70
  -8  -2   1    4.00    1.10
  -8  -2   1    4.20    0.70
  -8  -2   1    4.20    1.20
   7   2  -1   23.90    2.30
   7   2  -1   25.00    3.00
   7   2  -1   21.10    1.60
  -7  -2   1   24.70    2.10
  -7  -2   1   26.60    1.70
  -7  -2   1   27.20    2.50
  -7  -2   1   26.80    1.40
  -7  -2   1   21.80    2.30
   6   2  -1   20.40    1.30
   6   2  -1   23.20    2.60
   6   2  -1   23.80    1.50
   6   2  -1   18.90    2.00
   6   2  -1   23.40    2.20
   6   2  -1   23.20    1.60
  -6  -2   1   21.30    1.30
  -6  -2   1   19.90    2.10
  -6  -2   1   20.60    1.40
  -6  -2   1   23.40    1.80
  -6  -2   1   24.20    1.70
  -6  -2   1   21.90    2.10
   5   2  -1  167.28    5.80
   5   2  -1  173.28    5.80
   5   2  -1  174.68    5.50
   5   2  -1  171.58    5.80
   5   2  -1  173.38    5.70
   5   2  -1  170.88    6.30
  -5  -2   1  167.88    5.40
  -5  -2   1  171.58    6.10
  -5  -2   1  165.98    5.60
  -5  -2   1  173.28    5.70
  -5  -2   1  165.58    5.80
  -5  -2   1  165.08    5.90
   4   2  -1   29.20    1.20
   4   2  -1   26.80    2.00
   4   2  -1   32.70    1.50
   4   2  -1   28.90    1.10
   4   2  -1   28.10    1.60
   4   2  -1   27.90    1.50
  -4  -2   1   29.20    1.30
  -4  -2   1   28.00    1.40
  -4  -2   1   27.40    1.60
  -4  -2   1   24.70    1.80
  -4  -2   1   27.10    1.50
  -4  -2   1   27.90    1.40
   3   2  -1   46.60    1.90
   3   2  -1   43.40    1.80
   3   2  -1   45.50    1.60
   3   2  -1   45.70    1.80
   3   2  -1   47.30    1.60
   3   2  -1   46.40    2.20
  -3  -2   1   46.30    1.90
  -3  -2   1   45.20    1.90
  -3  -2   1   46.00    1.80
  -3  -2   1   46.30    2.10
  -3  -2   1   45.00    1.80
  -3  -2   1   45.30    1.70
   2   2  -1  243.88    7.20
   2   2  -1  235.48    7.40
   2   2  -1  239.48    7.60
   2   2  -1  241.88    7.30
   2   2  -1  244.38    7.40
  -2  -2   1  239.28    7.20
  -2  -2   1  248.48    7.40
  -2  -2   1  245.08    7.50
  -2  -2   1  245.38    7.40
  -2  -2   1  248.38    7.50
  -2  -2   1  237.78    7.40
   1   2  -1  244.78    7.50
   1   2  -1  257.57    7.60
   1   2  -1  259.47    7.60
   1   2  -1  252.37    7.60
   1   2  -1  247.98    7.70
   1   2  -1  249.28    7.40
   1   2  -1  252.87    7.60
  -1  -2   1  240.38    7.40
  -1  -2   1  252.97    7.50
  -1  -2   1  253.37    7.60
  -1  -2   1  249.78    7.60
  -1  -2   1  253.97    7.60
  -1  -2   1  261.57    7.70
  -1  -2   1  260.47    7.70
   0   2  -1  423.96   12.40
   0   2  -1  412.56   12.30
   0   2  -1  421.86   12.40
   0   2  -1  419.26   12.50
   0   2  -1  420.96   12.40
   0  -2   1  427.56   12.40
   0  -2   1  421.76   12.30
   0  -2   1  417.96   12.30
   0  -2   1  426.46   12.50
   0  -2   1  408.06   12.30
   0  -2   1  409.86   12.40
  -1   2  -1  272.37    8.10
  -1   2  -1  267.57    8.10
  -1   2  -1  270.77    8.10
  -1   2  -1  270.57    8.00
  -1   2  -1  276.67    8.10
  -1   2  -1  261.07    8.00
   1  -2   1  275.27    8.10
   1  -2   1  273.27    8.20
   1  -2   1  266.97    8.00
   1  -2   1  266.27    8.10
   1  -2   1  270.07    8.00
   1  -2   1  272.57    8.10
   1  -2   1  264.97    8.00
   1  -2   1  275.87    8.10
  -2   2  -1  709.93   21.10
  -2   2  -1  720.63   21.10
  -2   2  -1  725.03   21.20
  -2   2  -1  713.13   21.20
  -2   2  -1  697.73   21.20
   2  -2   1  732.43   21.10
   2  -2   1  723.53   21.20
   2  -2   1  710.83   21.20
   2  -2   1  741.13   21.20
   2  -2   1  678.03   21.10
   2  -2   1  742.63   21.20
  -3   2  -1  396.76   12.10
  -3   2  -1  402.56   12.30
  -3   2  -1  407.66   12.40
  -3   2  -1  392.16   12.20
  -3   2  -1  406.66   12.30
  -3   2  -1  413.26   12.30
  -3   2  -1  424.46   12.30
   3  -2   1  417.06   12.20
   3  -2   1  401.56   12.30
   3  -2   1  403.06   12.30
   3  -2   1  418.76   12.30
   3  -2   1  399.76   12.40
   3  -2   1  417.36   12.40
   3  -2   1  418.06   12.40
  -4   2  -1   32.40    1.60
  -4   2  -1   34.70    1.20
  -4   2  -1   34.00    1.70
  -4   2  -1   35.10    1.40
  -4   2  -1   32.80    1.50
  -4   2  -1   31.80    1.60
  -4   2  -1   32.40    1.60
   4  -2   1   30.70    1.70
   4  -2   1   34.10    1.40
   4  -2   1   31.20    1.70
   4  -2   1   36.10    1.70
   4  -2   1   31.80    1.50
   4  -2   1   36.40    1.70
   4  -2   1   34.40    1.50
  -5   2  -1   71.29    2.90
  -5   2  -1   72.99    2.80
  -5   2  -1   72.29    2.60
  -5   2  -1   67.89    2.80
  -5   2  -1   73.39    2.30
  -5   2  -1   70.09    3.00
  -5   2  -1   70.19    2.90
   5  -2   1   68.29    2.90
   5  -2   1   70.89    2.80
   5  -2   1   68.59    3.00
   5  -2   1   72.89    2.70
   5  -2   1   68.19    2.80
   5  -2   1   74.99    2.90
  -6   2  -1   11.80    1.40
  -6   2  -1   10.70    1.30
  -6   2  -1   12.40    1.00
  -6   2  -1   10.80    1.40
  -6   2  -1   13.30    1.50
  -6   2  -1   10.60    1.20
   6  -2   1    9.50    1.00
   6  -2   1    8.80    1.30
   6  -2   1   15.10    1.10
   6  -2   1   10.40    1.50
   6  -2   1   10.00    1.20
   6  -2   1   11.60    1.90
   6  -2   1   10.50    1.10
  -7   2  -1    5.20    0.80
  -7   2  -1    2.70    1.30
  -7   2  -1    2.80    1.10
  -7   2  -1    3.30    1.10
  -7   2  -1    3.10    1.00
   7  -2   1    5.30    0.80
   7  -2   1    3.00    1.30
   7  -2   1    5.80    1.70
   7  -2   1    2.20    1.20
   7  -2   1    4.70    1.80
  -8   2  -1    1.90    1.10
  -8   2  -1    2.20    1.30
  -8   2  -1    2.90    1.50
   8  -2   1    4.60    1.60
   8  -2   1    5.90    2.00
   8  -2   1    4.10    0.80
   8  -2   1    3.00    1.50
  -9   2  -1    3.40    1.50
  -9   2  -1    3.20    1.70
  -9   2  -1    2.50    1.20
   9  -2   1    4.00    1.80
   9  -2   1    4.20    1.70
   9  -2   1    6.30    2.30
 -10   2  -1    7.90    1.90
 -10   2  -1    7.10    1.60
 -10   2  -1    7.40    2.10
  10  -2   1    7.40    2.20
  10  -2   1    8.70    2.20
  10  -2   1   12.80    2.80
 -11   2  -1    3.70    1.90
 -11   2  -1    1.60    1.70
  11  -2   1    2.30    2.90
  11  -2   1    4.30    4.00
 -12   2  -1    0.20    1.90
 -12   2  -1   -5.30    2.20
 -12   2  -1   -5.50    2.70
  12  -2   1    1.60    3.10
  12  -2   1   -1.50    2.70
  12  -2   1    0.20    2.70
  12   1  -1   -2.90    2.90
  12   1  -1   -0.30    2.70
  12   1  -1    0.80    3.30
 -12  -1   1    0.20    1.90
 -12  -1   1    1.70    2.40
 -12  -1   1    1.90    3.10
  11   1  -1   -2.50    3.00
  11   1  -1    2.60    2.70
  11   1  -1   -0.30    2.30
 -11  -1   1    0.80    1.50
 -11  -1   1    1.30    1.80
 -11  -1   1   -0.40    2.70
  10   1  -1   -3.20    2.50
  10   1  -1    0.60    1.90
  10   1  -1    0.80    1.90
 -10  -1   1    0.50    1.30
 -10  -1   1    1.40    2.10
 -10  -1   1    0.90    1.60
   9   1  -1   -0.50    1.60
   9   1  -1    1.20    2.20
  -9  -1   1    0.40    1.70
  -9  -1   1    2.40    1.00
  -9  -1   1    0.00    1.40
  -9  -1   1    0.50    1.10
  -9  -1   1   -0.70    0.70
   8   1  -1    1.50    1.50
   8   1  -1    1.10    2.10
  -8  -1   1    0.00    0.70
  -8  -1   1    1.30    1.20
  -8  -1   1    2.60    1.50
  -8  -1   1    1.30    1.00
  -8  -1   1    2.80    1.00
  -8  -1   1    1.70    1.50
   7   1  -1   17.90    2.70
   7   1  -1   11.20    1.50
   7   1  -1   10.60    1.70
   7   1  -1   14.00    1.30
  -7  -1   1   12.10    1.10
  -7  -1   1   13.00    1.60
  -7  -1   1   13.60    1.20
  -7  -1   1   12.70    1.80
  -7  -1   1   15.20    1.80
   6   1  -1    1.40    0.80
   6   1  -1    1.10    0.70
   6   1  -1    1.60    0.50
   6   1  -1    1.80    0.90
   6   1  -1    4.00    1.80
   6   1  -1    1.30    1.10
  -6  -1   1    2.20    1.20
  -6  -1   1    1.40    0.70
  -6  -1   1    1.90    0.90
  -6  -1   1    1.70    0.70
  -6  -1   1    3.10    1.10
  -6  -1   1    0.30    1.10
  -6  -1   1    1.70    0.70
   5   1  -1   12.10    1.00
   5   1  -1   14.30    1.90
   5   1  -1   13.40    1.20
   5   1  -1   11.70    0.90
   5   1  -1   11.10    1.30
   5   1  -1    8.90    1.00
  -5  -1   1   11.50    0.90
  -5  -1   1   13.60    1.10
  -5  -1   1   14.60    1.30
  -5  -1   1   11.20    1.40
  -5  -1   1   12.80    1.00
  -5  -1   1    9.60    1.20
  -5  -1   1   11.60    0.90
   4   1  -1  234.78    7.80
   4   1  -1  238.68    7.30
   4   1  -1  229.78    7.30
   4   1  -1  240.08    7.50
   4   1  -1  235.18    7.60
   4   1  -1  246.08    7.60
   4   1  -1  241.68    7.60
  -4  -1   1  235.78    7.80
  -4  -1   1  248.48    7.50
  -4  -1   1  236.88    7.60
  -4  -1   1  233.38    7.30
  -4  -1   1  234.48    7.30
  -4  -1   1  233.58    7.50
   3   1  -1  192.18    5.90
   3   1  -1  188.18    5.70
   3   1  -1  183.18    5.50
   3   1  -1  177.48    6.00
   3   1  -1  184.78    5.90
   3   1  -1  181.08    5.80
   3   1  -1  170.18    5.80
  -3  -1   1  187.38    5.70
  -3  -1   1  189.28    5.90
  -3  -1   1  196.18    6.10
  -3  -1   1  183.28    5.80
  -3  -1   1  188.08    5.80
  -3  -1   1  183.58    5.70
   2   1  -1  373.66   11.30
   2   1  -1  391.76   11.50
   2   1  -1  370.96   11.60
   2   1  -1  388.56   11.40
   2   1  -1  399.26   11.40
   2   1  -1  369.96   11.40
   2   1  -1  396.36   11.50
   2   1  -1  374.86   11.30
  -2  -1   1  373.06   11.40
  -2  -1   1  378.16   11.50
  -2  -1   1  387.26   11.40
  -2  -1   1  373.16   11.30
  -2  -1   1  380.16   11.40
  -2  -1   1  397.16   11.60
   1   1  -1   64.69    2.10
   1   1  -1   65.79    2.10
   1   1  -1   65.59    2.10
   1   1  -1   66.89    2.10
   1   1  -1   66.09    2.20
  -1  -1   1   65.79    2.10
  -1  -1   1   67.19    2.10
  -1  -1   1   66.59    2.20
  -1  -1   1   67.39    2.20
  -1  -1   1   67.19    2.10
  -1  -1   1   66.49    2.10
  -1   1  -1  101.99    3.20
  -1   1  -1  107.09    3.30
  -1   1  -1  105.89    3.30
  -1   1  -1  104.29    3.30
  -1   1  -1  105.19    3.20
  -1   1  -1  104.99    3.30
  -1   1  -1  105.59    3.30
  -1   1  -1  106.69    3.20
   1  -1   1  104.79    3.20
   1  -1   1  110.69    3.30
   1  -1   1  104.39    3.20
   1  -1   1  108.69    3.30
   1  -1   1  104.89    3.30
   1  -1   1  107.19    3.30
   1  -1   1  104.59    3.30
   1  -1   1  108.29    3.20
  -2   1  -1  316.17    9.50
  -2   1  -1  324.87    9.70
  -2   1  -1  321.47    9.80
  -2   1  -1  316.67    9.50
  -2   1  -1  333.77    9.70
  -2   1  -1  319.17    9.70
  -2   1  -1  314.27    9.50
  -2   1  -1  328.17    9.70
   2  -1   1  316.07    9.50
   2  -1   1  329.87    9.70
   2  -1   1  326.07    9.80
   2  -1   1  332.57    9.70
   2  -1   1  326.47    9.70
   2  -1   1  309.67    9.50
   2  -1   1  306.37    9.70
   2  -1   1  331.87    9.70
   2  -1   1  325.77    9.60
   2  -1   1  338.07    9.70
  -3   1  -1  275.07    8.50
  -3   1  -1  277.77    8.60
  -3   1  -1  283.47    8.50
  -3   1  -1  282.77    8.60
  -3   1  -1  276.77    8.30
  -3   1  -1  274.17    8.30
  -3   1  -1  277.97    8.30
  -3   1  -1  286.37    8.70
   3  -1   1  270.47    8.70
   3  -1   1  279.57    8.30
   3  -1   1  290.37    8.70
   3  -1   1  288.07    8.60
   3  -1   1  277.17    8.40
   3  -1   1  275.17    8.60
   3  -1   1  278.67    8.50
  -4   1  -1  268.17    8.60
  -4   1  -1  277.27    8.60
  -4   1  -1  274.27    8.60
  -4   1  -1  277.57    8.70
  -4   1  -1  284.77    8.80
  -4   1  -1  275.27    8.20
  -4   1  -1  273.57    8.30
   4  -1   1  273.77    8.60
   4  -1   1  273.17    8.70
   4  -1   1  267.37    8.80
   4  -1   1  283.07    8.70
   4  -1   1  282.37    8.50
   4  -1   1  281.37    8.30
  -5   1  -1    1.20    0.50
  -5   1  -1    0.10    0.70
  -5   1  -1   -0.80    0.40
  -5   1  -1   -0.10    0.50
  -5   1  -1    0.10    0.30
  -5   1  -1    0.90    0.80
  -5   1  -1   -0.40    0.80
   5  -1   1   -0.50    0.60
   5  -1   1    0.70    0.80
   5  -1   1    0.20    0.50
   5  -1   1    0.20    0.50
   5  -1   1   -1.00    0.40
   5  -1   1    0.80    1.00
  -6   1  -1   94.59    3.10
  -6   1  -1   97.29    4.00
  -6   1  -1   94.39    3.70
  -6   1  -1   97.79    3.80
  -6   1  -1   97.09    3.30
  -6   1  -1   97.29    4.00
   6  -1   1   99.59    3.80
   6  -1   1   96.19    3.90
   6  -1   1   99.09    4.20
   6  -1   1   99.99    3.50
   6  -1   1   99.79    3.30
   6  -1   1   93.69    3.70
  -7   1  -1    8.50    1.50
  -7   1  -1    4.30    1.20
  -7   1  -1    3.30    1.10
  -7   1  -1    4.60    0.50
  -7   1  -1    4.20    0.60
  -7   1  -1    3.80    1.40
   7  -1   1    3.10    0.90
   7  -1   1    2.90    1.20
   7  -1   1    3.60    1.90
   7  -1   1    3.10    1.40
  -8   1  -1   28.30    2.80
  -8   1  -1   26.10    1.00
  -8   1  -1   24.10    2.00
  -8   1  -1   27.70    2.40
   8  -1   1   23.80    2.40
   8  -1   1   25.80    2.90
  -9   1  -1    0.50    1.40
  -9   1  -1    0.50    1.70
  -9   1  -1    0.90    1.10
   9  -1   1    3.40    1.80
   9  -1   1   -0.30    2.10
   9  -1   1    0.00    1.50
 -10   1  -1   10.20    2.00
 -10   1  -1    7.10    1.50
 -10   1  -1    9.50    2.40
  10  -1   1    6.10    2.10
  10  -1   1    9.00    2.90
  10  -1   1    8.30    2.20
 -11   1  -1   15.80    2.10
 -11   1  -1   21.20    2.80
  11  -1   1   20.10    3.90
  11  -1   1   20.00    4.90
 -12   1  -1   -0.40    2.60
 -12   1  -1    4.50    3.10
 -12   1  -1    1.40    1.90
  12  -1   1   -0.80    3.30
  12  -1   1    3.00    2.90
  12  -1   1    0.90    2.80
  12   0  -1    1.80    2.90
  12   0  -1    2.30    2.70
 -12   0   1    1.50    3.00
 -12   0   1    4.10    2.20
  11   0  -1    2.20    2.90
  11   0  -1    4.70    2.50
 -11   0   1    4.70    2.00
 -11   0   1    3.80    1.70
  10   0  -1    2.70    2.60
  10   0  -1    4.00    2.20
  10   0  -1    3.20    2.00
 -10   0   1    1.90    1.60
 -10   0   1    6.00    1.10
 -10   0   1    4.30    1.50
 -10   0   1    3.80    2.30
   9   0  -1    3.90    1.70
   9   0  -1    6.50    2.50
   9   0  -1    6.80    1.80
  -9   0   1   10.30    1.30
  -9   0   1    6.50    1.90
  -9   0   1    6.20    1.40
  -9   0   1    3.50    1.40
   8   0  -1   33.90    2.50
   8   0  -1   32.70    2.80
   8   0  -1   28.60    3.00
  -8   0   1   36.50    1.70
  -8   0   1   36.50    2.50
  -8   0   1   35.90    2.90
  -8   0   1   31.70    1.80
  -8   0   1   33.90    2.40
   7   0  -1   -1.10    1.70
   7   0  -1   -0.70    1.00
   7   0  -1   -0.40    0.70
   7   0  -1   -0.80    1.30
  -7   0   1   -2.50    1.10
  -7   0   1   -1.30    0.60
  -7   0   1    0.00    1.10
  -7   0   1   -3.10    1.30
  -7   0   1   -1.10    0.60
  -7   0   1   -0.30    0.90
   6   0  -1   56.49    3.20
   6   0  -1   55.89    2.60
   6   0  -1   55.29    2.70
   6   0  -1   58.99    2.80
   6   0  -1   61.49    2.30
   6   0  -1   57.99    2.50
  -6   0   1   60.59    2.80
  -6   0   1   47.30    2.60
  -6   0   1   54.49    2.90
  -6   0   1   58.59    2.90
  -6   0   1   57.09    2.30
  -6   0   1   57.59    2.60
  -6   0   1   51.79    2.40
   5   0  -1    0.20    0.50
   5   0  -1   -0.30    0.50
   5   0  -1    0.60    0.70
   5   0  -1    0.60    0.80
   5   0  -1    0.90    0.50
   5   0  -1   -0.30    1.00
  -5   0   1    0.80    0.80
  -5   0   1    0.40    0.50
  -5   0   1    0.80    0.40
  -5   0   1   -0.70    0.40
  -5   0   1    1.00    0.90
  -5   0   1    0.40    0.40
  -5   0   1    1.70    1.00
   4   0  -1  355.86   10.70
   4   0  -1  353.86   10.70
   4   0  -1  367.86   10.80
   4   0  -1  362.06   10.90
   4   0  -1  341.47   10.90
   4   0  -1  348.77   11.10
  -4   0   1  347.37   10.60
  -4   0   1  350.96   11.00
  -4   0   1  356.66   11.00
  -4   0   1  359.06   10.80
  -4   0   1  348.27   11.00
  -4   0   1  347.07   10.80
  -4   0   1  349.17   10.70
   3   0  -1  265.37    8.20
   3   0  -1  265.97    8.00
   3   0  -1  265.97    8.00
   3   0  -1  260.97    8.20
   3   0  -1  255.07    8.10
  -3   0   1  257.77    8.20
  -3   0   1  257.47    7.70
  -3   0   1  259.37    8.00
  -3   0   1  264.77    8.20
  -3   0   1  270.57    8.10
  -3   0   1  260.17    8.00
  -3   0   1  271.37    8.30
   2   0  -1  676.43   19.50
   2   0  -1  647.54   19.50
   2   0  -1  660.83   19.40
   2   0  -1  650.63   19.50
   2   0  -1  666.23   19.40
  -2   0   1  651.73   19.50
  -2   0   1  675.73   19.40
  -2   0   1  653.73   19.50
  -2   0   1  655.63   19.40
  -2   0   1  649.64   19.40
   1   0  -1 2351.96   73.49
  -1   0   1 2518.25   73.69
  -1   0  -1 1851.21   58.59
   1   0   1 2052.89   58.59
  -2   0  -1  289.67    8.70
  -2   0  -1  299.37    8.90
  -2   0  -1  289.07    8.70
  -2   0  -1  292.27    8.70
  -2   0  -1  286.37    8.80
  -2   0  -1  292.27    8.80
  -2   0  -1  283.27    8.60
  -2   0  -1  272.87    8.50
   2   0   1  291.67    8.70
   2   0   1  299.67    8.70
   2   0   1  291.97    8.70
   2   0   1  284.47    8.50
   2   0   1  301.97    8.80
   2   0   1  282.77    8.70
   2   0   1  292.67    8.90
  -3   0  -1   19.70    1.00
  -3   0  -1   19.10    0.90
  -3   0  -1   19.00    0.70
  -3   0  -1   20.30    0.90
  -3   0  -1   21.00    1.10
  -3   0  -1   19.70    1.00
  -3   0  -1   17.80    1.20
  -3   0  -1   19.90    1.00
  -3   0  -1   17.90    1.00
   3   0   1   19.20    0.90
   3   0   1   18.50    1.10
   3   0   1   18.70    1.30
   3   0   1   18.60    0.90
   3   0   1   20.50    1.10
   3   0   1   18.40    1.00
   3   0   1   20.10    0.70
   3   0   1   19.20    0.70
  -4   0  -1  140.89    4.90
  -4   0  -1  145.89    4.80
  -4   0  -1  145.89    4.40
  -4   0  -1  142.09    4.90
  -4   0  -1  144.39    5.10
  -4   0  -1  146.79    4.60
  -4   0  -1  142.59    4.70
  -4   0  -1  152.68    4.90
   4   0   1  141.39    5.10
   4   0   1  145.89    4.90
   4   0   1  150.48    4.90
   4   0   1  144.59    4.60
   4   0   1  145.99    4.70
   4   0   1  147.49    4.80
   4   0   1  146.59    4.40
  -5   0  -1   91.89    3.50
  -5   0  -1   90.49    3.60
  -5   0  -1   95.79    3.00
  -5   0  -1   95.89    3.40
  -5   0  -1   94.39    3.10
  -5   0  -1   93.29    3.60
  -5   0  -1   91.79    3.30
  -5   0  -1   94.29    3.70
   5   0   1   94.19    3.60
   5   0   1   91.29    3.30
   5   0   1   97.39    3.50
   5   0   1   95.19    3.50
   5   0   1   89.99    3.40
   5   0   1   81.49    4.20
  -6   0  -1    2.20    0.80
  -6   0  -1    1.90    0.60
  -6   0  -1    2.00    0.50
  -6   0  -1    0.70    0.90
  -6   0  -1    1.10    1.00
  -6   0  -1    0.70    1.10
  -6   0  -1    2.40    0.70
   6   0   1    2.10    0.70
   6   0   1    0.10    1.50
   6   0   1    1.30    1.00
   6   0   1    1.30    0.80
   6   0   1   -0.60    0.80
   6   0   1    0.70    0.50
  -7   0  -1    1.10    0.90
  -7   0  -1    2.20    0.50
  -7   0  -1    2.60    1.00
  -7   0  -1    3.10    1.10
  -7   0  -1    2.10    1.30
   7   0   1    0.80    1.20
   7   0   1   -1.80    1.10
   7   0   1    0.20    1.90
  -8   0  -1    0.90    1.20
  -8   0  -1    1.00    1.40
  -8   0  -1    4.60    0.90
  -8   0  -1    3.30    1.10
   8   0   1    2.70    2.10
   8   0   1    1.60    1.40
  -9   0  -1    2.30    1.50
  -9   0  -1    1.90    1.10
  -9   0  -1    3.80    1.80
   9   0   1    7.40    2.80
   9   0   1    1.10    1.80
 -10   0  -1   63.59    4.60
 -10   0  -1   55.39    3.70
 -10   0  -1   58.69    3.30
  10   0   1   60.49    4.70
  10   0   1   63.29    4.30
 -11   0  -1    6.50    2.30
 -11   0  -1    2.60    1.60
 -11   0  -1    6.10    3.10
  11   0   1    3.60    2.40
  11   0   1    2.80    2.60
  11   0   1    1.20    3.20
 -12   0  -1   -4.80    3.00
 -12   0  -1   -1.10    2.40
 -12   0  -1   -2.20    1.60
  12   0   1   -0.50    3.50
  12   0   1    3.30    2.80
  12   0   1   -2.80    2.50
  12  -1  -1   -3.30    2.60
  12  -1  -1   -2.10    1.50
  12  -1  -1    1.00    2.60
  12  -1  -1    1.80    3.20
 -12   1   1    0.40    2.10
 -12   1   1   -0.80    2.30
 -12   1   1    0.10    2.80
  11  -1  -1   -0.80    2.60
  11  -1  -1   -0.50    2.40
  11  -1  -1    0.40    2.10
 -11   1   1   -1.00    2.90
 -11   1   1   -0.60    1.80
 -11   1   1    0.80    1.70
  10  -1  -1    2.50    2.40
  10  -1  -1    1.10    1.90
  10  -1  -1    1.60    1.90
 -10   1   1    0.20    1.90
 -10   1   1    1.50    1.40
 -10   1   1    1.70    1.40
 -10   1   1   -0.70    1.40
   9  -1  -1    0.40    1.50
   9  -1  -1    1.40    2.10
   9  -1  -1   -0.60    1.00
   9  -1  -1    1.30    1.70
  -9   1   1    1.00    1.40
  -9   1   1    1.80    1.20
  -9   1   1    1.40    1.70
  -9   1   1   -0.20    1.30
   8  -1  -1    1.90    1.90
   8  -1  -1    2.50    1.40
   8  -1  -1    2.90    0.90
   8  -1  -1    3.00    1.40
  -8   1   1    3.70    0.60
  -8   1   1    2.00    1.50
  -8   1   1    3.60    1.00
  -8   1   1    3.30    1.20
  -8   1   1    1.00    1.10
   7  -1  -1    0.40    1.30
   7  -1  -1   -0.40    1.10
   7  -1  -1   -0.40    1.60
   7  -1  -1   -0.30    0.80
   7  -1  -1    0.40    0.80
  -7   1   1    0.00    0.80
  -7   1   1   -0.30    0.50
  -7   1   1   -0.90    1.10
  -7   1   1   -1.80    0.90
  -7   1   1    0.40    1.00
  -7   1   1    0.40    1.10
   6  -1  -1   32.90    2.20
   6  -1  -1   32.00    2.00
   6  -1  -1   29.50    1.60
   6  -1  -1   32.30    1.60
   6  -1  -1   31.60    1.90
   6  -1  -1   32.30    1.60
   6  -1  -1   33.30    2.40
  -6   1   1   28.90    1.70
  -6   1   1   31.80    1.30
  -6   1   1   31.30    1.90
  -6   1   1   33.50    2.10
  -6   1   1   31.70    2.00
  -6   1   1   29.70    1.80
   5  -1  -1   71.79    2.70
   5  -1  -1   67.19    2.90
   5  -1  -1   68.39    3.00
   5  -1  -1   74.79    2.90
   5  -1  -1   72.19    2.70
   5  -1  -1   71.39    3.00
  -5   1   1   67.99    3.10
  -5   1   1   72.09    2.40
  -5   1   1   71.99    2.70
  -5   1   1   70.99    2.70
  -5   1   1   69.99    2.70
  -5   1   1   66.29    3.00
  -5   1   1   74.29    3.00
   4  -1  -1  254.47    8.20
   4  -1  -1  261.67    8.10
   4  -1  -1  255.77    8.30
   4  -1  -1  262.57    8.10
   4  -1  -1  255.57    8.20
   4  -1  -1  269.47    8.30
  -4   1   1  267.47    8.30
  -4   1   1  249.78    8.20
  -4   1   1  258.37    8.30
  -4   1   1  268.37    8.20
  -4   1   1  262.87    8.10
  -4   1   1  259.77    8.10
   3  -1  -1  157.88    5.00
   3  -1  -1  157.18    4.90
   3  -1  -1  164.88    5.10
   3  -1  -1  154.08    5.10
   3  -1  -1  155.18    5.10
   3  -1  -1  152.98    5.10
  -3   1   1  161.08    4.90
  -3   1   1  149.19    5.10
  -3   1   1  154.38    5.00
  -3   1   1  155.18    5.10
  -3   1   1  157.98    5.10
  -3   1   1  163.18    5.00
   2  -1  -1  870.71   26.10
   2  -1  -1  918.31   26.10
   2  -1  -1  870.91   26.00
   2  -1  -1  859.11   26.10
   2  -1  -1  912.81   26.10
   2  -1  -1  876.31   26.10
   2  -1  -1  898.91   26.10
  -2   1   1  893.91   26.10
  -2   1   1  910.41   26.10
  -2   1   1  873.91   26.10
  -2   1   1  875.01   26.10
  -2   1   1  886.61   26.10
  -2   1   1  874.01   26.10
   1  -1  -1    0.50    0.30
   1  -1  -1    0.60    0.20
   1  -1  -1    1.10    0.30
   1  -1  -1    0.20    0.20
   1  -1  -1    0.10    0.20
   1  -1  -1    0.30    0.20
  -1   1   1    0.30    0.20
  -1   1   1    0.20    0.10
  -1   1   1    0.10    0.30
  -1   1   1   -0.10    0.20
  -1   1   1    0.10    0.20
  -1   1   1    0.20    0.20
   0  -1  -1 1636.54   51.79
   0   1   1 1734.23   51.89
  -1  -1  -1   88.99    2.70
  -1  -1  -1   89.69    2.90
  -1  -1  -1   87.19    2.90
  -1  -1  -1   88.59    2.80
  -1  -1  -1   87.49    2.80
  -1  -1  -1   89.39    2.70
  -1  -1  -1   91.09    3.00
   1   1   1   88.09    2.90
   1   1   1   92.49    2.80
   1   1   1   87.19    2.80
   1   1   1   87.69    3.00
   1   1   1   89.09    2.80
   1   1   1   91.39    2.70
  -2  -1  -1   21.70    1.00
  -2  -1  -1   20.50    1.00
  -2  -1  -1   20.10    1.10
  -2  -1  -1   22.90    0.80
  -2  -1  -1   20.60    0.90
   2   1   1   21.90    1.20
   2   1   1   21.60    0.90
   2   1   1   21.70    1.00
   2   1   1   21.90    0.90
   2   1   1   21.00    1.40
   2   1   1   21.10    1.00
  -3  -1  -1   33.60    1.40
  -3  -1  -1   34.80    1.70
  -3  -1  -1   33.70    1.50
  -3  -1  -1   32.90    1.50
  -3  -1  -1   33.20    1.40
  -3  -1  -1   35.00    1.10
  -3  -1  -1   33.70    1.40
  -3  -1  -1   34.90    1.30
   3   1   1   33.80    1.80
   3   1   1   33.80    1.40
   3   1   1   32.70    1.50
   3   1   1   34.10    1.40
   3   1   1   31.80    1.50
   3   1   1   34.00    1.50
   3   1   1   33.20    1.40
  -4  -1  -1  364.56   11.70
  -4  -1  -1  359.66   11.10
  -4  -1  -1  367.46   11.40
  -4  -1  -1  364.56   10.90
  -4  -1  -1  372.56   11.20
  -4  -1  -1  362.96   11.30
  -4  -1  -1  369.36   11.40
   4   1   1  390.76   11.40
   4   1   1  373.06   11.20
   4   1   1  368.86   11.70
   4   1   1  373.36   11.30
   4   1   1  378.96   11.50
   4   1   1  366.46   11.20
   4   1   1  342.07   11.60
  -5  -1  -1  269.07    9.00
  -5  -1  -1  255.47    8.70
  -5  -1  -1  268.57    8.70
  -5  -1  -1  263.47    8.50
  -5  -1  -1  261.77    8.00
  -5  -1  -1  266.57    8.30
  -5  -1  -1  274.27    8.40
   5   1   1  277.67    8.50
   5   1   1  273.47    9.10
   5   1   1  266.17    8.40
   5   1   1  266.77    8.60
   5   1   1  262.87    8.60
   5   1   1  269.27    8.70
  -6  -1  -1   18.30    1.20
  -6  -1  -1   17.50    1.20
  -6  -1  -1   22.00    1.90
  -6  -1  -1   17.80    1.90
  -6  -1  -1   17.60    0.80
  -6  -1  -1   16.80    1.70
  -6  -1  -1   19.50    1.80
   6   1   1   19.40    2.20
   6   1   1   12.60    1.60
   6   1   1   18.30    1.50
   6   1   1   16.00    1.20
   6   1   1   19.70    1.90
   6   1   1   18.80    2.50
  -7  -1  -1   31.40    1.10
  -7  -1  -1   29.10    2.30
  -7  -1  -1   28.70    2.00
  -7  -1  -1   28.40    2.60
  -7  -1  -1   30.40    1.60
   7   1   1   31.30    3.10
   7   1   1   33.40    2.20
   7   1   1   25.10    2.30
  -8  -1  -1    9.70    2.00
  -8  -1  -1    7.30    1.60
  -8  -1  -1   10.90    1.30
  -8  -1  -1    7.50    1.10
   8   1   1    8.60    1.70
   8   1   1    9.70    2.50
  -9  -1  -1   12.40    2.00
  -9  -1  -1   10.80    2.30
  -9  -1  -1   10.40    1.40
   9   1   1    9.90    2.80
   9   1   1   14.50    2.40
 -10  -1  -1    7.60    2.70
 -10  -1  -1    7.80    2.10
 -10  -1  -1    6.70    1.30
  10   1   1    5.20    2.30
  10   1   1    4.90    3.00
 -11  -1  -1    5.50    2.60
 -11  -1  -1   10.30    2.60
 -11  -1  -1    5.20    1.50
  11   1   1   10.10    3.60
  11   1   1    9.30    2.60
 -12  -1  -1    4.40    2.60
 -12  -1  -1    1.60    3.30
  12   1   1   -2.90    3.70
  12   1   1   -0.40    2.80
  12   1   1    3.20    3.00
  12  -2  -1   12.50    3.30
  12  -2  -1   15.90    3.30
  12  -2  -1   17.20    3.40
 -12   2   1   14.20    2.70
 -12   2   1   13.60    3.40
 -12   2   1   11.30    2.60
  11  -2  -1   -0.40    1.20
  11  -2  -1    2.10    2.40
  11  -2  -1    4.30    2.80
  11  -2  -1    1.90    2.20
 -11   2   1    3.20    2.40
 -11   2   1    2.30    1.70
 -11   2   1    3.50    1.90
  10  -2  -1    1.30    2.20
  10  -2  -1    2.40    2.00
  10  -2  -1   -0.50    1.70
 -10   2   1    2.70    1.50
 -10   2   1   -0.80    1.70
 -10   2   1    3.20    1.50
 -10   2   1    1.60    1.50
   9  -2  -1    4.10    1.10
   9  -2  -1   -0.80    1.50
   9  -2  -1    1.30    1.80
   9  -2  -1    1.80    1.90
  -9   2   1    0.50    1.30
  -9   2   1    0.30    1.30
  -9   2   1    1.60    1.60
  -9   2   1    1.60    1.30
   8  -2  -1    0.50    1.70
   8  -2  -1    0.70    1.40
   8  -2  -1   -1.10    0.90
   8  -2  -1    0.30    1.20
  -8   2   1    0.10    1.30
  -8   2   1   -0.60    1.20
  -8   2   1   -0.40    1.00
  -8   2   1    1.00    1.10
  -8   2   1    1.80    2.30
   7  -2  -1    7.90    1.80
   7  -2  -1   11.10    1.30
   7  -2  -1    7.90    1.40
   7  -2  -1    6.80    1.60
   7  -2  -1    9.00    1.20
  -7   2   1   11.00    1.50
  -7   2   1    7.80    1.50
  -7   2   1    6.90    1.60
  -7   2   1    5.20    1.20
  -7   2   1    9.90    1.30
  -7   2   1    5.70    0.60
  -7   2   1    6.20    0.50
   6  -2  -1    7.90    1.10
   6  -2  -1    6.20    1.20
   6  -2  -1    7.50    0.90
   6  -2  -1    5.30    1.30
  -6   2   1    6.80    1.10
  -6   2   1    6.60    0.50
  -6   2   1    8.00    1.20
  -6   2   1    6.80    1.30
  -6   2   1    5.90    1.10
  -6   2   1    6.20    0.50
  -6   2   1    4.80    0.90
  -6   2   1    4.60    1.10
  -6   2   1    6.10    0.50
   5  -2  -1    2.70    0.60
   5  -2  -1    2.60    1.00
   5  -2  -1    3.60    1.00
   5  -2  -1    3.50    0.70
   5  -2  -1    2.40    0.70
   5  -2  -1    2.30    0.90
  -5   2   1    1.90    0.60
  -5   2   1    3.00    0.90
  -5   2   1    2.50    0.40
  -5   2   1    4.30    0.90
  -5   2   1    2.50    0.60
  -5   2   1    2.30    0.70
   4  -2  -1  518.55   16.30
   4  -2  -1  540.25   16.10
   4  -2  -1  522.05   16.30
   4  -2  -1  517.85   16.20
   4  -2  -1  548.35   16.40
   4  -2  -1  555.74   16.30
   4  -2  -1  556.94   16.30
  -4   2   1  530.45   16.10
  -4   2   1  537.15   16.20
  -4   2   1  543.65   16.30
  -4   2   1  535.65   16.20
  -4   2   1  553.24   16.30
  -4   2   1  532.15   15.90
   3  -2  -1   39.90    1.30
   3  -2  -1   42.10    1.80
   3  -2  -1   36.60    1.60
   3  -2  -1   38.60    1.70
   3  -2  -1   38.30    1.70
   3  -2  -1   41.40    1.60
  -3   2   1   39.20    1.50
  -3   2   1   41.10    1.70
  -3   2   1   37.80    1.60
  -3   2   1   40.60    1.70
  -3   2   1   37.80    1.40
  -3   2   1   38.10    1.70
  -3   2   1   38.80    1.60
   2  -2  -1 4523.65  139.59
  -2   2   1 4644.94  139.69
   1  -2  -1  462.55   13.50
   1  -2  -1  451.45   13.40
   1  -2  -1  451.45   13.40
   1  -2  -1  446.16   13.30
   1  -2  -1  447.76   13.30
   1  -2  -1  442.86   13.40
  -1   2   1  447.56   13.30
  -1   2   1  461.85   13.40
  -1   2   1  445.66   13.40
  -1   2   1  450.15   13.40
  -1   2   1  443.76   13.40
   0  -2  -1  120.99    3.80
   0  -2  -1  120.09    3.80
   0  -2  -1  120.79    3.70
   0  -2  -1  119.59    3.60
   0  -2  -1  112.79    3.80
   0   2   1  122.69    3.80
   0   2   1  115.19    3.80
   0   2   1  114.39    3.80
   0   2   1  115.69    3.70
   0   2   1  118.29    3.60
   0   2   1  119.19    3.60
   0   2   1  117.19    3.60
  -1  -2  -1  119.89    3.90
  -1  -2  -1  118.39    3.60
  -1  -2  -1  113.69    3.70
  -1  -2  -1  114.29    3.80
  -1  -2  -1  121.99    4.00
  -1  -2  -1  119.19    3.70
   1   2   1  120.09    3.80
   1   2   1  119.89    3.70
   1   2   1  114.79    4.00
   1   2   1  122.59    3.60
   1   2   1  124.59    3.90
   1   2   1  117.39    3.50
   1   2   1  118.49    4.00
  -2  -2  -1  188.98    6.10
  -2  -2  -1  181.88    5.70
  -2  -2  -1  172.78    5.80
  -2  -2  -1  186.28    5.90
  -2  -2  -1  182.08    5.70
   2   2   1  186.98    5.70
   2   2   1  194.88    5.80
   2   2   1  186.38    6.10
   2   2   1  188.48    5.90
  -3  -2  -1   46.30    2.00
  -3  -2  -1   45.80    2.00
  -3  -2  -1   46.50    1.80
  -3  -2  -1   43.90    1.80
  -3  -2  -1   45.70    1.90
  -3  -2  -1   44.20    2.20
   3   2   1   43.60    1.80
   3   2   1   43.60    2.30
   3   2   1   47.10    1.90
   3   2   1   47.00    1.80
   3   2   1   42.70    1.80
   3   2   1   44.90    1.90
  -4  -2  -1   35.10    1.40
  -4  -2  -1   37.40    2.00
  -4  -2  -1   35.50    1.70
  -4  -2  -1   34.90    1.70
  -4  -2  -1   33.70    2.20
  -4  -2  -1   34.70    1.60
  -4  -2  -1   33.80    1.30
   4   2   1   35.40    1.60
   4   2   1   36.20    1.60
   4   2   1   35.00    1.80
   4   2   1   34.40    1.80
   4   2   1   36.80    1.70
   4   2   1   32.20    2.40
  -5  -2  -1  143.49    4.90
  -5  -2  -1  143.39    4.60
  -5  -2  -1  141.19    4.40
  -5  -2  -1  141.49    5.20
  -5  -2  -1  140.19    4.90
  -5  -2  -1  141.09    5.40
  -5  -2  -1  141.99    4.90
  -5  -2  -1  140.69    5.20
   5   2   1  142.19    4.90
   5   2   1  149.19    4.90
   5   2   1  142.09    5.10
   5   2   1  144.09    4.80
   5   2   1  149.49    5.10
   5   2   1  141.29    4.50
   5   2   1  141.89    5.70
  -6  -2  -1   49.10    1.70
  -6  -2  -1   48.70    2.70
  -6  -2  -1   51.89    2.80
  -6  -2  -1   46.70    2.80
  -6  -2  -1   53.79    2.30
  -6  -2  -1   48.10    2.00
   6   2   1   50.49    2.20
   6   2   1   46.10    2.40
   6   2   1   48.70    3.40
   6   2   1   54.39    2.80
  -7  -2  -1  225.98    7.40
  -7  -2  -1  230.48    7.60
  -7  -2  -1  232.98    8.10
  -7  -2  -1  235.58    8.00
  -7  -2  -1  228.68    8.30
   7   2   1  235.78    8.20
   7   2   1  238.48    7.90
   7   2   1  237.78    8.80
  -8  -2  -1   -0.50    0.90
  -8  -2  -1    4.30    1.20
  -8  -2  -1    0.60    1.40
  -8  -2  -1    1.30    1.70
   8   2   1    3.00    2.40
   8   2   1    0.40    1.40
  -9  -2  -1    5.90    1.40
  -9  -2  -1    4.50    1.80
  -9  -2  -1    5.60    2.00
  -9  -2  -1    3.10    1.00
   9   2   1    5.00    1.90
   9   2   1    6.60    2.80
 -10  -2  -1    1.90    1.90
 -10  -2  -1   -0.50    1.10
 -10  -2  -1    1.10    2.20
  10   2   1    3.00    2.20
  10   2   1    3.60    3.30
 -11  -2  -1   -5.70    2.70
 -11  -2  -1    0.60    1.20
  11   2   1   -1.50    2.80
 -12  -2  -1    2.40    2.60
 -12  -2  -1    4.90    3.40
  12   2   1   -2.70    3.80
  12   2   1   -5.80    2.60
  12   2   1   -2.00    2.60
 -13   3   1   13.90    3.70
  12  -3  -1    5.40    2.90
  12  -3  -1    6.40    3.10
 -12   3   1    4.70    2.80
 -12   3   1    1.60    2.40
 -12   3   1    1.80    2.20
  11  -3  -1    1.90    2.60
  11  -3  -1    7.10    2.60
  11  -3  -1    5.60    2.50
  11  -3  -1    1.90    1.10
 -11   3   1    1.30    2.50
 -11   3   1    2.30    1.90
 -11   3   1    1.20    1.70
  10  -3  -1    2.60    2.00
  10  -3  -1    2.60    1.90
  10  -3  -1    3.80    1.90
 -10   3   1    1.10    1.60
 -10   3   1    3.20    1.60
 -10   3   1    1.20    1.50
 -10   3   1   -0.60    2.00
   9  -3  -1    0.60    1.70
   9  -3  -1    3.10    1.30
   9  -3  -1    1.70    1.60
   9  -3  -1    0.90    0.60
   9  -3  -1    2.20    1.60
  -9   3   1    2.30    1.60
  -9   3   1    0.10    1.40
  -9   3   1    0.60    1.40
  -9   3   1    0.90    1.20
   8  -3  -1   28.30    2.00
   8  -3  -1   31.20    2.60
   8  -3  -1   30.40    2.60
   8  -3  -1   29.40    2.70
  -8   3   1   31.90    2.20
  -8   3   1   30.70    2.50
  -8   3   1   27.50    2.50
  -8   3   1   27.90    2.20
  -8   3   1   28.80    2.40
   7  -3  -1   -1.10    1.20
   7  -3  -1    0.70    1.40
   7  -3  -1    0.00    1.40
   7  -3  -1    1.50    1.00
  -7   3   1    2.30    1.20
  -7   3   1   -1.30    1.00
  -7   3   1    0.90    1.30
  -7   3   1    0.50    0.20
  -7   3   1    0.00    1.20
  -7   3   1    0.70    1.00
   6  -3  -1  151.18    5.80
   6  -3  -1  155.68    5.80
   6  -3  -1  160.88    5.90
   6  -3  -1  163.88    5.50
   6  -3  -1  163.98    5.70
   6  -3  -1  168.78    5.60
  -6   3   1  163.98    5.20
  -6   3   1  155.98    5.60
  -6   3   1  165.88    5.70
  -6   3   1  163.18    4.90
  -6   3   1  168.08    5.60
  -6   3   1  157.08    5.80
  -6   3   1  158.28    5.80
   5  -3  -1  494.55   14.90
   5  -3  -1  505.85   14.70
   5  -3  -1  460.35   14.20
   5  -3  -1  498.95   14.80
   5  -3  -1  475.85   14.70
   5  -3  -1  467.15   14.90
   5  -3  -1  467.75   14.90
   5  -3  -1  487.95   14.80
  -5   3   1  492.55   14.70
  -5   3   1  469.45   14.80
  -5   3   1  466.15   14.70
  -5   3   1  475.35   14.30
  -5   3   1  462.65   14.90
  -5   3   1  486.05   14.90
  -5   3   1  503.35   14.80
   4  -3  -1  790.32   23.30
   4  -3  -1  776.82   22.90
   4  -3  -1  809.22   23.60
   4  -3  -1  744.23   23.60
   4  -3  -1  800.92   23.50
   4  -3  -1  819.52   23.50
   4  -3  -1  752.62   23.50
  -4   3   1  828.92   23.60
  -4   3   1  762.02   23.50
  -4   3   1  776.12   23.50
  -4   3   1  759.42   23.10
  -4   3   1  796.12   23.40
   3  -3  -1 1326.37   40.70
   3  -3  -1 1323.17   40.60
   3  -3  -1 1370.96   40.50
   3  -3  -1 1412.16   40.60
   3  -3  -1 1368.26   40.40
   3  -3  -1 1392.86   40.70
   3  -3  -1 1396.06   40.70
  -3   3   1 1423.46   40.60
  -3   3   1 1433.46   40.70
  -3   3   1 1368.86   40.60
  -3   3   1 1356.96   40.70
  -2   3   1 2930.41   85.69
   1  -3  -1  192.98    6.10
   1  -3  -1  192.88    5.90
   1  -3  -1  192.18    5.80
   1  -3  -1  196.88    6.10
   1  -3  -1  194.48    5.90
  -1   3   1  198.98    6.00
  -1   3   1  193.78    6.00
  -1   3   1  185.78    6.10
  -1   3   1  188.58    5.90
  -1   3   1  197.58    6.00
  -1   3   1  192.58    6.10
   0  -3  -1  834.92   23.80
   0  -3  -1  782.52   23.50
   0  -3  -1  802.62   23.60
   0  -3  -1  789.42   23.80
   0  -3  -1  837.02   23.80
   0   3   1  771.32   23.80
   0   3   1  821.02   23.60
   0   3   1  781.52   23.70
   0   3   1  797.12   23.80
   0   3   1  785.02   23.50
   0   3   1  821.22   23.50
  -1  -3  -1   18.00    0.90
  -1  -3  -1   15.70    0.90
  -1  -3  -1   16.90    1.10
  -1  -3  -1   15.80    0.80
  -1  -3  -1   16.30    1.10
  -1  -3  -1   16.70    0.70
   1   3   1   18.10    1.30
   1   3   1   17.60    1.00
   1   3   1   16.60    0.80
   1   3   1   16.60    0.60
   1   3   1   17.50    0.90
   1   3   1   15.30    0.90
   1   3   1   12.80    1.10
  -2  -3  -1  139.99    4.40
  -2  -3  -1  141.59    4.70
  -2  -3  -1  139.79    4.90
  -2  -3  -1  138.49    4.40
  -2  -3  -1  136.79    4.40
  -2  -3  -1  136.69    4.60
   2   3   1  141.69    4.50
   2   3   1  141.39    4.30
   2   3   1  136.69    4.50
   2   3   1  132.09    4.90
   2   3   1  139.59    4.40
   2   3   1  137.89    4.70
  -3  -3  -1  437.16   13.50
  -3  -3  -1  449.76   13.90
  -3  -3  -1  440.86   13.30
  -3  -3  -1  465.05   13.60
  -3  -3  -1  430.76   13.60
  -3  -3  -1  436.96   12.90
  -3  -3  -1  437.36   13.30
   3   3   1  429.06   13.40
   3   3   1  430.26   13.50
   3   3   1  455.05   13.30
   3   3   1  423.76   13.90
   3   3   1  465.05   13.50
   3   3   1  437.96   13.40
  -4  -3  -1  200.28    6.60
  -4  -3  -1  215.18    7.20
  -4  -3  -1  203.08    6.20
  -4  -3  -1  209.68    6.80
  -4  -3  -1  202.08    6.90
  -4  -3  -1  204.28    6.60
   4   3   1  209.88    6.60
   4   3   1  212.08    6.60
   4   3   1  205.78    6.80
   4   3   1  194.98    7.20
   4   3   1  209.38    6.80
   4   3   1  209.08    6.80
  -5  -3  -1  118.89    4.60
  -5  -3  -1  121.69    4.40
  -5  -3  -1  129.29    4.50
  -5  -3  -1  124.39    4.90
  -5  -3  -1  122.19    3.90
  -5  -3  -1  121.89    3.80
  -5  -3  -1  124.29    4.30
   5   3   1  128.19    4.30
   5   3   1  125.69    4.50
   5   3   1  121.99    4.20
   5   3   1  116.99    4.40
   5   3   1  110.19    4.70
   5   3   1  110.39    5.10
  -6  -3  -1  260.97    8.40
  -6  -3  -1  254.97    7.70
  -6  -3  -1  250.27    7.90
  -6  -3  -1  252.37    8.80
  -6  -3  -1  251.67    8.50
  -6  -3  -1  255.57    8.40
  -6  -3  -1  255.17    8.70
   6   3   1  261.07    8.30
   6   3   1  257.77    8.30
   6   3   1  258.67    7.90
   6   3   1  261.17    8.60
   6   3   1  248.68    9.20
  -7  -3  -1   68.59    3.80
  -7  -3  -1   79.59    3.90
  -7  -3  -1   78.19    3.20
  -7  -3  -1   73.99    2.70
  -7  -3  -1   74.99    3.60
   7   3   1   76.59    4.60
   7   3   1   76.59    3.70
   7   3   1   74.99    3.40
  -8  -3  -1    0.70    1.60
  -8  -3  -1    1.80    1.30
  -8  -3  -1    1.40    1.50
  -8  -3  -1    1.50    1.60
  -8  -3  -1    1.00    0.60
   8   3   1    2.00    2.40
   8   3   1    2.20    1.50
  -9  -3  -1    5.40    2.30
  -9  -3  -1   10.30    2.20
   9   3   1    6.80    2.20
   9   3   1    5.50    3.10
 -10  -3  -1   -2.10    2.00
 -10  -3  -1    2.60    2.30
 -10  -3  -1   -1.10    0.90
  10   3   1   -4.40    3.30
  10   3   1   -1.40    2.30
 -11  -3  -1    5.70    3.30
 -11  -3  -1    4.20    2.50
  11   3   1    9.40    4.30
  11   3   1   11.20    3.30
 -12  -3  -1   -0.30    3.70
 -12  -3  -1    6.20    2.90
  12   3   1    4.90    3.00
  12   3   1    0.70    4.10
  12  -4  -1    0.00    2.80
  12  -4  -1    2.00    2.60
 -12   4   1   -0.70    2.80
 -12   4   1    0.60    4.10
  11  -4  -1    1.90    2.30
  11  -4  -1   -1.00    2.40
 -11   4   1    0.40    1.80
 -11   4   1   -3.10    2.20
  10  -4  -1   -1.30    1.90
  10  -4  -1    0.40    1.90
  10  -4  -1   -1.20    0.50
 -10   4   1    0.00    1.50
 -10   4   1   -2.30    1.40
 -10   4   1   -2.10    1.80
 -10   4   1   -1.70    1.50
   9  -4  -1   21.90    1.30
   9  -4  -1   27.70    2.90
   9  -4  -1   25.50    3.00
   9  -4  -1   19.30    2.50
  -9   4   1   26.00    3.00
  -9   4   1   26.10    2.50
  -9   4   1   23.90    2.70
  -9   4   1   25.70    2.30
   8  -4  -1   21.70    2.60
   8  -4  -1   23.10    1.30
   8  -4  -1   24.10    1.20
   8  -4  -1   24.10    2.80
  -8   4   1   25.30    1.10
  -8   4   1   25.70    2.60
  -8   4   1   23.00    2.30
  -8   4   1   22.10    1.90
  -8   4   1   22.90    2.40
  -8   4   1   22.20    2.10
   7  -4  -1  375.46   11.50
   7  -4  -1  399.46   12.30
   7  -4  -1  378.46   12.50
   7  -4  -1  374.76   12.10
   7  -4  -1  376.56   12.60
   7  -4  -1  389.86   11.50
  -7   4   1  383.96   12.50
  -7   4   1  385.76   12.20
  -7   4   1  383.16   12.30
  -7   4   1  385.46   12.60
  -7   4   1  392.06   11.70
   6  -4  -1  195.98    6.40
   6  -4  -1  172.88    6.50
   6  -4  -1  182.88    6.10
   6  -4  -1  197.68    7.00
   6  -4  -1  174.48    6.30
  -6   4   1  184.68    6.40
  -6   4   1  178.48    6.30
  -6   4   1  181.68    6.00
  -6   4   1  181.78    6.50
  -6   4   1  191.08    6.20
  -6   4   1  183.88    5.60
  -6   4   1  178.78    6.60
   5  -4  -1  119.39    4.50
   5  -4  -1  119.39    4.00
   5  -4  -1  115.49    4.30
   5  -4  -1  112.59    4.40
   5  -4  -1  118.29    4.20
   5  -4  -1  116.59    4.30
  -5   4   1  117.19    4.10
  -5   4   1  113.99    4.50
  -5   4   1  109.09    4.20
  -5   4   1  116.19    3.80
  -5   4   1  117.69    4.20
   4  -4  -1    5.80    0.70
   4  -4  -1    4.60    0.60
   4  -4  -1    6.30    1.00
   4  -4  -1    7.50    1.00
   4  -4  -1    4.40    1.00
   4  -4  -1    6.80    1.00
   4  -4  -1    5.50    0.60
  -4   4   1    5.40    0.80
  -4   4   1    6.20    0.80
  -4   4   1    5.40    0.80
  -4   4   1    5.50    0.80
  -4   4   1    6.20    0.70
  -4   4   1    5.60    1.00
   3  -4  -1  534.95   16.50
   3  -4  -1  532.75   16.60
   3  -4  -1  537.95   16.30
   3  -4  -1  550.94   16.40
   3  -4  -1  548.35   16.40
   3  -4  -1  577.14   16.60
  -3   4   1  570.54   16.50
  -3   4   1  543.55   16.30
  -3   4   1  526.55   16.60
  -3   4   1  561.44   16.60
  -3   4   1  537.05   16.60
  -3   4   1  536.55   16.40
  -3   4   1  540.25   16.40
   2  -4  -1   12.80    0.90
   2  -4  -1   12.30    0.80
   2  -4  -1   11.70    0.90
   2  -4  -1   11.60    0.90
   2  -4  -1   12.10    0.90
  -2   4   1   10.70    0.90
  -2   4   1   12.60    0.90
  -2   4   1   12.60    0.80
  -2   4   1   11.50    1.10
  -2   4   1   11.00    0.90
  -2   4   1   13.30    0.90
   1  -4  -1  152.18    4.60
   1  -4  -1  156.38    4.70
   1  -4  -1  151.68    5.00
   1  -4  -1  150.88    4.80
   1  -4  -1  152.68    5.00
   1  -4  -1  146.29    5.00
  -1   4   1  154.28    5.00
  -1   4   1  146.69    4.80
  -1   4   1  148.89    5.00
  -1   4   1  147.79    4.80
  -1   4   1  152.28    4.90
  -1   4   1  149.69    5.00
   0  -4  -1  185.38    6.30
   0  -4  -1  206.88    6.40
   0  -4  -1  200.98    6.30
   0  -4  -1  194.28    6.00
   0  -4  -1  194.18    6.20
   0   4   1  195.28    6.10
   0   4   1  196.28    6.40
   0   4   1  205.88    6.20
   0   4   1  202.18    6.00
   0   4   1  191.98    6.40
   0   4   1  204.08    6.40
  -1  -4  -1    4.30    0.60
  -1  -4  -1    4.90    0.70
  -1  -4  -1    3.70    0.50
  -1  -4  -1    5.10    0.90
  -1  -4  -1    4.90    0.50
  -1  -4  -1    4.20    0.60
  -1  -4  -1    7.20    1.00
   1   4   1    4.90    1.00
   1   4   1    4.10    0.50
   1   4   1    4.20    0.30
   1   4   1    5.30    1.00
   1   4   1    5.10    0.60
   1   4   1    4.30    0.60
  -2  -4  -1   22.20    1.20
  -2  -4  -1   28.10    1.40
  -2  -4  -1   26.20    0.90
  -2  -4  -1   27.90    1.60
  -2  -4  -1   24.60    1.20
  -2  -4  -1   26.50    1.60
   2   4   1   26.30    1.70
   2   4   1   27.60    1.20
   2   4   1   29.30    1.30
   2   4   1   24.50    1.30
   2   4   1   26.00    1.30
   2   4   1   24.40    1.80
   2   4   1   26.60    1.50
  -3  -4  -1    0.80    0.80
  -3  -4  -1    1.00    0.80
  -3  -4  -1    0.60    0.80
  -3  -4  -1    1.10    0.50
  -3  -4  -1    0.40    0.70
  -3  -4  -1   -0.30    0.40
   3   4   1    0.80    0.50
   3   4   1    1.10    0.40
   3   4   1    0.00    1.20
   3   4   1    0.70    0.50
   3   4   1    0.80    0.50
   3   4   1    1.40    1.00
  -4  -4  -1   38.20    1.30
  -4  -4  -1   37.10    2.00
  -4  -4  -1   34.90    2.10
  -4  -4  -1   38.70    1.80
  -4  -4  -1   36.90    2.30
  -4  -4  -1   39.30    1.20
  -4  -4  -1   40.50    2.30
   4   4   1   38.00    2.30
   4   4   1   38.90    2.10
   4   4   1   38.40    1.70
   4   4   1   38.50    1.80
   4   4   1   36.40    2.80
   4   4   1   39.20    1.90
  -5  -4  -1    3.30    1.00
  -5  -4  -1    4.20    1.20
  -5  -4  -1    7.30    1.10
  -5  -4  -1    3.90    1.00
  -5  -4  -1    3.70    0.50
  -5  -4  -1    3.70    0.40
   5   4   1    3.30    1.40
   5   4   1    3.80    0.70
   5   4   1    3.70    1.00
   5   4   1    3.50    1.90
   5   4   1    5.00    1.40
   5   4   1    3.70    0.80
  -6  -4  -1    5.10    0.60
  -6  -4  -1    3.80    0.40
  -6  -4  -1    3.50    1.40
  -6  -4  -1    4.20    1.40
  -6  -4  -1    4.50    0.50
  -6  -4  -1    3.40    1.10
  -6  -4  -1    8.20    1.20
  -6  -4  -1    4.10    1.30
   6   4   1    5.80    2.30
   6   4   1    4.30    1.20
   6   4   1    1.20    0.90
   6   4   1    2.60    0.50
   6   4   1    5.60    1.60
   6   4   1    4.40    1.00
  -7  -4  -1   22.10    1.10
  -7  -4  -1   21.60    2.40
  -7  -4  -1   30.60    2.20
  -7  -4  -1   27.00    2.70
  -7  -4  -1   22.50    2.60
   7   4   1   25.40    2.40
   7   4   1   21.80    1.20
   7   4   1   27.30    3.50
  -8  -4  -1    8.40    2.10
  -8  -4  -1    7.40    1.80
  -8  -4  -1    7.10    0.80
  -8  -4  -1    8.10    2.00
   8   4   1    9.50    2.90
   8   4   1    7.30    1.80
  -9  -4  -1    1.80    2.10
  -9  -4  -1    1.60    2.00
  -9  -4  -1    0.30    0.50
   9   4   1   -3.50    2.60
   9   4   1    3.20    1.90
 -10  -4  -1    2.80    2.80
 -10  -4  -1   -3.10    2.10
  10   4   1    1.20    3.60
 -11  -4  -1    0.50    3.20
 -11  -4  -1    6.00    2.60
  11   4   1    2.10    3.00
  11   4   1    4.00    4.40
  12  -5  -1    4.70    2.90
  12  -5  -1   -3.30    2.80
 -12   5   1   -4.20    2.80
 -12   5   1    0.30    2.20
  11  -5  -1    0.70    3.10
 -11   5   1    0.00    2.00
 -11   5   1    2.00    3.00
  10  -5  -1   -0.80    2.00
  10  -5  -1   -0.10    1.90
 -10   5   1    0.10    1.90
 -10   5   1   -1.60    1.50
   9  -5  -1   -0.40    1.80
   9  -5  -1    0.00    1.60
  -9   5   1    0.20    0.20
  -9   5   1   -0.80    1.80
  -9   5   1    0.50    1.60
  -9   5   1    1.10    1.40
  -9   5   1    0.20    1.60
   8  -5  -1    7.40    1.80
   8  -5  -1   10.10    2.00
  -8   5   1    8.00    1.00
  -8   5   1    9.00    1.70
  -8   5   1    7.60    1.60
  -8   5   1    8.60    1.80
   7  -5  -1   71.99    3.40
   7  -5  -1   75.99    3.80
   7  -5  -1   74.59    3.80
  -7   5   1   72.49    3.70
  -7   5   1   75.99    3.70
  -7   5   1   79.29    3.20
  -7   5   1   76.09    3.80
  -7   5   1   79.39    3.10
   6  -5  -1   42.10    2.70
   6  -5  -1   42.20    2.00
   6  -5  -1   38.90    2.20
   6  -5  -1   40.00    2.60
   6  -5  -1   36.10    2.20
  -6   5   1   40.80    2.60
  -6   5   1   40.80    2.20
  -6   5   1   40.60    2.40
  -6   5   1   34.80    2.40
  -6   5   1   37.70    2.00
  -6   5   1   38.50    1.60
  -6   5   1   40.90    2.30
   5  -5  -1    3.50    1.10
   5  -5  -1    4.70    0.80
   5  -5  -1    3.10    1.00
   5  -5  -1    3.20    1.00
   5  -5  -1    3.90    0.60
  -5   5   1    2.90    0.70
  -5   5   1    2.80    0.90
  -5   5   1    3.50    1.40
  -5   5   1    3.00    1.00
  -5   5   1    5.50    0.80
  -5   5   1    4.10    0.80
   4  -5  -1    6.90    1.10
   4  -5  -1    7.30    0.80
   4  -5  -1    6.50    0.70
   4  -5  -1    6.90    0.80
   4  -5  -1   10.40    1.20
  -4   5   1    7.10    1.10
  -4   5   1    7.50    1.00
  -4   5   1    8.00    1.00
  -4   5   1    8.90    0.90
  -4   5   1    6.40    0.70
  -4   5   1    7.40    1.30
  -4   5   1    7.10    0.90
   3  -5  -1   30.90    1.40
   3  -5  -1   26.80    1.40
   3  -5  -1   31.10    1.70
   3  -5  -1   28.10    1.60
   3  -5  -1   28.30    1.40
  -3   5   1   27.30    1.50
  -3   5   1   23.80    1.80
  -3   5   1   27.90    1.50
  -3   5   1   29.40    1.60
  -3   5   1   27.10    2.00
  -3   5   1   27.60    1.40
  -3   5   1   28.90    1.00
   2  -5  -1    8.10    0.90
   2  -5  -1    7.40    0.90
   2  -5  -1    6.40    0.80
   2  -5  -1    5.70    0.60
   2  -5  -1    6.30    0.50
   2  -5  -1    7.60    0.90
   2  -5  -1    7.60    0.80
  -2   5   1    6.10    1.00
  -2   5   1    6.50    0.70
  -2   5   1    6.70    0.80
  -2   5   1    6.20    0.70
  -2   5   1    6.20    0.80
  -2   5   1    5.90    0.90
   1  -5  -1    2.00    0.30
   1  -5  -1    4.00    0.80
   1  -5  -1    2.80    0.60
   1  -5  -1    3.10    0.50
   1  -5  -1    2.40    0.40
   1  -5  -1    3.00    0.60
  -1   5   1    1.40    0.80
  -1   5   1    3.70    0.50
  -1   5   1    3.40    0.60
  -1   5   1    1.70    0.40
  -1   5   1    2.60    0.70
  -1   5   1    2.80    0.70
  -1   5   1    2.00    0.50
   0  -5  -1   89.39    3.20
   0  -5  -1   83.99    3.00
   0  -5  -1   89.49    3.30
   0  -5  -1   90.09    3.30
   0  -5  -1   82.69    3.20
   0  -5  -1   85.49    2.80
   0   5   1   81.79    3.20
   0   5   1   85.29    2.90
   0   5   1   80.79    3.30
   0   5   1   86.19    3.00
   0   5   1   84.69    2.80
   0   5   1   89.79    3.20
  -1  -5  -1  515.45   15.80
  -1  -5  -1  542.95   16.30
  -1  -5  -1  541.95   16.00
  -1  -5  -1  511.75   15.70
  -1  -5  -1  547.05   16.20
  -1  -5  -1  507.45   16.00
  -1  -5  -1  515.05   15.90
   1   5   1  547.55   16.10
   1   5   1  507.55   15.50
   1   5   1  522.95   16.20
   1   5   1  523.85   16.20
   1   5   1  532.95   15.90
  -2  -5  -1  479.35   14.40
  -2  -5  -1  462.85   14.00
  -2  -5  -1  469.45   14.50
  -2  -5  -1  449.46   13.80
  -2  -5  -1  451.95   13.90
   2   5   1  465.75   13.90
   2   5   1  478.05   14.00
   2   5   1  399.56   14.60
   2   5   1  486.15   14.30
   2   5   1  457.45   14.00
  -3  -5  -1  276.27    8.70
  -3  -5  -1  279.27    9.40
  -3  -5  -1  282.07    8.70
  -3  -5  -1  268.37    9.00
  -3  -5  -1  270.37    8.70
  -3  -5  -1  289.57    9.20
   3   5   1  285.47    8.80
   3   5   1  265.17    9.40
   3   5   1  280.57    8.70
   3   5   1  281.07    8.90
   3   5   1  285.97    8.60
   3   5   1  275.67    9.20
   3   5   1  277.47    9.00
  -4  -5  -1    0.20    1.20
  -4  -5  -1    0.70    1.00
  -4  -5  -1    0.40    0.70
  -4  -5  -1   -0.30    0.50
  -4  -5  -1   -0.30    0.70
  -4  -5  -1    0.00    0.90
  -4  -5  -1    0.30    1.00
   4   5   1    0.90    1.70
   4   5   1   -0.20    0.50
   4   5   1    2.20    0.80
   4   5   1   -0.30    0.80
   4   5   1   -0.40    0.50
   4   5   1   -1.40    1.40
   4   5   1   -0.40    0.50
  -5  -5  -1   34.00    1.60
  -5  -5  -1   37.10    2.00
  -5  -5  -1   35.50    2.50
  -5  -5  -1   35.20    2.40
   5   5   1   34.40    2.30
   5   5   1   32.20    3.00
   5   5   1   31.60    1.80
   5   5   1   37.40    2.70
   5   5   1   33.60    2.10
   5   5   1   37.70    1.80
  -6  -5  -1    0.50    0.50
  -6  -5  -1    0.80    1.00
  -6  -5  -1    0.20    1.20
  -6  -5  -1    3.30    1.60
  -6  -5  -1   -1.10    1.20
   6   5   1   -1.00    0.90
   6   5   1   -0.30    1.20
   6   5   1   -0.20    2.20
   6   5   1   -0.30    1.50
   6   5   1   -0.20    1.20
   6   5   1    0.50    0.50
  -7  -5  -1    5.70    0.60
  -7  -5  -1    6.00    1.90
  -7  -5  -1    6.00    1.80
  -7  -5  -1    4.30    1.50
  -7  -5  -1    6.10    0.70
  -7  -5  -1    4.80    1.30
   7   5   1    4.20    1.30
   7   5   1    5.90    2.60
   7   5   1    3.70    1.50
  -8  -5  -1   -1.60    1.70
  -8  -5  -1   -0.50    1.60
  -8  -5  -1   -0.20    1.50
   8   5   1   -0.10    1.50
   8   5   1   -1.30    2.60
  -9  -5  -1    0.90    1.90
  -9  -5  -1    2.70    2.00
  -9  -5  -1   -0.50    2.20
   9   5   1    3.80    3.30
   9   5   1   -0.50    1.90
 -10  -5  -1   -1.20    5.40
  10   5   1   -2.60    3.40
  10   5   1    1.10    2.40
 -11  -5  -1    2.20    3.50
 -11  -5  -1    3.50    2.70
  11   5   1   -5.10    4.30
  11   5   1   -0.40    2.90
  12  -6  -1    2.10    2.90
  12  -6  -1   -1.30    3.00
 -12   6   1    2.00    2.30
 -12   6   1    4.10    3.00
  11  -6  -1   -2.30    2.40
 -11   6   1   -0.40    2.10
  10  -6  -1    1.80    2.10
  10  -6  -1    0.90    2.00
 -10   6   1    1.70    2.10
 -10   6   1    4.70    1.90
   9  -6  -1   31.70    3.40
   9  -6  -1   32.20    3.30
  -9   6   1   28.70    3.00
  -9   6   1   26.50    2.90
  -9   6   1   30.00    3.20
  -9   6   1   34.20    2.30
  -9   6   1   28.90    1.60
   8  -6  -1    2.20    1.60
   8  -6  -1    1.50    1.50
  -8   6   1   -0.30    1.30
  -8   6   1    1.00    1.50
  -8   6   1    0.80    1.60
  -8   6   1    2.90    1.20
   7  -6  -1   44.70    3.00
   7  -6  -1   42.40    3.00
  -7   6   1   41.50    1.60
  -7   6   1   37.50    3.40
  -7   6   1   44.40    2.20
  -7   6   1   42.60    3.00
  -7   6   1   43.00    2.80
  -7   6   1   43.30    2.90
   6  -6  -1   11.30    1.50
   6  -6  -1   17.50    2.20
   6  -6  -1   15.30    1.90
   6  -6  -1   11.30    1.30
   6  -6  -1   15.70    1.90
  -6   6   1   15.60    1.10
  -6   6   1   16.10    1.30
  -6   6   1   14.70    1.60
  -6   6   1   13.30    1.70
  -6   6   1   15.00    2.00
   5  -6  -1   31.60    1.60
   5  -6  -1   28.70    1.60
   5  -6  -1   33.30    1.70
   5  -6  -1   33.80    2.00
   5  -6  -1   28.00    2.00
   5  -6  -1   27.80    2.10
   5  -6  -1   31.00    2.20
  -5   6   1   29.00    1.70
  -5   6   1   33.30    2.00
  -5   6   1   33.30    1.80
  -5   6   1   27.90    2.00
  -5   6   1   34.00    2.10
  -5   6   1   34.10    2.30
  -5   6   1   30.10    2.20
   4  -6  -1   18.50    1.20
   4  -6  -1   17.20    1.20
   4  -6  -1   15.70    1.60
   4  -6  -1   15.70    1.40
   4  -6  -1   16.00    1.50
   4  -6  -1   15.00    1.10
   4  -6  -1   17.20    1.60
  -4   6   1   12.70    1.50
  -4   6   1   16.30    1.70
  -4   6   1   14.80    1.20
  -4   6   1   17.10    1.70
  -4   6   1   16.30    1.00
  -4   6   1   16.60    1.30
  -4   6   1   16.30    1.30
   3  -6  -1   65.49    2.60
   3  -6  -1   69.99    2.90
   3  -6  -1   64.09    2.70
   3  -6  -1   60.99    2.90
   3  -6  -1   66.49    2.70
   3  -6  -1   65.09    2.50
  -3   6   1   66.89    2.60
  -3   6   1   66.39    2.70
  -3   6   1   67.19    2.80
  -3   6   1   57.29    2.90
  -3   6   1   68.69    2.60
  -3   6   1   63.29    2.80
   2  -6  -1  269.37    8.80
   2  -6  -1  269.77    8.20
   2  -6  -1  260.97    8.50
   2  -6  -1  269.07    8.80
   2  -6  -1  274.77    8.40
   2  -6  -1  287.47    8.70
  -2   6   1  267.47    8.40
  -2   6   1  270.47    8.50
  -2   6   1  271.97    8.50
  -2   6   1  265.87    8.70
  -2   6   1  283.77    8.80
  -2   6   1  256.87    8.80
  -2   6   1  271.37    8.60
   1  -6  -1   55.89    2.40
   1  -6  -1   53.19    2.00
   1  -6  -1   50.29    2.20
   1  -6  -1   56.89    2.40
   1  -6  -1   53.39    1.80
  -1   6   1   56.39    2.20
  -1   6   1   50.59    2.50
  -1   6   1   50.59    2.30
  -1   6   1   57.49    2.40
  -1   6   1   53.89    2.20
  -1   6   1   52.49    2.10
   0  -6  -1  180.08    7.10
   0  -6  -1  217.98    6.80
   0  -6  -1  209.18    6.90
   0  -6  -1  195.78    6.50
   0  -6  -1  202.38    6.20
   0   6   1  214.68    6.80
   0   6   1  201.18    6.80
   0   6   1  215.98    6.50
   0   6   1  209.78    6.20
   0   6   1  201.08    6.30
   0   6   1  176.68    7.20
  -1  -6  -1   91.69    3.40
  -1  -6  -1   94.99    3.70
  -1  -6  -1   86.79    3.20
  -1  -6  -1   87.99    3.10
  -1  -6  -1   87.79    3.50
  -1  -6  -1   87.89    3.50
   1   6   1   91.09    3.00
   1   6   1   91.29    3.50
   1   6   1   89.59    2.90
   1   6   1   89.69    3.80
   1   6   1   88.29    3.20
   1   6   1   90.89    3.70
  -2  -6  -1   48.90    2.40
  -2  -6  -1   49.10    2.40
  -2  -6  -1   49.70    2.00
  -2  -6  -1   50.29    2.10
  -2  -6  -1   52.29    2.60
  -2  -6  -1   55.69    2.30
   2   6   1   50.79    2.20
   2   6   1   48.20    1.70
   2   6   1   52.49    2.00
   2   6   1   50.29    2.80
   2   6   1   49.10    2.90
   2   6   1   48.00    2.30
  -3  -6  -1  100.59    3.90
  -3  -6  -1   99.99    3.50
  -3  -6  -1   99.79    4.20
  -3  -6  -1   96.59    3.50
  -3  -6  -1   93.29    3.80
   3   6   1   95.59    3.80
   3   6   1   92.59    3.60
   3   6   1   94.19    4.20
   3   6   1   94.89    3.40
   3   6   1   94.89    4.50
   3   6   1   93.19    3.50
  -4  -6  -1  103.59    3.80
  -4  -6  -1   95.79    4.10
  -4  -6  -1   94.69    4.20
  -4  -6  -1  106.09    3.60
  -4  -6  -1  103.29    3.70
  -4  -6  -1   92.89    4.20
   4   6   1  102.39    4.00
   4   6   1   98.29    4.50
   4   6   1  103.49    4.90
   4   6   1  103.19    3.70
   4   6   1  106.29    3.60
   4   6   1  100.79    3.70
  -5  -6  -1   21.20    2.20
  -5  -6  -1   21.00    1.40
  -5  -6  -1   17.40    2.10
  -5  -6  -1   20.20    2.10
  -5  -6  -1   19.90    1.70
   5   6   1   20.10    2.20
   5   6   1   20.10    2.50
   5   6   1   15.60    1.40
   5   6   1   24.10    3.20
   5   6   1   23.50    1.50
   5   6   1   19.00    2.00
  -6  -6  -1    3.10    0.70
  -6  -6  -1    4.40    0.80
  -6  -6  -1    1.60    1.50
  -6  -6  -1    5.50    1.20
  -6  -6  -1    2.00    1.40
   6   6   1    3.30    1.00
   6   6   1    3.10    1.90
   6   6   1    1.10    0.80
   6   6   1    1.20    2.30
   6   6   1    2.90    1.30
  -7  -6  -1   10.60    1.80
  -7  -6  -1   12.40    1.60
  -7  -6  -1   14.40    2.20
  -7  -6  -1   14.60    2.20
  -7  -6  -1   13.60    1.00
   7   6   1   15.00    3.30
   7   6   1   11.30    1.80
   7   6   1   10.70    1.50
  -8  -6  -1   -1.70    1.90
  -8  -6  -1   -1.20    1.60
  -8  -6  -1   -1.90    1.80
   8   6   1   -0.50    0.40
   8   6   1    0.00    1.70
   8   6   1    0.80    2.80
  -9  -6  -1    1.00    2.50
  -9  -6  -1    0.80    1.90
  -9  -6  -1   -0.40    2.10
   9   6   1    2.30    2.20
   9   6   1    1.20    3.20
 -10  -6  -1   -1.60    3.00
 -10  -6  -1    1.00    2.50
  10   6   1   -2.50    3.60
  10   6   1    2.10    2.80
 -11  -6  -1   -0.60    3.10
 -11  -6  -1    0.40    3.60
  11   6   1    1.60    4.30
  11   6   1    1.50    3.10
  12  -7  -1    0.80    2.70
  12  -7  -1    2.50    3.10
 -12   7   1    1.30    2.90
 -12   7   1    2.30    2.40
  11  -7  -1   -4.10    2.40
  11  -7  -1    3.60    3.10
 -11   7   1    0.10    3.20
 -11   7   1   -1.40    2.70
  10  -7  -1    5.00    2.40
  10  -7  -1    0.90    2.10
 -10   7   1    1.20    2.20
 -10   7   1   -0.10    0.50
 -10   7   1    5.20    1.90
   9  -7  -1   -0.30    1.80
   9  -7  -1    0.30    1.90
  -9   7   1    1.80    1.70
  -9   7   1   -0.10    1.80
  -9   7   1   -0.60    0.90
   8  -7  -1    1.30    1.70
   8  -7  -1    2.10    1.70
  -8   7   1    0.50    1.70
  -8   7   1    0.50    1.40
  -8   7   1    2.60    1.50
  -8   7   1    3.70    1.20
  -8   7   1    0.60    0.80
   7  -7  -1   39.20    3.00
   7  -7  -1   40.60    3.00
  -7   7   1   43.70    2.00
  -7   7   1   36.30    2.80
  -7   7   1   43.00    1.70
  -7   7   1   39.50    2.90
  -7   7   1   46.00    3.00
  -7   7   1   43.80    3.00
   6  -7  -1   88.29    4.00
   6  -7  -1   86.49    4.20
  -6   7   1   92.79    3.90
  -6   7   1   80.29    3.90
  -6   7   1   87.19    3.30
  -6   7   1   82.59    4.10
  -6   7   1   88.49    3.20
   5  -7  -1   49.10    2.70
   5  -7  -1   43.80    2.20
   5  -7  -1   48.50    2.20
   5  -7  -1   47.60    2.80
   5  -7  -1   48.50    3.00
   5  -7  -1   48.10    2.70
   5  -7  -1   46.30    2.20
  -5   7   1   45.90    2.30
  -5   7   1   49.99    2.50
  -5   7   1   49.20    2.70
  -5   7   1   52.39    3.10
  -5   7   1   49.99    2.30
   4  -7  -1   16.60    1.70
   4  -7  -1   13.90    1.50
   4  -7  -1   13.10    1.60
   4  -7  -1   12.10    1.10
   4  -7  -1   14.20    1.30
   4  -7  -1   12.10    1.60
  -4   7   1   11.60    1.30
  -4   7   1   11.60    1.20
  -4   7   1   10.60    1.20
  -4   7   1   14.60    1.60
  -4   7   1   13.60    1.80
  -4   7   1   13.00    0.90
  -4   7   1   12.20    1.60
   3  -7  -1   42.30    2.20
   3  -7  -1   37.20    2.30
   3  -7  -1   43.60    2.20
   3  -7  -1   43.40    1.90
   3  -7  -1   41.50    2.10
   3  -7  -1   41.20    1.60
  -3   7   1   41.30    2.00
  -3   7   1   43.80    1.90
  -3   7   1   39.70    1.90
  -3   7   1   40.40    2.40
  -3   7   1   39.40    2.10
  -3   7   1   39.90    2.30
  -3   7   1   42.00    2.30
   2  -7  -1   47.70    1.70
   2  -7  -1   46.50    2.30
   2  -7  -1   47.90    2.30
   2  -7  -1   46.60    2.50
   2  -7  -1   49.80    2.40
   2  -7  -1   47.60    2.00
  -2   7   1   51.69    2.20
  -2   7   1   48.10    2.30
  -2   7   1   48.00    2.10
  -2   7   1   50.69    2.30
  -2   7   1   47.50    2.70
   1  -7  -1   19.40    1.50
   1  -7  -1   22.80    1.20
   1  -7  -1   20.10    1.70
   1  -7  -1   21.00    1.50
   1  -7  -1   22.10    0.90
   1  -7  -1   19.90    1.50
  -1   7   1   23.40    1.30
  -1   7   1   20.70    2.00
  -1   7   1   20.20    1.50
  -1   7   1   20.50    1.30
  -1   7   1   22.10    1.30
  -1   7   1   20.40    1.40
   0  -7  -1  144.39    4.80
   0  -7  -1  136.49    5.30
   0  -7  -1  150.58    5.40
   0  -7  -1  151.38    5.20
   0  -7  -1  138.29    5.00
   0   7   1  140.69    5.30
   0   7   1  148.99    4.60
   0   7   1  154.38    5.30
   0   7   1  154.28    5.00
   0   7   1  148.29    5.50
   0   7   1  145.29    4.80
  -1  -7  -1   91.19    3.70
  -1  -7  -1   95.29    3.50
  -1  -7  -1   88.49    3.50
  -1  -7  -1   88.69    3.20
  -1  -7  -1   87.99    3.70
  -1  -7  -1   84.19    3.60
  -1  -7  -1   94.99    3.80
   1   7   1   88.79    3.30
   1   7   1   92.59    3.10
   1   7   1   90.79    4.00
   1   7   1   88.99    3.50
   1   7   1   92.39    3.00
   1   7   1   88.59    4.00
  -2  -7  -1    2.90    0.80
  -2  -7  -1    3.00    1.00
  -2  -7  -1    2.10    1.10
  -2  -7  -1    3.00    0.70
  -2  -7  -1    4.30    1.10
  -2  -7  -1    1.30    0.80
   2   7   1    1.50    1.60
   2   7   1    2.10    0.50
   2   7   1    2.20    0.30
   2   7   1    3.50    0.80
   2   7   1    5.40    0.90
   2   7   1    0.70    1.60
  -3  -7  -1    0.00    0.80
  -3  -7  -1    0.10    1.00
  -3  -7  -1    1.00    1.70
  -3  -7  -1    3.50    2.10
  -3  -7  -1   -0.20    0.70
  -3  -7  -1    1.40    0.80
   3   7   1   -0.30    1.10
   3   7   1   -0.20    1.80
   3   7   1   -0.80    1.70
   3   7   1   -0.40    0.50
  -4  -7  -1   -0.50    1.20
  -4  -7  -1   -0.50    0.80
  -4  -7  -1    2.20    1.30
  -4  -7  -1    0.70    0.80
  -4  -7  -1    0.80    1.10
   4   7   1    0.90    0.70
   4   7   1   -2.20    1.80
   4   7   1    1.90    1.80
   4   7   1   -0.90    0.90
   4   7   1    0.10    0.80
  -5  -7  -1    0.90    1.20
  -5  -7  -1    0.40    1.20
  -5  -7  -1   -0.10    1.30
  -5  -7  -1    0.90    1.00
  -5  -7  -1    1.70    0.90
   5   7   1    3.00    1.80
   5   7   1    0.40    1.00
   5   7   1    2.60    0.80
   5   7   1    1.20    1.10
   5   7   1    0.90    0.80
   5   7   1    1.20    2.30
  -6  -7  -1    4.10    1.70
  -6  -7  -1    6.00    1.10
  -6  -7  -1    5.00    1.30
  -6  -7  -1    5.20    1.50
   6   7   1    3.30    1.00
   6   7   1    5.30    2.10
   6   7   1    6.90    3.00
   6   7   1    6.30    1.60
   6   7   1    8.20    1.20
  -7  -7  -1    5.30    0.80
  -7  -7  -1    6.90    2.00
  -7  -7  -1    3.60    1.40
  -7  -7  -1    2.30    2.00
  -7  -7  -1    3.00    0.90
  -7  -7  -1    1.20    1.60
   7   7   1    2.40    0.80
   7   7   1    3.40    1.60
   7   7   1    6.50    3.20
  -8  -7  -1    2.00    1.90
  -8  -7  -1    1.40    2.20
  -8  -7  -1    1.30    2.10
   8   7   1    1.50    3.00
   8   7   1    0.20    1.90
  -9  -7  -1    2.80    4.40
  -9  -7  -1   -0.10    2.70
  -9  -7  -1   -3.30    2.10
   9   7   1    1.60    3.30
   9   7   1    2.00    2.50
 -10  -7  -1    2.00    3.30
 -10  -7  -1    0.80    2.70
  10   7   1    1.50    2.90
  10   7   1   -8.20    3.70
  12  -8  -1    6.10    3.10
  12  -8  -1    7.00    3.30
 -12   8   1   13.80    3.30
 -12   8   1    7.60    2.70
  11  -8  -1    1.20    2.70
  11  -8  -1    3.00    2.60
 -11   8   1    0.10    2.30
 -11   8   1    3.20    2.20
  10  -8  -1    0.70    2.20
  10  -8  -1   -2.90    2.20
 -10   8   1   -0.70    0.80
 -10   8   1    2.60    2.10
 -10   8   1    0.00    2.00
   9  -8  -1   -0.80    1.90
   9  -8  -1    2.30    2.00
  -9   8   1    0.40    1.70
  -9   8   1    1.30    1.80
  -9   8   1   -0.40    0.80
   8  -8  -1    2.10    1.60
   8  -8  -1   -1.00    1.60
  -8   8   1    0.50    1.00
  -8   8   1    2.70    1.10
  -8   8   1    1.10    1.60
  -8   8   1    0.30    1.40
   7  -8  -1    0.10    1.30
   7  -8  -1    0.70    1.40
  -7   8   1    2.10    0.80
  -7   8   1    2.10    1.00
  -7   8   1    2.40    1.40
  -7   8   1    1.90    0.80
  -7   8   1    2.50    1.40
   6  -8  -1    7.90    1.60
   6  -8  -1    6.50    1.50
   6  -8  -1    6.40    1.70
   6  -8  -1    9.80    1.30
  -6   8   1    8.70    1.30
  -6   8   1    8.20    1.60
  -6   8   1    8.10    1.50
  -6   8   1    5.40    1.20
   5  -8  -1   -0.70    1.10
   5  -8  -1    0.80    1.10
   5  -8  -1    1.80    1.20
   5  -8  -1    1.20    1.00
   5  -8  -1    4.40    0.90
  -5   8   1    1.00    1.10
  -5   8   1    0.00    1.00
  -5   8   1    1.60    1.00
  -5   8   1    0.50    0.60
  -5   8   1    1.00    1.20
   4  -8  -1   25.40    1.70
   4  -8  -1   23.10    2.10
   4  -8  -1   24.20    2.30
   4  -8  -1   24.70    1.50
   4  -8  -1   24.90    1.40
   4  -8  -1   25.10    2.00
  -4   8   1   25.90    1.40
  -4   8   1   26.70    1.90
  -4   8   1   25.50    2.10
  -4   8   1   26.10    1.10
  -4   8   1   28.50    1.70
  -4   8   1   23.20    2.20
  -4   8   1   27.00    1.10
   3  -8  -1   32.60    2.40
   3  -8  -1   33.40    2.40
   3  -8  -1   35.50    1.70
   3  -8  -1   34.20    2.00
   3  -8  -1   31.70    2.10
   3  -8  -1   33.10    1.40
  -3   8   1   32.50    1.70
  -3   8   1   32.50    2.10
  -3   8   1   32.10    2.10
  -3   8   1   32.30    1.80
  -3   8   1   32.90    1.90
  -3   8   1   32.00    2.40
   2  -8  -1    0.20    0.30
   2  -8  -1    0.20    0.50
   2  -8  -1    0.50    0.90
   2  -8  -1   -0.70    0.80
   2  -8  -1    0.40    1.00
  -2   8   1    0.00    0.80
  -2   8   1    0.60    0.70
  -2   8   1    1.40    0.60
  -2   8   1   -0.50    1.50
   1  -8  -1    7.10    1.30
   1  -8  -1    8.50    0.90
   1  -8  -1    9.30    1.20
   1  -8  -1    8.60    0.60
   1  -8  -1    8.40    1.40
   1  -8  -1   10.50    1.30
  -1   8   1    9.80    1.40
  -1   8   1   10.70    1.10
  -1   8   1    7.00    1.50
  -1   8   1    8.60    1.80
  -1   8   1   14.10    1.40
  -1   8   1   10.90    1.00
   0  -8  -1   28.80    1.90
   0  -8  -1   31.10    2.00
   0  -8  -1   31.40    2.00
   0  -8  -1   31.50    1.60
   0  -8  -1   29.40    2.20
   0  -8  -1   31.70    1.90
   0   8   1   31.40    1.70
   0   8   1   31.30    1.30
   0   8   1   30.50    1.50
   0   8   1   30.30    1.90
   0   8   1   34.20    2.70
   0   8   1   29.10    2.40
  -1  -8  -1   41.00    2.40
  -1  -8  -1   39.00    2.20
  -1  -8  -1   40.10    2.40
  -1  -8  -1   44.40    2.20
  -1  -8  -1   44.00    2.70
  -1  -8  -1   41.00    2.40
   1   8   1   41.20    1.70
   1   8   1   38.70    2.30
   1   8   1   39.60    3.00
   1   8   1   38.40    2.90
   1   8   1   44.60    1.70
  -2  -8  -1   34.20    1.90
  -2  -8  -1   35.80    2.00
  -2  -8  -1   35.60    2.30
  -2  -8  -1   27.60    2.50
   2   8   1   34.80    1.40
   2   8   1   37.80    2.50
   2   8   1   34.40    1.60
   2   8   1   33.40    3.00
   2   8   1   33.80    2.90
  -3  -8  -1    8.60    1.60
  -3  -8  -1   10.60    1.40
  -3  -8  -1   10.00    1.20
  -3  -8  -1   10.40    1.30
   3   8   1    9.70    1.10
   3   8   1   13.90    2.50
   3   8   1   12.90    2.60
  -4  -8  -1   12.40    1.60
  -4  -8  -1    8.70    1.30
  -4  -8  -1   10.90    1.70
  -4  -8  -1   11.20    2.00
  -4  -8  -1   11.70    1.40
   4   8   1   12.40    2.70
   4   8   1   11.50    1.60
   4   8   1   11.60    2.30
  -5  -8  -1    6.60    1.80
  -5  -8  -1    7.90    1.40
  -5  -8  -1    2.70    1.60
  -5  -8  -1    7.70    1.20
  -5  -8  -1    4.20    1.50
   5   8   1    5.10    1.10
   5   8   1    8.50    2.30
   5   8   1    8.80    2.80
   5   8   1    7.00    1.50
  -6  -8  -1    6.10    1.60
  -6  -8  -1    6.40    1.20
  -6  -8  -1    5.60    1.30
  -6  -8  -1    6.20    2.00
  -6  -8  -1    7.60    2.00
   6   8   1    6.40    3.10
   6   8   1    5.00    1.60
   6   8   1    2.40    2.10
   6   8   1    3.20    1.00
  -7  -8  -1    0.90    0.90
  -7  -8  -1    1.70    2.00
  -7  -8  -1   -0.10    1.70
  -7  -8  -1   -1.10    1.20
   7   8   1   -0.30    1.60
   7   8   1    0.00    0.80
   7   8   1   -1.60    2.90
  -8  -8  -1   -0.40    2.20
  -8  -8  -1   -0.40    2.40
  -8  -8  -1   -0.70    1.90
   8   8   1    0.80    1.80
   8   8   1    1.60    3.30
  -9  -8  -1    1.80    2.60
  -9  -8  -1   -0.60    2.30
   9   8   1   -2.30    3.90
   9   8   1    1.80    2.30
 -10  -8  -1    2.90    2.90
 -10  -8  -1    0.20    3.70
  10   8   1   -1.60    4.40
  10   8   1    3.80    3.00
  12  -9  -1   -5.70    3.00
  12  -9  -1    1.60    3.20
 -12   9   1   -2.50    3.00
 -12   9   1   -2.40    2.30
  11  -9  -1    0.80    3.00
  11  -9  -1   -0.70    2.70
 -11   9   1    0.20    2.40
 -11   9   1    5.00    3.00
  10  -9  -1    3.10    3.70
  10  -9  -1    3.40    2.30
 -10   9   1   -2.10    2.10
   9  -9  -1    0.90    1.90
   9  -9  -1   -0.20    2.10
  -9   9   1   -0.30    2.00
  -9   9   1    0.50    1.70
  -9   9   1   -0.20    1.00
   8  -9  -1    0.00    1.90
   8  -9  -1   -0.30    1.60
   8  -9  -1    1.70    1.70
  -8   9   1   -0.90    1.00
  -8   9   1    0.30    1.50
  -8   9   1    1.80    0.60
  -8   9   1    1.10    1.40
  -8   9   1    0.40    1.60
   7  -9  -1   20.70    2.40
   7  -9  -1   20.90    2.60
   7  -9  -1   20.50    2.40
  -7   9   1   21.60    2.60
  -7   9   1   21.40    2.90
  -7   9   1   18.90    2.40
  -7   9   1   18.40    1.40
  -7   9   1   19.10    1.60
   6  -9  -1   65.09    3.40
   6  -9  -1   66.59    4.00
   6  -9  -1   66.09    2.90
   6  -9  -1   64.99    3.60
  -6   9   1   67.19    4.10
  -6   9   1   67.19    3.60
  -6   9   1   64.69    3.40
  -6   9   1   68.09    3.20
  -6   9   1   67.39    2.40
   5  -9  -1    2.90    1.30
   5  -9  -1    0.40    1.20
   5  -9  -1    2.00    1.30
   5  -9  -1    1.50    1.10
   5  -9  -1    1.60    0.70
   5  -9  -1    0.90    1.30
  -5   9   1    3.40    1.20
  -5   9   1    1.10    0.60
  -5   9   1    3.90    1.50
  -5   9   1   -0.10    1.50
  -5   9   1    2.10    0.60
  -5   9   1    1.50    1.10
   4  -9  -1   -0.20    1.10
   4  -9  -1    0.80    0.70
   4  -9  -1   -0.40    0.40
   4  -9  -1    2.20    1.10
   4  -9  -1   -1.30    1.10
  -4   9   1   -0.60    0.70
  -4   9   1   -0.30    1.00
  -4   9   1    0.20    0.30
  -4   9   1   -0.10    0.30
  -4   9   1    0.60    1.00
  -4   9   1    0.10    1.60
   3  -9  -1   68.49    2.40
   3  -9  -1   68.99    2.70
   3  -9  -1   66.39    3.20
   3  -9  -1   65.89    3.10
   3  -9  -1   70.29    3.50
  -3   9   1   69.29    3.60
  -3   9   1   67.39    2.80
  -3   9   1   68.39    3.20
  -3   9   1   65.19    2.80
   2  -9  -1   42.20    2.40
   2  -9  -1   40.40    2.60
   2  -9  -1   31.50    2.40
   2  -9  -1   39.50    1.40
   2  -9  -1   40.90    1.90
  -2   9   1   42.90    2.30
  -2   9   1   39.70    2.20
  -2   9   1   37.90    2.00
  -2   9   1   36.20    2.90
   1  -9  -1    4.70    1.40
   1  -9  -1    4.50    0.70
   1  -9  -1    6.50    2.00
   1  -9  -1    3.10    1.10
  -1   9   1    4.00    0.80
  -1   9   1    4.10    2.00
  -1   9   1    4.10    1.00
  -1   9   1    3.70    0.90
   0  -9  -1    6.80    1.40
   0  -9  -1   10.00    1.40
   0  -9  -1    9.20    1.40
   0  -9  -1    6.60    1.50
   0  -9  -1    8.70    0.90
   0   9   1    9.80    1.50
   0   9   1    7.00    2.20
   0   9   1    9.90    2.00
   0   9   1    7.30    0.80
   0   9   1    7.20    0.90
  -1  -9  -1   86.89    3.80
  -1  -9  -1   79.09    3.30
  -1  -9  -1   76.19    3.70
  -1  -9  -1   68.79    3.40
  -1  -9  -1   79.49    3.30
  -1  -9  -1   78.69    3.60
   1   9   1   78.89    2.80
   1   9   1   81.39    4.10
   1   9   1   78.19    2.80
   1   9   1   70.99    4.00
  -2  -9  -1    5.00    1.30
  -2  -9  -1    2.90    1.20
  -2  -9  -1    6.70    1.20
  -2  -9  -1    5.10    1.10
   2   9   1    7.60    2.20
   2   9   1    6.40    0.70
   2   9   1    5.60    0.70
   2   9   1    7.50    2.40
  -3  -9  -1   15.30    1.70
  -3  -9  -1   15.40    1.70
  -3  -9  -1   23.30    1.80
  -3  -9  -1   17.90    2.00
   3   9   1   16.40    1.30
   3   9   1   18.20    2.70
   3   9   1   16.10    2.70
  -4  -9  -1   25.60    2.00
  -4  -9  -1   21.50    2.30
  -4  -9  -1   26.60    2.70
  -4  -9  -1   22.90    2.60
  -4  -9  -1   22.20    2.00
   4   9   1   24.40    2.20
   4   9   1   22.10    3.00
   4   9   1   21.50    2.90
   4   9   1   26.90    3.40
   4   9   1   20.20    2.00
  -5  -9  -1    6.90    1.30
  -5  -9  -1    2.50    1.80
  -5  -9  -1    4.00    1.50
  -5  -9  -1    3.20    1.30
  -5  -9  -1    3.60    2.00
   5   9   1    3.60    1.10
   5   9   1    4.90    1.50
   5   9   1    4.00    2.80
   5   9   1    3.40    2.20
  -6  -9  -1    0.00    1.90
  -6  -9  -1    0.60    1.80
  -6  -9  -1    0.10    1.60
  -6  -9  -1   -0.60    1.10
   6   9   1    0.80    0.90
   6   9   1   -0.40    1.50
   6   9   1   -0.20    2.90
   6   9   1    0.50    2.20
  -7  -9  -1   -0.60    1.40
  -7  -9  -1   -0.70    1.80
  -7  -9  -1    1.00    1.60
  -7  -9  -1    1.80    2.30
   7   9   1    0.10    1.00
   7   9   1    3.30    1.80
   7   9   1    1.70    3.40
  -8  -9  -1   -0.20    2.60
  -8  -9  -1    1.20    2.20
  -8  -9  -1    0.10    1.70
  -8  -9  -1    0.20    2.50
   8   9   1    0.00    2.10
   8   9   1   -1.80    0.80
   8   9   1    1.20    3.50
  -9  -9  -1    1.70    3.30
  -9  -9  -1    3.50    2.50
  -9  -9  -1    1.30    2.90
   9   9   1   -3.60    4.00
   9   9   1    3.70    2.70
  11 -10  -1    0.70    3.10
  11 -10  -1    1.80    2.90
  11 -10  -1    0.40    2.90
 -11  10   1    0.20    2.90
 -11  10   1   -1.20    2.30
  10 -10  -1   -1.30    2.50
  10 -10  -1    0.20    2.60
  10 -10  -1   -1.00    2.40
 -10  10   1    0.40    2.20
 -10  10   1    2.90    2.50
   9 -10  -1    1.70    2.20
   9 -10  -1   -0.60    2.10
   9 -10  -1    3.40    2.20
  -9  10   1   -0.90    1.20
  -9  10   1    0.20    1.80
  -9  10   1    4.30    2.10
   8 -10  -1    0.60    1.80
   8 -10  -1   -1.80    1.70
   8 -10  -1   -1.60    2.00
  -8  10   1   -0.90    1.50
  -8  10   1    1.50    0.90
  -8  10   1    2.20    1.80
  -8  10   1   -2.50    1.10
   7 -10  -1    5.40    1.80
   7 -10  -1    6.00    2.00
   7 -10  -1    8.10    1.90
  -7  10   1    9.40    1.80
  -7  10   1    7.90    2.00
  -7  10   1    4.70    1.40
  -7  10   1    8.50    1.80
   6 -10  -1   25.40    2.00
   6 -10  -1   26.30    2.70
   6 -10  -1   23.70    2.00
   6 -10  -1   25.10    2.70
   6 -10  -1   24.60    2.70
  -6  10   1   25.70    2.60
  -6  10   1   21.80    2.70
  -6  10   1   22.80    1.20
  -6  10   1   21.70    2.40
  -6  10   1   23.70    3.40
  -6  10   1   25.40    1.20
   5 -10  -1    1.00    0.60
   5 -10  -1    0.90    1.30
   5 -10  -1   -1.20    1.30
   5 -10  -1    1.20    1.50
  -5  10   1   -0.70    1.20
  -5  10   1   -0.10    1.10
  -5  10   1   -0.30    1.50
  -5  10   1    0.60    0.70
   4 -10  -1   10.60    1.70
   4 -10  -1   18.40    2.10
   4 -10  -1   12.00    0.90
   4 -10  -1   10.40    1.80
   4 -10  -1    8.20    1.30
  -4  10   1   11.80    1.60
  -4  10   1   11.10    1.00
  -4  10   1   18.20    2.40
  -4  10   1   12.50    1.10
   3 -10  -1   41.80    2.10
   3 -10  -1   44.00    1.60
   3 -10  -1   41.30    3.10
   3 -10  -1   48.20    2.70
  -3  10   1   45.80    2.70
  -3  10   1   43.50    2.20
  -3  10   1   43.80    3.20
  -3  10   1   44.50    2.30
   2 -10  -1   18.10    2.30
   2 -10  -1   16.90    2.00
   2 -10  -1   13.60    1.30
  -2  10   1   12.30    1.40
  -2  10   1   17.20    1.80
  -2  10   1   20.30    2.70
  -2  10   1   15.00    1.80
   1 -10  -1    0.60    0.70
   1 -10  -1    0.30    1.20
   1 -10  -1   -0.10    1.10
  -1  10   1    1.80    2.10
  -1  10   1    0.00    0.80
  -1  10   1    0.10    0.70
  -1  10   1   -0.10    1.60
   0 -10  -1    6.60    1.40
   0 -10  -1    6.60    0.90
   0 -10  -1    5.80    1.50
   0 -10  -1    7.90    1.40
   0 -10  -1    5.50    1.30
   0  10   1    8.20    1.90
   0  10   1    7.80    2.20
   0  10   1    6.60    1.00
  -1 -10  -1   52.69    2.80
  -1 -10  -1   56.59    2.90
  -1 -10  -1   51.59    3.20
  -1 -10  -1   51.79    3.00
   1  10   1   55.69    3.80
   1  10   1   51.49    3.50
   1  10   1   53.49    2.20
   1  10   1   52.69    2.10
  -2 -10  -1   46.60    2.70
  -2 -10  -1   49.60    2.60
  -2 -10  -1   50.09    3.00
   2  10   1   47.90    3.70
   2  10   1   45.30    2.10
   2  10   1   46.20    1.90
   2  10   1   48.40    3.60
  -3 -10  -1   -0.30    1.00
  -3 -10  -1   -2.10    1.20
  -3 -10  -1    0.40    1.20
   3  10   1   -1.00    2.10
   3  10   1   -0.40    0.80
   3  10   1    2.50    2.40
  -4 -10  -1    5.60    1.90
  -4 -10  -1    6.90    1.40
  -4 -10  -1    2.20    1.80
  -4 -10  -1    4.10    1.50
   4  10   1    4.60    1.40
   4  10   1    3.20    1.30
   4  10   1    3.90    2.40
   4  10   1    2.30    2.60
  -5 -10  -1    1.50    1.90
  -5 -10  -1    2.70    2.00
  -5 -10  -1    3.30    1.70
  -5 -10  -1    7.50    3.10
  -5 -10  -1    4.20    1.40
   5  10   1    0.30    2.80
   5  10   1    4.20    1.50
   5  10   1    6.40    2.60
   5  10   1    2.80    1.20
  -6 -10  -1    3.80    2.10
  -6 -10  -1    3.50    2.30
  -6 -10  -1    2.20    1.40
  -6 -10  -1    4.00    1.90
   6  10   1    1.90    1.20
   6  10   1    6.10    3.50
   6  10   1    0.50    2.50
   6  10   1    4.40    1.70
  -7 -10  -1    3.00    2.10
  -7 -10  -1    1.40    2.70
  -7 -10  -1    1.80    1.60
  -7 -10  -1    0.80    1.60
   7  10   1    0.10    1.10
   7  10   1    2.20    2.00
  -8 -10  -1    6.70    2.30
  -8 -10  -1    4.50    2.10
  -8 -10  -1    3.20    2.90
  -8 -10  -1    6.90    3.40
   8  10   1    6.10    4.10
   8  10   1    2.20    1.10
   8  10   1    6.00    2.70
  -9 -10  -1   -0.90    3.60
  -9 -10  -1   -1.60    3.00
   9  10   1    4.80    3.10
  11 -11  -1    1.20    3.00
  11 -11  -1    0.90    3.30
  11 -11  -1   -2.50    3.00
 -11  11   1   -4.10    2.80
 -11  11   1   -2.90    2.20
  10 -11  -1    2.00    2.90
  10 -11  -1   -4.30    2.70
 -10  11   1    1.60    2.40
 -10  11   1   -0.60    1.30
   9 -11  -1    4.00    3.40
   9 -11  -1    2.50    2.40
   9 -11  -1    6.60    2.50
  -9  11   1    1.20    2.30
  -9  11   1    0.50    1.40
  -9  11   1    6.80    2.30
   8 -11  -1    4.90    2.10
   8 -11  -1    5.20    2.30
   8 -11  -1    5.50    2.10
  -8  11   1    0.30    1.80
  -8  11   1    1.60    1.90
  -8  11   1    5.10    1.70
  -8  11   1    1.30    1.40
   7 -11  -1    2.20    1.90
   7 -11  -1    2.40    2.00
   7 -11  -1   -0.20    1.20
   7 -11  -1    2.60    1.80
  -7  11   1    0.50    1.30
  -7  11   1    3.50    1.90
  -7  11   1    3.50    1.80
  -7  11   1    0.20    1.60
   6 -11  -1    3.80    1.70
   6 -11  -1    3.80    1.30
   6 -11  -1    4.00    1.80
   6 -11  -1    2.70    1.90
   6 -11  -1    7.90    2.10
  -6  11   1    3.40    1.70
  -6  11   1    2.60    1.40
  -6  11   1    4.60    1.60
  -6  11   1    5.80    1.90
   5 -11  -1    2.20    0.60
   5 -11  -1    1.70    1.50
   5 -11  -1    1.70    1.60
  -5  11   1    2.30    0.70
  -5  11   1    1.50    1.30
  -5  11   1    2.10    0.80
  -5  11   1    0.80    1.30
  -5  11   1    2.80    1.80
   4 -11  -1    0.90    0.40
   4 -11  -1   -0.70    1.50
   4 -11  -1    0.20    1.30
  -4  11   1    0.40    0.80
  -4  11   1    0.40    0.50
  -4  11   1    0.90    1.20
  -4  11   1    0.30    1.90
   3 -11  -1   19.00    1.80
   3 -11  -1   22.90    2.20
   3 -11  -1   23.00    0.90
   3 -11  -1   18.60    2.40
  -3  11   1   22.00    2.90
  -3  11   1   17.30    1.80
  -3  11   1   22.20    2.20
  -3  11   1   24.80    1.80
   2 -11  -1    1.40    1.50
   2 -11  -1   -0.40    1.10
   2 -11  -1    0.20    0.90
  -2  11   1   -1.70    1.90
  -2  11   1   -1.10    1.50
  -2  11   1   -1.00    1.00
   1 -11  -1   -0.90    1.30
   1 -11  -1    0.80    0.80
   1 -11  -1    1.30    1.20
  -1  11   1    1.40    2.20
  -1  11   1   -1.30    0.90
  -1  11   1    1.40    1.60
   0 -11  -1    3.00    0.90
   0 -11  -1    0.60    1.20
   0 -11  -1    1.50    1.40
   0 -11  -1    0.20    1.20
   0 -11  -1    0.50    1.20
   0  11   1    2.60    1.10
   0  11   1   -1.00    2.10
   0  11   1   -0.40    1.70
   0  11   1    1.10    0.80
  -1 -11  -1   -0.10    1.20
  -1 -11  -1    0.50    1.20
  -1 -11  -1   -1.50    1.20
   1  11   1    0.60    1.90
   1  11   1    0.50    0.80
   1  11   1    0.10    0.60
   1  11   1   -1.40    2.10
  -2 -11  -1    9.30    1.60
  -2 -11  -1    3.90    1.40
  -2 -11  -1    7.20    1.80
   2  11   1    6.00    2.30
   2  11   1    9.10    1.00
   2  11   1    9.50    2.80
   2  11   1    7.00    0.80
  -3 -11  -1    0.10    1.40
  -3 -11  -1    1.00    1.30
  -3 -11  -1   -2.60    1.40
   3  11   1    2.20    2.50
   3  11   1    1.00    1.20
   3  11   1    2.40    0.90
   3  11   1    0.00    2.20
  -4 -11  -1    0.20    1.90
  -4 -11  -1    3.40    1.40
  -4 -11  -1    3.70    1.70
  -4 -11  -1    2.60    1.80
   4  11   1    1.20    1.20
   4  11   1   -1.60    2.60
   4  11   1    2.70    2.50
   4  11   1    1.20    1.30
  -5 -11  -1    1.80    2.30
  -5 -11  -1    1.10    2.10
  -5 -11  -1    2.30    1.50
  -5 -11  -1    0.10    1.80
   5  11   1    2.80    1.60
   5  11   1    3.30    2.80
   5  11   1    3.40    3.20
  -6 -11  -1    5.90    2.60
  -6 -11  -1    2.80    1.50
  -6 -11  -1    4.40    2.10
  -6 -11  -1    1.30    2.10
   6  11   1    4.20    3.80
   6  11   1    1.70    2.90
   6  11   1    1.90    1.30
   6  11   1    4.20    1.90
  -7 -11  -1    2.70    1.90
  -7 -11  -1    0.10    2.20
  -7 -11  -1    3.00    2.90
   7  11   1    2.40    2.20
   7  11   1    0.00    1.30
   7  11   1   -2.50    3.80
  -8 -11  -1    1.70    2.00
  -8 -11  -1   -1.40    3.30
  -8 -11  -1   -0.20    3.00
   8  11   1   -0.40    2.60
   8  11   1   -2.10    4.00
  10 -12  -1   -0.90    2.60
  10 -12  -1    4.10    3.20
  10 -12  -1    2.30    2.90
 -10  12   1   -0.80    1.60
 -10  12   1   -1.30    2.70
 -10  12   1    0.70    2.30
   9 -12  -1    7.40    2.80
   9 -12  -1    3.40    1.80
   9 -12  -1    4.40    2.80
   9 -12  -1    4.60    2.70
  -9  12   1    4.70    2.60
  -9  12   1    6.70    2.50
  -9  12   1    1.80    1.60
   8 -12  -1    1.60    2.10
   8 -12  -1    0.30    2.50
   8 -12  -1   -0.50    1.40
   8 -12  -1    0.10    2.30
  -8  12   1   -1.50    1.50
  -8  12   1    1.60    2.10
  -8  12   1    2.80    1.60
  -8  12   1    1.60    2.10
   7 -12  -1    4.20    2.40
   7 -12  -1    7.20    2.10
   7 -12  -1    6.00    1.30
   7 -12  -1    8.10    2.30
  -7  12   1    2.30    1.90
  -7  12   1    4.00    1.70
  -7  12   1    6.50    2.00
  -7  12   1    2.60    1.90
   6 -12  -1    7.10    2.10
   6 -12  -1    7.20    1.00
   6 -12  -1    3.80    2.00
  -6  12   1    6.40    1.90
  -6  12   1    2.70    1.50
  -6  12   1    6.40    1.90
  -6  12   1    5.10    2.20
   5 -12  -1    1.70    0.60
   5 -12  -1    1.90    1.80
   5 -12  -1    4.30    1.80
  -5  12   1    0.60    1.40
  -5  12   1    0.60    1.50
  -5  12   1    0.50    0.70
  -5  12   1    1.00    2.00
  -5  12   1    3.10    0.70
   4 -12  -1    2.50    1.70
   4 -12  -1    2.00    1.80
  -4  12   1    5.80    2.40
  -4  12   1    3.50    0.90
  -4  12   1    4.10    1.50
   3 -12  -1   15.40    2.00
   3 -12  -1   14.30    2.30
  -3  12   1   19.60    2.20
  -3  12   1   17.80    2.90
  -3  12   1   13.40    1.90
   2 -12  -1    1.90    1.60
   2 -12  -1    5.00    1.40
   2 -12  -1    2.10    1.50
  -2  12   1    2.70    1.70
  -2  12   1    3.50    1.20
  -2  12   1    2.30    2.30
  -2  12   1    3.00    1.80
   1 -12  -1    5.60    1.60
   1 -12  -1    7.80    1.40
   1 -12  -1    3.20    1.50
   1 -12  -1    4.80    1.70
  -1  12   1    7.60    2.10
  -1  12   1    4.30    1.90
  -1  12   1    5.60    2.50
  -1  12   1    5.30    1.20
   0 -12  -1    1.20    1.30
   0 -12  -1    1.40    1.50
   0 -12  -1   -0.90    1.40
   0 -12  -1    3.90    1.40
   0 -12  -1   -1.20    1.30
   0  12   1    1.00    0.90
   0  12   1   -2.50    2.30
   0  12   1    0.80    1.80
  -1 -12  -1    0.50    1.40
  -1 -12  -1    3.60    1.50
  -1 -12  -1    1.10    1.40
   1  12   1    0.90    0.60
   1  12   1   -0.90    2.30
   1  12   1    1.40    0.80
   1  12   1    2.00    2.20
  -2 -12  -1    1.60    1.50
  -2 -12  -1    1.00    1.70
  -2 -12  -1    1.80    1.40
   2  12   1    1.60    2.30
   2  12   1   -2.10    1.20
   2  12   1    0.80    2.60
   2  12   1   -1.60    0.80
  -3 -12  -1   -0.10    1.30
  -3 -12  -1   -0.60    1.60
  -3 -12  -1    0.90    1.80
   3  12   1   -0.30    2.50
   3  12   1    0.70    1.30
   3  12   1    3.30    2.60
  -4 -12  -1    9.10    1.70
  -4 -12  -1   10.10    2.10
  -4 -12  -1    7.30    2.40
  -4 -12  -1    9.40    2.40
   4  12   1   12.10    3.30
   4  12   1   11.00    3.50
   4  12   1    9.80    1.90
  -5 -12  -1   -0.70    2.30
  -5 -12  -1    2.30    2.20
  -5 -12  -1    0.70    2.50
  -5 -12  -1    1.40    1.70
   5  12   1    0.70    1.40
   5  12   1   -0.80    2.90
   5  12   1    3.70    1.90
   5  12   1    3.20    3.50
  -6 -12  -1    1.40    2.30
  -6 -12  -1    3.40    2.50
  -6 -12  -1    4.10    3.00
  -6 -12  -1    4.40    1.70
   6  12   1    4.70    2.10
   6  12   1    4.90    3.70
   6  12   1    1.50    1.50
  -7 -12  -1    0.90    2.80
  -7 -12  -1    3.40    2.00
   7  12   1    2.10    2.70
   7  12   1    0.50    1.50
   7  12   1   -1.20    4.00
  10 -13  -1   -2.50    2.90
  10 -13  -1   -3.00    3.00
  10 -13  -1    0.80    3.20
 -10  13   1    2.80    1.90
 -10  13   1    1.30    2.80
 -10  13   1    1.40    3.20
   9 -13  -1    0.20    2.70
   9 -13  -1    5.20    2.90
   9 -13  -1    0.20    2.80
  -9  13   1    2.20    2.70
  -9  13   1    1.20    2.60
  -9  13   1   -1.70    1.80
   8 -13  -1   -2.90    2.40
   8 -13  -1   -1.10    1.20
  -8  13   1    0.60    1.90
  -8  13   1    0.80    2.10
  -8  13   1   -0.60    2.30
   7 -13  -1    0.60    2.40
   7 -13  -1    4.60    2.20
   7 -13  -1    2.90    1.30
  -7  13   1    2.90    2.20
  -7  13   1    1.70    1.70
  -7  13   1    0.60    2.10
  -7  13   1    2.60    2.10
   6 -13  -1   11.40    2.50
   6 -13  -1   13.50    1.20
   6 -13  -1   15.10    2.80
  -6  13   1    7.10    1.90
  -6  13   1   12.80    2.60
  -6  13   1   14.20    2.40
   5 -13  -1    1.10    1.70
   5 -13  -1    3.50    2.00
  -5  13   1    1.20    2.30
  -5  13   1    3.80    0.70
  -5  13   1    2.10    1.50
  -5  13   1    1.70    1.70
   4 -13  -1    1.70    1.80
   4 -13  -1   -0.60    1.60
  -4  13   1    2.20    1.50
  -4  13   1   -0.40    0.80
  -4  13   1    0.10    0.90
  -4  13   1    0.30    1.40
  -4  13   1    1.80    2.40
   3 -13  -1    1.20    1.80
   3 -13  -1    4.20    1.80
  -3  13   1    4.40    1.50
  -3  13   1    4.80    1.70
  -3  13   1    2.90    1.60
  -3  13   1    4.40    2.60
   2 -13  -1    2.10    1.60
   2 -13  -1    1.10    1.90
  -2  13   1    0.00    1.20
  -2  13   1   -0.80    2.40
  -2  13   1    0.60    1.70
   1 -13  -1    1.30    1.70
   1 -13  -1   -1.10    1.60
   1 -13  -1    2.00    1.60
   1 -13  -1   -1.30    1.60
  -1  13   1   -0.60    1.80
  -1  13   1    0.40    1.10
  -1  13   1   -0.60    2.50
   0 -13  -1    0.40    1.60
   0 -13  -1    2.80    1.80
   0 -13  -1    0.90    1.70
   0 -13  -1   -0.80    1.40
   0  13   1    0.30    0.90
   0  13   1   -0.60    2.00
   0  13   1   -1.10    2.60
  -1 -13  -1    8.60    1.90
  -1 -13  -1    6.60    2.00
  -1 -13  -1   10.20    1.90
   1  13   1    6.40    1.80
   1  13   1    6.90    3.10
   1  13   1   10.50    2.80
   1  13   1    7.20    1.10
  -2 -13  -1    1.20    1.50
  -2 -13  -1    1.20    1.70
  -2 -13  -1    0.10    1.80
   2  13   1    2.20    2.70
   2  13   1   -0.20    1.40
   2  13   1    0.70    2.60
  -3 -13  -1   -3.40    1.90
  -3 -13  -1    1.80    1.90
  -3 -13  -1   -0.60    1.50
   3  13   1    2.40    1.50
   3  13   1    0.90    3.20
   3  13   1    3.40    3.10
   3  13   1    0.30    1.40
  -4 -13  -1    3.80    4.60
  -4 -13  -1    5.90    2.50
  -4 -13  -1    6.40    2.20
  -4 -13  -1    7.90    1.80
   4  13   1    3.00    3.00
   4  13   1    7.60    3.70
   4  13   1    3.20    1.80
   4  13   1    2.70    1.60
  -5 -13  -1   10.00    2.10
  -5 -13  -1    8.20    2.60
  -5 -13  -1    7.60    3.50
  -5 -13  -1    9.40    2.80
   5  13   1   11.70    5.20
   5  13   1    9.50    3.30
   5  13   1    9.50    2.20
  -6 -13  -1    2.80    3.00
  -6 -13  -1   -6.50    2.30
  -6 -13  -1   -3.20    1.70
  -6 -13  -1   -2.90    2.70
   6  13   1    1.60    4.20
   6  13   1    1.40    2.30
   6  13   1   -0.60    1.50
  -7 -13  -1    4.40    3.20
   7  13   1    2.40    2.80
   7  13   1    0.20    1.60
   7  13   1    3.10    4.20
   9 -14  -1   -1.20    2.80
   9 -14  -1    1.40    2.80
  -9  14   1    0.40    2.60
  -9  14   1   -4.40    2.60
  -9  14   1   -0.90    2.10
   8 -14  -1    4.00    2.80
   8 -14  -1   -0.20    2.70
  -8  14   1    0.10    2.00
  -8  14   1   -0.90    2.30
   7 -14  -1   -2.00    2.70
  -7  14   1    1.70    2.40
  -7  14   1   -2.10    1.90
  -7  14   1    1.70    2.20
   6 -14  -1    1.40    2.20
   6 -14  -1    1.50    2.70
  -6  14   1    0.00    1.90
  -6  14   1   -0.60    2.00
  -6  14   1    2.80    2.60
   5 -14  -1   15.20    2.70
   5 -14  -1   13.30    2.90
  -5  14   1   18.10    3.10
  -5  14   1   15.10    2.40
   4 -14  -1    3.10    2.30
   4 -14  -1    1.70    2.10
  -4  14   1    4.10    2.70
  -4  14   1    1.30    1.10
  -4  14   1    4.70    1.20
  -4  14   1    0.20    1.60
  -4  14   1    3.10    1.80
   3 -14  -1    1.40    1.90
   3 -14  -1   -1.50    1.90
  -3  14   1    1.00    1.70
  -3  14   1    1.20    1.80
  -3  14   1    2.20    2.80
  -3  14   1    3.40    1.60
   2 -14  -1    0.10    1.90
   2 -14  -1   -2.80    1.70
  -2  14   1    2.40    1.40
  -2  14   1    1.50    1.90
  -2  14   1    1.30    2.80
  -2  14   1    0.90    1.70
   1 -14  -1    1.40    1.90
   1 -14  -1    0.80    1.90
   1 -14  -1   -1.60    1.80
   1 -14  -1   -1.60    1.90
  -1  14   1   -0.90    1.50
  -1  14   1    3.10    2.30
  -1  14   1    1.90    1.30
  -1  14   1   -2.90    2.80
   0 -14  -1   11.50    2.20
   0 -14  -1    8.00    2.30
   0 -14  -1    9.50    2.10
   0 -14  -1   10.20    2.50
   0  14   1    6.20    1.90
   0  14   1   13.50    2.90
   0  14   1    9.30    1.30
   0  14   1    9.40    3.40
  -1 -14  -1    1.00    1.80
  -1 -14  -1    1.00    1.90
  -1 -14  -1    0.70    1.80
   1  14   1    1.10    2.70
   1  14   1    1.20    1.50
   1  14   1    1.20    1.00
   1  14   1   -4.10    2.80
  -2 -14  -1    0.90    2.00
  -2 -14  -1    3.40    1.70
  -2 -14  -1   -1.10    1.80
   2  14   1   -0.80    1.60
   2  14   1   -2.10    2.90
   2  14   1    0.80    3.00
  -3 -14  -1    1.70    2.30
  -3 -14  -1    1.90    2.20
  -3 -14  -1    2.70    1.90
   3  14   1    0.60    3.30
   3  14   1   -1.00    1.60
   3  14   1   -0.40    1.70
   3  14   1    1.50    3.30
  -4 -14  -1   -2.00    2.80
  -4 -14  -1    1.10    2.50
  -4 -14  -1    3.10    2.00
  -4 -14  -1    2.00    2.40
   4  14   1    3.40    2.00
   4  14   1   -1.50    1.60
   4  14   1    1.80    3.40
   4  14   1   -1.10    5.30
  -5 -14  -1    2.80    3.10
  -5 -14  -1    2.80    2.20
  -5 -14  -1    0.90    2.70
  -5 -14  -1    4.90    2.70
   5  14   1    0.60    3.90
   5  14   1    0.80    2.30
   5  14   1    1.70    3.70
  -6 -14  -1    4.60    2.20
  -6 -14  -1    3.90    3.00
  -6 -14  -1   -0.20    3.30
   6  14   1   -2.70    1.70
   6  14   1    1.90    2.60
   8 -15  -1   -1.80    3.00
   8 -15  -1   -3.80    2.70
  -8  15   1   -2.20    2.40
  -8  15   1   -2.10    2.60
   7 -15  -1    3.60    2.70
   7 -15  -1    4.10    3.00
  -7  15   1   -2.60    2.40
  -7  15   1    0.10    2.90
  -7  15   1    1.10    2.20
   6 -15  -1    2.20    2.60
   6 -15  -1   -1.20    2.60
  -6  15   1    2.30    3.00
  -6  15   1    4.20    3.90
  -6  15   1    2.80    2.40
   5 -15  -1    6.60    2.60
   5 -15  -1    2.70    2.50
  -5  15   1    8.20    3.20
  -5  15   1    4.60    3.60
  -5  15   1    6.80    2.30
   4 -15  -1   -1.10    2.20
   4 -15  -1   -2.70    2.80
  -4  15   1    2.60    2.00
  -4  15   1   -2.00    1.70
  -4  15   1   -1.20    1.20
  -4  15   1   -1.60    3.00
   3 -15  -1   -3.30    2.30
   3 -15  -1    0.60    2.00
  -3  15   1    1.10    2.00
  -3  15   1    1.20    3.30
  -3  15   1    1.00    1.70
  -3  15   1   -2.00    1.80
   2 -15  -1   -1.10    2.20
   2 -15  -1    0.20    2.10
   2 -15  -1   -0.90    2.00
   2 -15  -1   -2.40    2.20
  -2  15   1    0.10    2.20
  -2  15   1    0.90    1.80
  -2  15   1    1.10    3.30
  -2  15   1   -0.90    1.50
   1 -15  -1    2.30    2.20
   1 -15  -1   -1.00    2.20
   1 -15  -1    2.40    2.50
   1 -15  -1    1.90    2.20
  -1  15   1    0.90    2.50
  -1  15   1    3.20    3.40
  -1  15   1    0.90    1.80
  -1  15   1    2.00    1.30
   0 -15  -1    9.00    2.30
   0 -15  -1   13.80    2.50
   0 -15  -1   12.00    2.90
   0  15   1   12.10    3.10
   0  15   1   10.50    3.70
   0  15   1    6.20    1.40
   0  15   1    3.80    1.90
  -1 -15  -1    2.00    2.10
  -1 -15  -1    2.30    2.40
  -1 -15  -1    1.90    2.20
   1  15   1    0.20    1.10
   1  15   1    4.70    3.60
   1  15   1    5.50    3.30
  -2 -15  -1    0.40    2.40
  -2 -15  -1    1.30    3.70
  -2 -15  -1    2.70    2.10
   2  15   1    3.90    3.50
   2  15   1   -2.10    3.30
   2  15   1   -0.50    1.90
  -3 -15  -1    2.00    2.70
  -3 -15  -1   -0.90    2.10
  -3 -15  -1   -0.30    2.60
   3  15   1    5.50    4.00
   3  15   1   -2.30    3.60
   3  15   1   -0.50    2.00
   3  15   1    0.00    1.70
  -4 -15  -1    4.70    2.20
  -4 -15  -1    2.30    2.80
  -4 -15  -1    0.10    2.80
  -4 -15  -1    1.40    3.30
   4  15   1    2.40    2.20
   4  15   1   -0.90    4.30
   4  15   1    0.80    2.00
   4  15   1    4.20    3.90
  -5 -15  -1    5.00    3.10
  -5 -15  -1    2.40    3.30
  -5 -15  -1    6.60    2.90
   5  15   1    2.10    4.60
   5  15   1   -0.50    1.90
   7 -16  -1    0.90    2.80
   7 -16  -1    3.10    3.10
  -7  16   1   -0.10    2.70
  -7  16   1    2.10    2.80
  -7  16   1    4.00    3.10
   6 -16  -1    5.60    3.10
   6 -16  -1    1.00    2.80
  -6  16   1    0.10    2.40
  -6  16   1   -0.20    2.50
  -6  16   1   -1.10    3.50
   5 -16  -1    0.70    2.70
   5 -16  -1    2.60    3.10
  -5  16   1    4.20    3.70
  -5  16   1   -1.60    2.50
  -5  16   1    6.50    2.60
   4 -16  -1   -0.20    2.50
   4 -16  -1   -2.60    2.50
  -4  16   1    2.00    2.20
  -4  16   1    0.70    2.30
  -4  16   1   -0.40    3.50
   3 -16  -1    6.80    2.80
  -3  16   1   -3.30    3.60
  -3  16   1   -0.60    2.00
  -3  16   1   -2.40    2.10
   2 -16  -1   -0.40    2.70
   2 -16  -1   -3.30    2.40
   2 -16  -1   -3.20    2.50
  -2  16   1    3.80    1.90
  -2  16   1    0.60    2.40
  -2  16   1   -1.70    1.90
   1 -16  -1    2.80    2.60
   1 -16  -1    2.80    4.20
   1 -16  -1   -2.00    2.30
   1 -16  -1   -0.60    2.50
  -1  16   1    2.40    3.40
  -1  16   1   -0.10    2.00
  -1  16   1    0.20    2.90
  -1  16   1    0.30    1.40
   0 -16  -1    3.90    2.70
   0 -16  -1    5.90    2.50
   0 -16  -1    0.10    2.20
   0  16   1   -1.70    3.20
   0  16   1   -5.30    3.70
   0  16   1    0.70    2.10
   0  16   1    0.00    1.30
  -1 -16  -1    4.80    2.60
  -1 -16  -1    2.40    2.70
  -1 -16  -1    3.90    2.70
   1  16   1    9.50    3.90
   1  16   1   11.30    4.40
   1  16   1    2.60    2.00
  -2 -16  -1   -4.80    2.70
  -2 -16  -1    0.60    2.40
  -2 -16  -1   -4.10    2.80
   2  16   1    0.90    2.10
   2  16   1   -2.30    1.90
   2  16   1    0.70    4.00
   2  16   1    0.00    3.60
  -3 -16  -1    5.80    2.80
  -3 -16  -1    1.80    2.90
  -3 -16  -1   -1.90    2.20
   3  16   1   -1.90    4.40
   3  16   1   -3.80    3.80
   3  16   1    0.90    2.10
   3  16   1   -2.70    1.90
   6 -17  -1    0.30    3.30
   6 -17  -1   -0.10    3.10
  -6  17   1   -5.60    2.50
  -6  17   1   -1.80    2.90
   5 -17  -1    3.20    3.20
   5 -17  -1    4.70    3.30
  -5  17   1    3.20    2.70
  -5  17   1    2.40    4.10
  -5  17   1   -1.00    2.60
   4 -17  -1   -2.00    2.70
   4 -17  -1    2.40    3.10
  -4  17   1    2.30    2.40
  -4  17   1   -3.10    4.20
  -4  17   1   -2.70    2.30
   3 -17  -1    0.10    3.00
   3 -17  -1    2.40    2.90
   3 -17  -1    2.40    3.00
   3 -17  -1    7.20    3.50
  -3  17   1   -3.00    2.30
  -3  17   1   -0.20    2.10
  -3  17   1    2.00    4.20
   2 -17  -1    1.90    3.00
   2 -17  -1   -2.60    3.10
   2 -17  -1    3.20    3.10
  -2  17   1    2.50    4.00
  -2  17   1   -0.20    2.30
  -2  17   1    0.40    1.70
   1 -17  -1    0.80    2.70
   1 -17  -1   -3.80    2.90
   1 -17  -1    4.90    3.30
   1 -17  -1    5.10    3.10
  -1  17   1    1.80    2.30
  -1  17   1    3.30    3.30
  -1  17   1   -0.30    4.30
  -1  17   1    1.60    1.50
   0 -17  -1    4.70    2.80
   0 -17  -1    8.00    3.20
   0 -17  -1    6.40    3.20
   0  17   1    1.10    2.30
   0  17   1    3.70    3.70
   0  17   1    6.00    4.10
  -1 -17  -1   -5.60    2.50
  -1 -17  -1   -0.50    3.20
  -1 -17  -1   -4.10    2.70
   1  17   1    2.40    4.20
   1  17   1   -1.00    3.80
   1  17   1   -3.70    2.10
  -2 -17  -1    0.00    2.90
  -2 -17  -1    2.60    2.40
   2  17   1    5.20    4.90
   2  17   1   -3.10    4.00
   2  17   1    4.50    2.80
   2  17   1    4.00    2.30
   2 -18  -1    1.20    3.60
   2 -18  -1   -6.00    3.30
  -2  18   1   -0.70    2.40
  -1  19  -2   -0.80    1.90
  -1  19  -2   -2.60    2.10
   1 -19   2    0.40    3.40
   1 -19   2    2.30    3.50
   1 -19   2    3.30    2.60
  -2  19  -2   -2.40    2.00
  -2  19  -2   -1.00    2.20
   2 -19   2    2.30    2.90
   2 -19   2    2.30    3.00
   2 -19   2    3.10    3.50
   2 -19   2   -2.70    3.20
  -3  19  -2   -2.00    2.00
  -3  19  -2   -0.90    2.10
   3 -19   2    1.40    3.00
   3 -19   2    1.50    6.00
   3 -19   2   -0.60    3.40
   3 -19   2    4.40    3.10
   2  18  -2   -1.40    4.40
   2  18  -2   -1.40    2.00
  -2 -18   2   -1.30    2.70
  -2 -18   2   -3.00    3.40
   1  18  -2   -1.80    1.90
   1  18  -2   -3.50    3.60
  -1 -18   2   -3.80    2.80
  -1 -18   2   -1.50    2.80
  -1 -18   2   -1.40    3.40
   0  18  -2   -1.50    1.70
   0  18  -2   -1.30    1.80
   0 -18   2    0.60    2.20
   0 -18   2   -0.90    3.60
   0 -18   2    2.00    3.00
  -1  18  -2   -0.20    2.60
  -1  18  -2   -2.10    1.90
  -1  18  -2   -0.20    1.70
   1 -18   2    4.50    3.10
   1 -18   2    1.60    2.50
   1 -18   2    2.00    3.00
   1 -18   2    5.30    3.00
  -2  18  -2   -3.80    2.20
  -2  18  -2   -3.00    1.80
  -2  18  -2   -0.90    1.70
   2 -18   2   -4.10    2.80
   2 -18   2    2.70    2.70
   2 -18   2   -1.40    2.90
   2 -18   2    2.60    2.70
  -3  18  -2   -0.10    2.30
  -3  18  -2   -0.10    2.10
  -3  18  -2    0.00    2.10
   3 -18   2    0.80    2.60
   3 -18   2   -6.90    2.70
   3 -18   2   -0.70    2.60
  -4  18  -2    0.00    1.90
  -4  18  -2    1.80    2.00
   4 -18   2   -1.20    2.90
   4 -18   2   -1.80    2.80
  -5  18  -2   -1.20    2.10
  -5  18  -2   -2.70    2.60
   5 -18   2   -5.10    2.90
   5 -18   2   -1.60    2.70
  -6  18  -2    1.50    2.40
  -6  18  -2    3.10    2.70
   6 -18   2    1.50    3.30
   6 -18   2    1.10    3.10
   4  17  -2   -2.80    4.60
   4  17  -2    0.80    2.00
  -4 -17   2   -1.40    3.00
   3  17  -2    1.70    1.90
  -3 -17   2   -2.30    2.60
  -3 -17   2   -1.00    3.40
   2  17  -2    0.40    1.90
   2  17  -2   -5.00    3.60
  -2 -17   2    0.90    1.60
  -2 -17   2    0.10    3.00
  -2 -17   2   -2.40    2.40
   1  17  -2   -2.70    3.20
   1  17  -2   -0.30    1.80
  -1 -17   2    0.50    2.70
  -1 -17   2    3.00    1.90
  -1 -17   2    4.70    2.60
   0  17  -2    2.20    1.60
   0  17  -2    1.50    1.30
   0  17  -2    1.40    3.00
   0  17  -2    1.50    2.00
   0 -17   2    1.00    2.00
   0 -17   2   -1.00    2.60
   0 -17   2    2.80    2.90
  -1  17  -2   -2.50    2.20
  -1  17  -2    0.30    1.50
  -1  17  -2    0.90    2.10
  -1  17  -2   -4.50    2.10
   1 -17   2    0.40    2.40
   1 -17   2   -3.00    2.10
   1 -17   2    5.40    3.10
   1 -17   2   -2.40    2.50
  -2  17  -2   -0.70    1.90
  -2  17  -2   -0.40    1.90
  -2  17  -2   -1.60    1.40
   2 -17   2   -0.60    2.20
   2 -17   2   -0.80    2.30
   2 -17   2   -1.80    3.00
   2 -17   2    0.00    2.50
  -3  17  -2    1.50    1.70
  -3  17  -2   -1.10    1.60
  -3  17  -2    1.90    2.00
   3 -17   2   -0.40    4.10
   3 -17   2   -1.10    2.20
   3 -17   2    0.10    3.60
  -4  17  -2    1.40    2.20
  -4  17  -2   -0.50    1.90
   4 -17   2   -2.80    2.50
   4 -17   2   -2.30    2.30
  -5  17  -2   -1.60    1.90
  -5  17  -2   -0.50    2.10
   5 -17   2   -2.90    2.60
   5 -17   2    0.40    2.60
  -6  17  -2    4.60    2.60
  -6  17  -2   -1.50    2.00
   6 -17   2    5.50    2.70
   6 -17   2    1.00    2.90
  -7  17  -2   -1.50    2.60
  -7  17  -2    1.60    2.30
   7 -17   2    0.70    3.00
   7 -17   2    9.40    3.10
   5  16  -2    0.60    4.80
   5  16  -2    1.80    2.00
   5  16  -2   -3.10    1.70
  -5 -16   2   -2.00    3.60
  -5 -16   2    0.50    2.80
  -5 -16   2   -1.70    3.20
   4  16  -2    0.70    1.70
   4  16  -2   -0.80    1.60
   4  16  -2   -2.10    4.00
  -4 -16   2    3.10    3.10
  -4 -16   2    0.10    2.70
   3  16  -2   -2.20    3.50
   3  16  -2   -1.40    1.80
   3  16  -2    0.50    1.40
  -3 -16   2   -0.30    2.70
  -3 -16   2    4.00    1.40
  -3 -16   2   -1.70    2.40
   2  16  -2   -4.60    3.00
   2  16  -2    0.00    2.70
   2  16  -2    0.40    1.20
  -2 -16   2    2.90    1.50
  -2 -16   2   -0.30    2.50
  -2 -16   2   -0.30    2.30
   1  16  -2    1.90    1.30
   1  16  -2   -5.00    2.60
   1  16  -2   -0.40    1.10
   1  16  -2    0.10    1.80
  -1 -16   2    0.00    2.20
  -1 -16   2    2.80    1.70
  -1 -16   2   -4.10    2.30
   0  16  -2   -1.60    2.50
   0  16  -2    0.70    1.70
   0  16  -2    0.70    3.00
   0  16  -2   -0.70    1.30
   0 -16   2    2.60    2.20
   0 -16   2    0.30    1.70
   0 -16   2    4.10    2.30
   0 -16   2    1.10    2.20
  -1  16  -2    0.80    1.20
  -1  16  -2   -1.40    2.20
  -1  16  -2   -2.30    1.50
  -1  16  -2    4.00    3.20
   1 -16   2    2.90    1.90
   1 -16   2   -0.60    2.10
   1 -16   2   -2.10    2.20
   1 -16   2    0.10    2.10
  -2  16  -2   -0.80    3.00
  -2  16  -2   -0.40    1.60
  -2  16  -2    2.70    1.40
  -2  16  -2    0.10    1.60
  -2  16  -2   -2.90    1.80
   2 -16   2    0.00    2.10
   2 -16   2   -0.90    2.20
   2 -16   2    0.70    2.10
  -3  16  -2    0.20    1.70
  -3  16  -2   -1.30    1.40
  -3  16  -2   -0.10    1.70
   3 -16   2    1.00    2.20
   3 -16   2   -2.90    2.10
  -4  16  -2    1.00    1.10
  -4  16  -2   -0.40    1.80
  -4  16  -2    1.00    1.90
   4 -16   2    2.50    2.40
   4 -16   2   -2.30    2.10
  -5  16  -2    1.40    2.00
  -5  16  -2   -1.30    1.80
   5 -16   2    0.40    3.00
  -6  16  -2    3.40    2.20
   6 -16   2    5.30    2.60
   6 -16   2    2.40    2.50
  -7  16  -2   -2.00    2.50
  -7  16  -2   -0.30    2.20
   7 -16   2    5.00    2.80
   7 -16   2    2.50    2.90
  -8  16  -2   -1.80    1.90
  -8  16  -2    2.40    2.50
   8 -16   2   -1.50    2.80
   8 -16   2   -0.10    3.00
   6  15  -2    1.70    2.30
   6  15  -2    0.70    4.70
  -6 -15   2   -1.90    2.80
  -6 -15   2    8.20    3.40
  -6 -15   2    0.10    3.40
   5  15  -2   -2.00    3.90
   5  15  -2   -1.10    1.60
   5  15  -2    2.70    2.00
  -5 -15   2   -2.10    3.00
  -5 -15   2    1.50    3.10
  -5 -15   2    0.40    2.50
   4  15  -2   -1.10    1.60
   4  15  -2    0.90    1.70
   4  15  -2   -0.80    3.40
  -4 -15   2    2.00    2.50
  -4 -15   2   -0.70    2.60
  -4 -15   2   -0.20    1.20
   3  15  -2    2.50    3.20
   3  15  -2    1.90    1.40
   3  15  -2    0.40    1.50
  -3 -15   2   -0.80    2.10
  -3 -15   2    1.70    1.30
  -3 -15   2    2.20    2.40
   2  15  -2    1.20    2.80
   2  15  -2    1.10    1.70
   2  15  -2    1.20    1.20
  -2 -15   2    3.70    2.30
  -2 -15   2    2.50    1.40
  -2 -15   2    3.80    2.20
   1  15  -2    2.40    1.20
   1  15  -2    0.40    1.40
   1  15  -2    0.80    1.10
   1  15  -2   -4.10    2.70
   1  15  -2   -2.80    2.40
  -1 -15   2    0.10    1.40
  -1 -15   2    1.60    2.00
  -1 -15   2   -0.90    1.90
   0  15  -2   -0.10    2.20
   0  15  -2    2.50    3.00
   0  15  -2    2.30    1.20
   0  15  -2   -1.40    1.50
   0 -15   2    2.40    2.00
   0 -15   2    4.60    2.10
   0 -15   2    1.40    1.50
   0 -15   2    5.50    2.10
  -1  15  -2    0.50    1.50
  -1  15  -2    4.00    2.70
  -1  15  -2    2.40    1.20
  -1  15  -2    0.00    1.90
   1 -15   2    2.70    1.90
   1 -15   2    2.10    1.90
   1 -15   2   -2.50    1.90
   1 -15   2    1.60    1.60
  -2  15  -2    7.30    1.70
  -2  15  -2    7.50    1.80
  -2  15  -2   11.60    1.80
  -2  15  -2   13.60    3.00
  -2  15  -2   12.60    3.10
   2 -15   2    8.30    2.20
   2 -15   2   11.10    2.20
   2 -15   2   10.50    2.20
  -3  15  -2    5.40    1.50
  -3  15  -2   10.00    1.90
  -3  15  -2    6.60    1.80
  -3  15  -2    7.20    1.00
  -3  15  -2   10.00    2.90
   3 -15   2   12.50    2.40
   3 -15   2    8.10    2.30
  -4  15  -2   -2.10    0.90
  -4  15  -2   -0.40    1.50
  -4  15  -2    2.10    1.60
   4 -15   2    2.10    2.10
   4 -15   2    0.60    1.90
  -5  15  -2    0.50    1.80
  -5  15  -2   -1.10    0.70
  -5  15  -2   -2.60    1.50
   5 -15   2    0.90    2.30
   5 -15   2    0.20    1.90
  -6  15  -2    2.80    2.20
  -6  15  -2    0.80    1.70
   6 -15   2    2.20    2.50
   6 -15   2   -0.30    2.20
  -7  15  -2   -1.10    1.70
  -7  15  -2    2.50    2.20
   7 -15   2    0.20    2.30
   7 -15   2    0.50    2.30
  -8  15  -2   -0.80    2.30
  -8  15  -2   -0.70    1.90
   8 -15   2    0.30    2.70
   8 -15   2    1.80    3.00
  -9  15  -2    0.20    2.40
  -9  15  -2    0.60    2.00
  -9  15  -2    0.00    3.00
   9 -15   2   -3.30    2.90
   9 -15   2    3.40    3.00
   9 -15   2    0.20    2.70
   7  14  -2    1.00    4.40
   7  14  -2   -0.70    1.50
   7  14  -2   -0.20    2.60
  -7 -14   2    0.40    3.00
  -7 -14   2   -5.30    3.30
  -7 -14   2   -0.80    3.10
   6  14  -2   -0.90    1.50
   6  14  -2    3.50    2.20
   6  14  -2   -2.40    4.00
  -6 -14   2    3.00    3.00
  -6 -14   2    0.50    2.70
  -6 -14   2   -1.40    2.80
   5  14  -2    0.50    3.60
   5  14  -2    2.10    1.80
   5  14  -2    0.20    1.50
  -5 -14   2    0.00    2.70
  -5 -14   2    1.00    2.60
  -5 -14   2    1.50    1.10
  -5 -14   2    3.40    2.40
   4  14  -2   -3.00    3.10
   4  14  -2    1.30    1.40
   4  14  -2   -0.40    1.30
  -4 -14   2    2.30    2.40
  -4 -14   2    1.10    1.20
  -4 -14   2    1.90    2.20
   3  14  -2    0.20    2.70
   3  14  -2   -0.50    1.30
   3  14  -2    1.30    1.20
  -3 -14   2   -2.00    1.80
  -3 -14   2   -0.10    2.00
  -3 -14   2    0.30    1.20
   2  14  -2   11.40    2.00
   2  14  -2   13.40    3.30
   2  14  -2   11.50    1.50
   2  14  -2   13.90    3.00
  -2 -14   2   14.80    1.70
  -2 -14   2   13.10    2.30
  -2 -14   2   11.40    2.30
   1  14  -2    1.70    1.40
   1  14  -2    1.70    1.40
   1  14  -2    3.30    1.10
   1  14  -2    5.40    2.60
   1  14  -2    3.70    2.30
  -1 -14   2    3.20    2.00
  -1 -14   2    4.10    1.80
  -1 -14   2    4.90    1.40
   0  14  -2    0.70    1.00
   0  14  -2   -0.20    1.90
   0  14  -2    1.10    1.40
   0  14  -2   -1.10    1.00
   0  14  -2    0.20    2.30
   0 -14   2    2.90    1.70
   0 -14   2    1.80    1.40
   0 -14   2   -0.70    1.60
   0 -14   2    3.40    1.80
  -1  14  -2   -2.00    0.90
  -1  14  -2   -0.50    0.90
  -1  14  -2    2.30    2.40
  -1  14  -2    4.10    1.80
  -1  14  -2    1.70    1.40
   1 -14   2   -0.50    1.60
   1 -14   2    0.00    1.60
   1 -14   2    0.70    1.60
  -2  14  -2   -0.80    0.90
  -2  14  -2    1.00    1.30
  -2  14  -2    3.90    1.30
  -2  14  -2    5.10    1.40
  -2  14  -2    1.90    1.30
  -2  14  -2    1.90    2.40
   2 -14   2    3.10    1.70
   2 -14   2    3.70    1.70
  -3  14  -2    0.90    1.50
  -3  14  -2    0.00    0.70
  -3  14  -2   -0.50    1.10
  -3  14  -2    0.00    2.10
  -3  14  -2    0.10    1.20
   3 -14   2   -1.70    1.60
   3 -14   2   -0.40    1.70
  -4  14  -2    0.00    1.40
  -4  14  -2    3.30    1.60
  -4  14  -2   -1.80    2.00
  -4  14  -2    2.80    1.70
   4 -14   2   -0.90    1.80
   4 -14   2   -0.10    1.60
  -5  14  -2   -2.00    1.40
  -5  14  -2    1.40    0.50
  -5  14  -2   -0.80    1.70
   5 -14   2    4.50    2.00
   5 -14   2    2.50    1.80
  -6  14  -2    5.30    1.70
  -6  14  -2    8.40    2.20
   6 -14   2    5.50    2.10
   6 -14   2    6.50    2.40
  -7  14  -2    5.20    2.10
  -7  14  -2   -1.00    1.40
  -7  14  -2    6.30    2.20
   7 -14   2    2.80    2.50
   7 -14   2    1.80    2.20
  -8  14  -2   -1.90    2.50
  -8  14  -2   -2.30    1.50
  -8  14  -2    0.80    2.00
   8 -14   2    1.20    2.30
   8 -14   2    2.40    2.20
   8 -14   2    1.90    2.30
  -9  14  -2    0.30    1.70
  -9  14  -2   -0.10    2.20
  -9  14  -2    2.70    2.80
   9 -14   2   -1.20    2.50
   9 -14   2   -2.50    2.70
   9 -14   2    2.30    2.40
 -10  14  -2    5.40    2.60
 -10  14  -2   -0.80    3.00
 -10  14  -2   -2.30    1.60
  10 -14   2   -3.40    2.80
  10 -14   2   -0.10    2.80
   8  13  -2    0.60    2.70
   8  13  -2    0.80    4.30
  -8 -13   2    0.70    3.10
  -8 -13   2    3.80    3.40
   7  13  -2   -2.00    1.30
   7  13  -2   -4.60    3.90
   7  13  -2    1.00    2.20
  -7 -13   2    1.80    2.70
  -7 -13   2   -0.90    3.00
  -7 -13   2   -1.10    2.50
  -7 -13   2    2.70    2.80
   6  13  -2    0.10    1.30
   6  13  -2   -0.20    1.80
  -6 -13   2    1.90    2.30
  -6 -13   2    0.60    2.50
  -6 -13   2    0.70    1.20
  -6 -13   2   -1.50    3.60
   5  13  -2   -0.30    1.20
   5  13  -2   -2.70    3.00
   5  13  -2   -1.40    1.40
  -5 -13   2   -1.20    1.10
  -5 -13   2    1.20    2.10
  -5 -13   2    0.10    2.30
  -5 -13   2   -0.40    2.40
   4  13  -2    0.90    1.20
   4  13  -2    2.10    2.80
   4  13  -2    1.50    1.30
  -4 -13   2    0.50    1.90
  -4 -13   2   -0.10    1.80
  -4 -13   2    0.40    1.10
   3  13  -2    1.70    2.50
   3  13  -2    1.30    1.20
   3  13  -2    2.20    1.20
  -3 -13   2   -0.90    1.40
  -3 -13   2    1.10    1.80
  -3 -13   2   -0.20    1.70
  -3 -13   2    3.70    1.10
   2  13  -2    1.70    0.60
   2  13  -2    3.60    2.30
   2  13  -2    2.20    1.00
   2  13  -2    1.90    2.50
   2  13  -2   -0.40    1.20
  -2 -13   2    1.70    1.10
  -2 -13   2    1.90    1.60
  -2 -13   2    0.60    1.60
  -2 -13   2   -0.30    0.90
   1  13  -2   -2.00    1.90
   1  13  -2    1.40    0.90
   1  13  -2    0.00    1.10
   1  13  -2    2.00    1.00
   1  13  -2   -2.80    2.00
  -1 -13   2   -1.20    1.40
  -1 -13   2    1.10    1.50
  -1 -13   2    0.30    1.10
   0  13  -2    0.20    1.70
   0  13  -2   -0.60    1.10
   0  13  -2    1.80    2.20
   0  13  -2    0.60    0.90
   0  13  -2   -0.70    0.90
   0 -13   2   -0.60    1.10
   0 -13   2   -2.00    1.50
   0 -13   2    0.60    1.40
   0 -13   2    0.40    1.50
  -1  13  -2   49.99    3.70
  -1  13  -2   45.70    2.90
  -1  13  -2   44.40    2.60
  -1  13  -2   41.70    3.90
  -1  13  -2   40.80    2.10
   1 -13   2   43.80    3.10
   1 -13   2   39.20    3.00
   1 -13   2   47.30    3.20
  -2  13  -2    3.00    2.20
  -2  13  -2    0.40    1.20
  -2  13  -2    1.00    0.90
  -2  13  -2    4.20    1.10
  -2  13  -2    2.90    1.20
  -2  13  -2    2.10    1.20
   2 -13   2    3.00    1.60
   2 -13   2    1.90    1.60
  -3  13  -2    3.30    1.10
  -3  13  -2    1.70    0.90
  -3  13  -2    5.90    2.10
  -3  13  -2    3.10    1.40
  -3  13  -2    3.30    1.40
   3 -13   2    3.10    1.70
   3 -13   2    4.60    1.70
  -4  13  -2    3.60    1.40
  -4  13  -2    1.80    0.60
  -4  13  -2    5.80    2.00
  -4  13  -2    2.10    0.90
  -4  13  -2    1.70    1.30
   4 -13   2    3.10    1.60
   4 -13   2    1.70    1.60
  -5  13  -2    2.10    1.50
  -5  13  -2   -0.10    1.10
  -5  13  -2    0.10    1.30
  -5  13  -2    0.00    0.40
   5 -13   2   -2.10    1.60
   5 -13   2    0.40    1.80
  -6  13  -2    0.60    1.20
  -6  13  -2    4.50    1.70
  -6  13  -2    1.20    1.80
   6 -13   2    1.00    0.50
   6 -13   2    1.80    2.00
   6 -13   2    2.70    1.90
  -7  13  -2    8.00    2.10
  -7  13  -2    5.90    1.60
  -7  13  -2   13.20    2.50
   7 -13   2    9.20    2.30
   7 -13   2    8.20    2.00
   7 -13   2    7.80    2.30
  -8  13  -2   -1.30    1.40
  -8  13  -2   -0.40    2.10
  -8  13  -2    3.50    2.10
   8 -13   2    2.00    2.60
   8 -13   2    1.00    1.90
   8 -13   2    0.90    2.30
  -9  13  -2   -1.50    1.90
  -9  13  -2   -0.40    1.40
   9 -13   2    1.90    2.70
   9 -13   2    1.20    2.30
   9 -13   2    0.90    2.60
 -10  13  -2    2.70    2.20
 -10  13  -2    2.30    3.00
 -10  13  -2   -2.30    1.50
  10 -13   2   -0.80    2.90
  10 -13   2   -0.30    2.60
  10 -13   2    2.80    3.00
   8  12  -2    5.70    3.00
   8  12  -2   -0.90    4.30
  -8 -12   2    5.60    3.30
  -8 -12   2    6.00    3.00
   7  12  -2    0.10    1.20
   7  12  -2   -1.60    3.70
   7  12  -2   -0.90    1.90
  -7 -12   2    5.00    4.00
  -7 -12   2   -0.20    2.60
  -7 -12   2   -0.20    2.60
  -7 -12   2   -1.00    2.30
   6  12  -2    4.20    3.50
   6  12  -2    3.70    1.80
   6  12  -2    0.10    1.10
  -6 -12   2    2.60    1.30
  -6 -12   2    2.30    2.50
  -6 -12   2    4.40    2.30
  -6 -12   2   -0.30    2.20
   5  12  -2    1.40    1.40
   5  12  -2    1.10    1.10
   5  12  -2    2.80    3.00
  -5 -12   2    2.90    1.10
  -5 -12   2   -0.20    2.00
  -5 -12   2    3.00    2.10
  -5 -12   2    2.20    2.00
   4  12  -2   -2.40    2.40
   4  12  -2    0.80    1.10
   4  12  -2   -1.50    1.80
   4  12  -2    1.00    1.20
  -4 -12   2   -2.20    1.70
  -4 -12   2   -1.30    0.70
  -4 -12   2    1.50    1.00
  -4 -12   2    1.10    1.70
   3  12  -2    2.80    1.30
   3  12  -2    2.70    2.50
   3  12  -2    4.30    0.80
   3  12  -2    2.40    1.00
   3  12  -2    4.40    2.60
  -3 -12   2    2.00    1.60
  -3 -12   2    1.40    1.00
  -3 -12   2    1.90    0.70
  -3 -12   2    2.10    1.60
   2  12  -2    2.70    1.20
   2  12  -2    5.50    2.20
   2  12  -2    4.90    0.70
   2  12  -2    5.30    1.00
   2  12  -2    4.30    2.20
  -2 -12   2    3.30    0.80
  -2 -12   2    4.20    1.10
  -2 -12   2    3.50    1.50
  -2 -12   2    3.80    1.50
   1  12  -2   25.20    3.10
   1  12  -2   19.70    2.70
   1  12  -2   19.10    0.80
   1  12  -2   19.50    1.70
   1  12  -2   18.60    2.80
  -1 -12   2   18.20    1.50
  -1 -12   2   19.20    1.80
  -1 -12   2   19.50    2.40
  -1 -12   2   20.50    2.20
  -1 -12   2   19.60    2.40
   0  12  -2   10.30    1.70
   0  12  -2   16.50    2.70
   0  12  -2   16.50    2.30
   0  12  -2   13.50    1.60
   0  12  -2   15.30    1.40
   0 -12   2   14.20    1.90
   0 -12   2   16.00    1.90
   0 -12   2   15.50    1.70
   0 -12   2   12.20    1.90
   0 -12   2   16.60    2.10
  -1  12  -2  154.88    5.60
  -1  12  -2  145.79    6.60
  -1  12  -2  160.18    6.30
  -1  12  -2  148.49    5.10
   1 -12   2  150.08    5.90
   1 -12   2  150.98    6.10
   1 -12   2  151.28    5.80
  -2  12  -2   27.40    2.20
  -2  12  -2   24.80    2.80
  -2  12  -2   25.40    1.60
  -2  12  -2   29.80    3.30
  -2  12  -2   22.90    1.60
   2 -12   2   27.80    2.60
   2 -12   2   24.70    2.70
  -3  12  -2    6.70    1.90
  -3  12  -2    7.90    0.70
  -3  12  -2    5.70    1.30
  -3  12  -2    6.70    1.00
  -3  12  -2    7.30    1.50
   3 -12   2    6.30    1.50
   3 -12   2    9.10    1.80
  -4  12  -2   -0.10    1.00
  -4  12  -2    0.00    1.50
  -4  12  -2   -0.30    0.80
  -4  12  -2    0.70    1.20
  -4  12  -2    0.20    0.40
   4 -12   2   -1.00    1.30
   4 -12   2   -1.80    1.40
  -5  12  -2    1.50    0.30
  -5  12  -2    4.10    1.10
  -5  12  -2    1.70    1.20
  -5  12  -2    1.90    1.30
   5 -12   2    0.20    1.40
   5 -12   2   -0.90    1.50
   5 -12   2    1.40    0.40
   5 -12   2    1.30    0.40
   5 -12   2    2.20    1.70
  -6  12  -2   25.30    2.70
  -6  12  -2   22.20    3.20
  -6  12  -2   23.90    2.60
   6 -12   2   24.50    3.00
   6 -12   2   28.80    2.00
   6 -12   2   25.80    2.60
   6 -12   2   22.20    1.40
   6 -12   2   27.00    3.20
  -7  12  -2    3.10    1.30
  -7  12  -2    3.20    1.90
  -7  12  -2    4.80    1.70
   7 -12   2    7.60    2.10
   7 -12   2    4.60    1.70
   7 -12   2    5.10    2.10
  -8  12  -2   -0.40    1.70
  -8  12  -2   -0.40    1.20
  -8  12  -2    2.80    2.00
   8 -12   2    3.70    2.40
   8 -12   2   -1.90    2.00
   8 -12   2    1.40    1.80
  -9  12  -2   -1.10    1.90
  -9  12  -2   -0.40    1.30
  -9  12  -2   -1.10    2.40
   9 -12   2   -2.10    3.60
   9 -12   2   -0.30    2.20
 -10  12  -2    6.60    2.90
 -10  12  -2   -0.70    2.00
 -10  12  -2   -1.50    1.20
  10 -12   2   -1.40    2.70
  10 -12   2    1.90    2.80
  10 -12   2    0.20    2.50
 -11  12  -2    3.90    3.40
 -11  12  -2    1.60    2.30
  11 -12   2    6.90    3.00
  11 -12   2   -2.50    2.80
  11 -12   2   -1.90    2.90
   9  11  -2    1.70    2.90
   9  11  -2   -9.10    4.00
  -9 -11   2    3.80    3.30
  -9 -11   2   -3.80    3.20
  -9 -11   2    0.40    3.00
   8  11  -2    1.60    4.00
   8  11  -2    0.50    2.20
   8  11  -2   -0.10    1.00
  -8 -11   2    3.40    2.10
  -8 -11   2    1.60    2.80
  -8 -11   2   -1.20    2.40
   7  11  -2    1.80    1.10
   7  11  -2    2.80    3.60
   7  11  -2    0.80    1.80
  -7 -11   2   -0.20    2.40
  -7 -11   2   -3.20    2.20
  -7 -11   2    5.50    2.10
  -7 -11   2    4.80    2.60
   6  11  -2   20.70    4.10
   6  11  -2   14.60    2.00
  -6 -11   2   16.70    2.80
  -6 -11   2   13.40    2.50
  -6 -11   2   15.30    1.60
  -6 -11   2   14.40    2.50
   5  11  -2    3.30    1.20
   5  11  -2    6.60    1.50
   5  11  -2    8.30    2.90
  -5 -11   2    6.60    2.10
  -5 -11   2    5.50    2.00
  -5 -11   2    8.40    1.20
  -5 -11   2    4.20    0.60
  -5 -11   2    9.30    2.10
   4  11  -2    1.30    2.50
   4  11  -2    1.40    1.00
   4  11  -2    1.40    1.10
  -4 -11   2    0.70    1.50
  -4 -11   2    0.00    0.60
  -4 -11   2    0.90    0.90
  -4 -11   2    0.90    1.60
   3  11  -2    1.90    2.10
   3  11  -2    0.80    2.10
   3  11  -2   -0.20    1.00
   3  11  -2    1.70    0.90
   3  11  -2    1.40    0.70
  -3 -11   2    1.10    0.90
  -3 -11   2    0.90    0.70
  -3 -11   2    0.30    1.40
  -3 -11   2    1.70    1.40
   2  11  -2    8.20    2.30
   2  11  -2    8.20    1.10
   2  11  -2    7.40    0.70
   2  11  -2    8.20    2.40
  -2 -11   2    8.20    1.50
  -2 -11   2    7.70    0.90
  -2 -11   2    8.20    1.20
  -2 -11   2    6.70    1.50
   1  11  -2   -1.00    1.80
   1  11  -2    0.80    1.90
   1  11  -2    1.80    0.80
   1  11  -2    1.20    0.40
   1  11  -2    0.90    1.10
  -1 -11   2   -0.30    0.60
  -1 -11   2    5.90    1.50
  -1 -11   2    2.10    1.00
  -1 -11   2    2.00    1.20
  -1 -11   2   -0.60    1.10
  -1 -11   2    1.70    1.40
   0  11  -2   39.40    3.30
   0  11  -2   31.90    2.00
   0  11  -2   33.90    2.70
   0  11  -2   33.70    1.70
   0  11  -2   32.80    3.00
   0 -11   2   35.90    2.50
   0 -11   2   35.50    1.90
   0 -11   2   34.60    2.50
   0 -11   2   35.00    2.40
   0 -11   2   34.60    2.30
   0 -11   2   31.90    2.30
  -1  11  -2  131.49    5.90
  -1  11  -2  129.49    4.70
  -1  11  -2  129.39    5.40
  -1  11  -2  130.89    4.70
  -1  11  -2  130.39    4.30
   1 -11   2  115.79    4.60
   1 -11   2  130.09    5.20
   1 -11   2  113.99    4.70
   1 -11   2  126.09    4.90
  -2  11  -2   18.30    1.30
  -2  11  -2   18.60    1.80
  -2  11  -2   19.20    2.40
  -2  11  -2   18.80    2.60
  -2  11  -2   14.20    1.20
   2 -11   2   17.10    1.90
   2 -11   2   15.40    1.90
   2 -11   2   15.70    2.00
  -3  11  -2    2.40    1.70
  -3  11  -2    1.40    0.70
  -3  11  -2    2.20    1.20
  -3  11  -2    1.70    0.60
  -3  11  -2    2.30    1.00
   3 -11   2    1.60    1.40
   3 -11   2    1.20    1.30
   3 -11   2    1.30    1.30
  -4  11  -2    0.00    1.40
  -4  11  -2    0.00    0.90
  -4  11  -2   -0.70    0.70
  -4  11  -2   -0.60    0.40
  -4  11  -2    0.80    1.00
   4 -11   2    0.70    1.30
   4 -11   2    1.20    1.20
   4 -11   2   -0.10    1.10
  -5  11  -2   22.10    2.10
  -5  11  -2   23.90    2.50
  -5  11  -2   22.60    1.60
  -5  11  -2   26.30    3.10
   5 -11   2   21.70    2.40
   5 -11   2   30.50    2.60
   5 -11   2   22.60    2.20
   5 -11   2   25.20    1.20
   5 -11   2   27.70    2.00
  -6  11  -2   56.89    3.50
  -6  11  -2   56.29    3.50
  -6  11  -2   59.49    3.90
   6 -11   2   59.79    3.30
   6 -11   2   55.29    2.40
   6 -11   2   64.69    3.50
   6 -11   2   62.59    2.70
   6 -11   2   61.19    3.80
  -7  11  -2   16.10    2.30
  -7  11  -2   11.30    1.60
  -7  11  -2   18.20    2.30
   7 -11   2   15.90    2.50
   7 -11   2   21.50    1.50
   7 -11   2   17.30    2.20
   7 -11   2   14.40    2.20
  -8  11  -2    2.10    1.70
  -8  11  -2   -0.80    1.00
  -8  11  -2    1.20    1.90
   8 -11   2    3.00    2.00
   8 -11   2    2.90    2.20
   8 -11   2    0.70    1.70
  -9  11  -2    0.90    1.10
  -9  11  -2   -1.70    1.80
  -9  11  -2   -2.40    2.20
   9 -11   2    0.40    2.30
   9 -11   2    0.60    2.00
   9 -11   2    1.60    2.10
 -10  11  -2   -2.20    2.00
 -10  11  -2    0.30    2.50
 -10  11  -2   -1.10    1.10
  10 -11   2   -2.30    2.30
  10 -11   2   -0.50    2.60
  10 -11   2    1.90    2.60
 -11  11  -2    8.10    2.50
 -11  11  -2   13.30    3.60
  11 -11   2    7.10    3.30
  11 -11   2    8.90    3.20
  11 -11   2    7.20    3.10
  10  10  -2   -7.30    4.20
  10  10  -2    4.80    3.20
 -10 -10   2    2.60    3.70
 -10 -10   2    4.60    3.30
   9  10  -2    2.60    4.10
   9  10  -2    1.10    3.30
  -9 -10   2   -5.40    2.90
  -9 -10   2    1.40    3.00
  -9 -10   2    1.20    2.80
   8  10  -2    1.50    0.90
   8  10  -2    0.40    3.90
   8  10  -2    3.40    2.20
  -8 -10   2    3.00    2.40
  -8 -10   2    3.70    1.80
  -8 -10   2    1.00    2.50
   7  10  -2   16.10    4.00
   7  10  -2    7.70    1.20
   7  10  -2   12.60    2.10
  -7 -10   2   10.50    2.40
  -7 -10   2   11.80    2.50
  -7 -10   2   12.90    2.20
  -7 -10   2   10.50    2.50
   6  10  -2   29.20    2.70
   6  10  -2   31.60    4.30
   6  10  -2   22.30    2.70
  -6 -10   2   27.40    2.00
  -6 -10   2   23.00    2.90
  -6 -10   2   29.10    3.30
  -6 -10   2   27.00    3.20
   5  10  -2    3.40    1.30
   5  10  -2    4.70    2.70
   5  10  -2    1.70    0.90
  -5 -10   2    0.20    1.70
  -5 -10   2    1.40    0.60
  -5 -10   2    2.60    1.60
  -5 -10   2    3.20    0.90
  -5 -10   2    3.60    1.70
   4  10  -2    1.20    0.80
   4  10  -2    3.10    2.30
   4  10  -2    2.80    1.10
   4  10  -2    1.00    0.90
  -4 -10   2    2.90    1.40
  -4 -10   2    2.70    0.60
  -4 -10   2    3.80    1.00
  -4 -10   2    3.10    1.50
   3  10  -2   17.80    2.80
   3  10  -2   19.80    1.30
   3  10  -2   17.90    2.60
   3  10  -2   14.00    1.50
   3  10  -2   24.30    2.90
  -3 -10   2   17.70    2.10
  -3 -10   2   15.10    1.20
  -3 -10   2   14.10    1.70
  -3 -10   2   14.20    1.20
   2  10  -2   12.30    0.90
   2  10  -2   10.90    2.40
   2  10  -2   11.80    2.30
  -2 -10   2   12.90    1.10
  -2 -10   2   17.40    2.30
  -2 -10   2   11.70    1.60
  -2 -10   2   11.20    1.60
  -2 -10   2   11.10    1.10
   1  10  -2   36.90    2.90
   1  10  -2   40.60    2.10
   1  10  -2   44.60    3.30
   1  10  -2   40.30    1.50
   1  10  -2   35.40    2.30
   1  10  -2   42.60    3.10
  -1 -10   2   40.90    2.50
  -1 -10   2   40.80    2.40
  -1 -10   2   40.10    1.90
  -1 -10   2   43.80    2.00
  -1 -10   2   42.60    2.60
  -1 -10   2   39.10    2.60
   0  10  -2  106.29    3.90
   0  10  -2  105.59    4.90
   0  10  -2   98.49    4.60
   0  10  -2  105.69    3.60
   0  10  -2   90.29    4.00
   0  10  -2  104.19    4.60
   0 -10   2   98.29    3.80
   0 -10   2  106.79    3.90
   0 -10   2  102.59    4.30
   0 -10   2  109.79    4.20
   0 -10   2  103.89    4.20
   0 -10   2  107.29    4.10
  -1  10  -2    0.40    1.60
  -1  10  -2    0.60    0.90
  -1  10  -2   -0.90    0.70
  -1  10  -2   -0.70    0.50
  -1  10  -2   -0.30    0.90
   1 -10   2    1.60    1.10
   1 -10   2    0.50    0.60
   1 -10   2    0.40    0.70
   1 -10   2    0.20    0.90
   1 -10   2   -0.90    1.00
   1 -10   2   -2.50    1.30
  -2  10  -2   11.60    1.90
  -2  10  -2   12.50    1.60
  -2  10  -2   12.00    1.40
  -2  10  -2   15.90    2.50
  -2  10  -2   11.80    1.10
  -2  10  -2   11.30    1.00
   2 -10   2   17.50    1.60
   2 -10   2   11.30    1.50
   2 -10   2   10.00    1.20
   2 -10   2   12.40    1.70
  -3  10  -2    4.50    0.80
  -3  10  -2    4.60    1.50
  -3  10  -2    4.50    0.60
  -3  10  -2    4.50    1.10
  -3  10  -2    4.50    1.10
   3 -10   2    3.60    1.40
   3 -10   2    8.80    1.30
   3 -10   2    4.00    1.20
  -4  10  -2   11.00    0.90
  -4  10  -2   14.40    1.70
  -4  10  -2   11.30    1.50
  -4  10  -2   11.90    1.10
  -4  10  -2   12.80    1.70
   4 -10   2   11.10    1.40
   4 -10   2   11.50    0.80
   4 -10   2   13.30    1.80
   4 -10   2   13.20    1.80
   4 -10   2   14.20    1.50
  -5  10  -2    2.50    1.00
  -5  10  -2    4.50    1.20
  -5  10  -2    4.30    1.30
  -5  10  -2    4.50    0.70
   5 -10   2    6.50    1.20
   5 -10   2    5.80    1.30
   5 -10   2    5.90    1.50
   5 -10   2    5.00    1.30
  -6  10  -2   12.90    1.80
  -6  10  -2   11.90    1.80
  -6  10  -2   15.20    1.70
  -6  10  -2    8.30    1.30
   6 -10   2   13.40    1.90
   6 -10   2   10.00    1.90
   6 -10   2   13.20    1.70
  -7  10  -2    3.30    1.10
  -7  10  -2    5.20    1.50
  -7  10  -2    3.40    1.60
   7 -10   2    5.10    1.80
   7 -10   2    1.60    1.60
   7 -10   2    4.80    1.60
  -8  10  -2    5.10    1.70
  -8  10  -2    3.80    1.10
  -8  10  -2    7.00    2.10
   8 -10   2    6.20    2.00
   8 -10   2    3.80    1.80
   8 -10   2    7.00    2.00
  -9  10  -2    3.30    1.10
  -9  10  -2    4.60    1.80
  -9  10  -2    5.90    2.20
   9 -10   2    6.10    2.20
   9 -10   2    5.80    2.30
 -10  10  -2    0.00    0.90
 -10  10  -2    1.70    3.00
  10 -10   2    0.70    2.30
  10 -10   2    0.60    2.40
 -11  10  -2   -1.20    2.80
 -11  10  -2    3.40    2.20
  11 -10   2    2.30    2.60
  11 -10   2    5.40    3.00
 -12  10  -2    5.00    3.50
 -12  10  -2    5.20    2.60
  12 -10   2    2.50    3.40
  12 -10   2   -4.80    2.80
  10   9  -2    2.10    3.00
  10   9  -2   -4.40    4.20
 -10  -9   2   -0.90    3.50
 -10  -9   2   -4.00    2.70
 -10  -9   2    3.60    3.40
   9   9  -2    2.20    2.40
   9   9  -2   -0.80    3.90
  -9  -9   2    0.10    2.70
  -9  -9   2    3.00    2.70
  -9  -9   2   -2.10    2.60
   8   9  -2    4.60    3.60
   8   9  -2    6.60    2.10
   8   9  -2    2.10    0.90
  -8  -9   2    3.20    1.70
  -8  -9   2    4.50    2.30
  -8  -9   2    0.50    2.30
   7   9  -2    2.90    1.70
   7   9  -2    0.50    0.80
   7   9  -2    2.20    2.90
  -7  -9   2    0.90    1.90
  -7  -9   2   -0.20    1.90
  -7  -9   2    2.20    1.60
   6   9  -2    0.10    1.30
   6   9  -2    0.60    0.80
   6   9  -2   -0.80    2.40
  -6  -9   2    1.60    1.70
  -6  -9   2    0.00    1.70
  -6  -9   2    0.90    0.50
  -6  -9   2    1.70    1.00
  -6  -9   2    3.00    1.70
   5   9  -2   13.10    1.60
   5   9  -2   14.20    2.80
   5   9  -2    7.60    1.20
  -5  -9   2   15.00    2.10
  -5  -9   2   13.50    2.00
  -5  -9   2    9.30    0.90
  -5  -9   2   11.10    1.90
  -5  -9   2   12.70    1.40
   4   9  -2   15.80    2.80
   4   9  -2   11.60    1.60
  -4  -9   2   12.20    1.70
  -4  -9   2   12.90    1.10
  -4  -9   2   12.40    1.80
  -4  -9   2   12.90    1.00
   3   9  -2    1.20    1.80
   3   9  -2    0.20    0.80
   3   9  -2    1.50    0.50
   3   9  -2   -0.30    2.00
   3   9  -2    0.30    0.80
   3   9  -2    0.00    1.10
  -3  -9   2    0.20    0.40
  -3  -9   2    0.40    1.10
  -3  -9   2    0.80    1.10
  -3  -9   2    1.10    0.50
   2   9  -2    2.70    0.90
   2   9  -2    2.10    1.00
   2   9  -2    3.80    0.50
   2   9  -2    3.30    1.70
   2   9  -2    2.60    0.70
   2   9  -2    2.60    1.90
  -2  -9   2    3.40    0.60
  -2  -9   2    2.60    1.20
  -2  -9   2    4.30    1.20
  -2  -9   2    2.70    1.10
  -2  -9   2    2.50    0.50
   1   9  -2   71.99    3.00
   1   9  -2   74.99    2.50
   1   9  -2   71.59    3.60
   1   9  -2   75.39    3.90
   1   9  -2   77.69    3.20
   1   9  -2   74.79    3.70
   1   9  -2   74.59    2.90
  -1  -9   2   72.89    3.30
  -1  -9   2   73.69    3.30
  -1  -9   2   76.09    2.80
  -1  -9   2   75.19    3.20
  -1  -9   2   80.49    2.90
  -1  -9   2   80.99    3.40
   0   9  -2   -0.10    0.60
   0   9  -2   -0.60    0.60
   0   9  -2    3.50    0.90
   0   9  -2    0.20    0.80
   0   9  -2    1.10    0.40
   0   9  -2   -0.70    1.10
   0   9  -2   -0.50    1.40
   0  -9   2   -0.30    0.90
   0  -9   2    0.30    0.50
   0  -9   2    1.60    0.60
   0  -9   2    0.60    0.90
   0  -9   2   -0.80    0.90
   0  -9   2    1.00    0.90
   0  -9   2    0.90    0.90
  -1   9  -2   -0.50    0.60
  -1   9  -2    0.50    0.70
  -1   9  -2    1.70    1.40
  -1   9  -2    0.50    0.80
  -1   9  -2   -0.10    0.80
  -1   9  -2    1.00    0.40
   1  -9   2    1.80    1.00
   1  -9   2    1.30    0.60
   1  -9   2    1.10    0.60
   1  -9   2    2.00    0.90
   1  -9   2   -0.80    0.80
   1  -9   2    2.70    0.90
   1  -9   2    0.40    0.90
  -2   9  -2    9.80    1.60
  -2   9  -2   10.80    0.90
  -2   9  -2    8.30    0.90
  -2   9  -2    8.60    1.10
  -2   9  -2   10.20    1.30
  -2   9  -2    7.80    1.10
   2  -9   2    9.70    1.30
   2  -9   2    7.90    1.20
   2  -9   2   10.30    1.10
   2  -9   2    7.70    1.30
   2  -9   2    8.60    1.00
   2  -9   2   11.40    1.60
  -3   9  -2   -0.20    0.50
  -3   9  -2    0.60    1.00
  -3   9  -2    0.40    0.40
  -3   9  -2   -0.10    0.70
  -3   9  -2    1.20    0.90
  -3   9  -2   -0.50    1.20
   3  -9   2    0.40    1.10
   3  -9   2   -0.40    0.60
   3  -9   2   -0.40    1.00
   3  -9   2    0.70    0.90
   3  -9   2    0.70    1.00
   3  -9   2    0.60    0.20
   3  -9   2    0.90    0.70
   3  -9   2    0.20    0.20
  -4   9  -2   74.79    3.90
  -4   9  -2   78.49    2.90
  -4   9  -2   77.89    3.20
  -4   9  -2   76.39    3.50
  -4   9  -2   77.99    2.70
  -4   9  -2   78.29    3.50
   4  -9   2   79.29    3.20
   4  -9   2   71.99    3.40
   4  -9   2   76.49    3.50
   4  -9   2   72.39    3.20
   4  -9   2   79.99    3.70
  -5   9  -2    1.50    0.90
  -5   9  -2    1.00    0.70
  -5   9  -2    0.30    1.10
  -5   9  -2    0.50    0.90
   5  -9   2    1.70    0.90
   5  -9   2    1.10    1.30
   5  -9   2   -0.20    1.10
   5  -9   2    2.60    1.00
  -6   9  -2    3.90    1.40
  -6   9  -2    1.20    1.20
  -6   9  -2    0.70    0.80
  -6   9  -2    0.60    0.80
   6  -9   2    2.30    1.50
   6  -9   2    0.50    1.20
   6  -9   2    2.60    0.80
   6  -9   2    0.90    1.20
  -7   9  -2    3.00    0.90
  -7   9  -2    3.70    1.60
  -7   9  -2    5.80    1.50
   7  -9   2    3.80    1.50
   7  -9   2    1.90    1.60
  -8   9  -2    1.40    0.90
  -8   9  -2    0.10    1.70
  -8   9  -2    2.60    1.50
   8  -9   2   -0.80    1.50
   8  -9   2   -0.20    1.80
  -9   9  -2    3.70    1.80
  -9   9  -2    4.60    2.00
  -9   9  -2    3.00    1.00
   9  -9   2    3.70    2.20
   9  -9   2    3.50    2.00
 -10   9  -2    0.70    1.00
 -10   9  -2    0.60    2.20
 -10   9  -2   -1.00    1.80
  10  -9   2   -2.40    2.20
  10  -9   2    2.50    2.40
 -11   9  -2   -0.70    1.90
 -11   9  -2    2.00    2.70
  11  -9   2   -1.40    2.60
  11  -9   2   -1.10    2.90
 -12   9  -2   -0.50    2.40
 -12   9  -2    0.90    3.10
  12  -9   2   -2.10    2.80
  12  -9   2    0.70    3.20
  10   8  -2   -0.70    2.90
  10   8  -2    0.40    4.30
 -10  -8   2    4.40    3.00
 -10  -8   2   -0.30    2.40
 -10  -8   2   -1.60    3.30
   9   8  -2   -0.30    2.20
   9   8  -2   -0.70    4.20
  -9  -8   2    1.10    2.50
  -9  -8   2    1.80    2.40
  -9  -8   2    0.90    2.10
  -9  -8   2    1.30    2.50
   8   8  -2   -2.40    3.00
   8   8  -2   -0.10    1.70
  -8  -8   2    0.30    2.00
  -8  -8   2   -1.00    2.00
  -8  -8   2    2.40    1.60
   7   8  -2    4.10    1.70
   7   8  -2    2.80    0.80
   7   8  -2    4.80    1.50
   7   8  -2    3.80    2.70
  -7  -8   2    3.40    1.90
  -7  -8   2    5.60    1.50
  -7  -8   2    7.80    2.10
  -7  -8   2    2.10    0.60
   6   8  -2    4.00    1.00
   6   8  -2    3.60    0.80
   6   8  -2    6.90    1.50
   6   8  -2    6.50    2.60
  -6  -8   2    5.00    0.60
  -6  -8   2    5.30    1.70
  -6  -8   2    5.00    1.70
  -6  -8   2    7.60    1.50
  -6  -8   2    9.60    1.90
   5   8  -2   14.20    2.70
   5   8  -2    8.00    1.10
   5   8  -2   11.20    1.50
   5   8  -2   11.00    1.20
  -5  -8   2   12.20    1.80
  -5  -8   2   12.80    1.80
  -5  -8   2   12.30    0.90
  -5  -8   2   11.10    1.80
   4   8  -2   51.19    3.00
   4   8  -2   55.09    2.60
   4   8  -2   57.49    2.50
   4   8  -2   55.39    3.80
   4   8  -2   60.09    3.10
  -4  -8   2   53.39    2.00
  -4  -8   2   53.49    3.00
  -4  -8   2   53.79    2.10
  -4  -8   2   50.29    2.90
   3   8  -2    2.20    0.80
   3   8  -2    4.00    0.90
   3   8  -2    2.50    1.80
   3   8  -2    1.20    1.70
  -3  -8   2    2.30    0.40
  -3  -8   2    2.00    1.70
  -3  -8   2    1.30    1.10
  -3  -8   2    1.80    1.10
  -3  -8   2    3.20    0.50
  -3  -8   2    0.10    1.40
   2   8  -2    3.30    1.70
   2   8  -2    3.50    1.50
   2   8  -2    5.70    0.90
   2   8  -2    2.40    0.70
   2   8  -2    2.30    0.60
   2   8  -2    3.20    0.90
  -2  -8   2    2.40    1.00
  -2  -8   2    3.20    0.50
  -2  -8   2    2.70    1.00
  -2  -8   2    5.40    1.20
  -2  -8   2    3.00    0.50
  -2  -8   2    6.70    1.30
   1   8  -2   57.29    2.90
   1   8  -2   57.09    3.20
   1   8  -2   58.29    2.50
   1   8  -2   58.89    3.00
   1   8  -2   59.39    2.30
   1   8  -2   59.29    2.00
   1   8  -2   56.99    2.40
  -1  -8   2   55.29    2.80
  -1  -8   2   57.99    2.70
  -1  -8   2   61.69    2.30
  -1  -8   2   58.49    2.20
  -1  -8   2   56.99    2.80
  -1  -8   2   59.49    2.60
  -1  -8   2   57.59    2.70
   0   8  -2   67.69    3.20
   0   8  -2   73.89    2.80
   0   8  -2   71.89    2.70
   0   8  -2   61.49    2.90
   0   8  -2   59.99    3.50
   0   8  -2   72.49    2.70
   0  -8   2   69.89    2.90
   0  -8   2   70.29    2.70
   0  -8   2   65.89    2.80
   0  -8   2   66.89    2.90
   0  -8   2   70.79    3.00
   0  -8   2   63.79    3.10
  -1   8  -2  194.78    6.80
  -1   8  -2  198.18    6.20
  -1   8  -2  205.88    6.60
  -1   8  -2  198.38    6.40
  -1   8  -2  196.18    7.20
  -1   8  -2  211.18    6.70
   1  -8   2  197.98    6.70
   1  -8   2  207.48    6.60
   1  -8   2  206.08    6.80
   1  -8   2  198.88    6.50
   1  -8   2  201.58    6.80
   1  -8   2  192.28    6.70
  -2   8  -2    8.40    1.00
  -2   8  -2    8.80    1.10
  -2   8  -2    9.00    0.80
  -2   8  -2   11.20    1.40
  -2   8  -2    9.50    0.70
  -2   8  -2   10.00    1.10
   2  -8   2   10.10    1.30
   2  -8   2    7.30    1.20
   2  -8   2    8.10    0.90
   2  -8   2    9.10    1.10
   2  -8   2   10.50    1.30
   2  -8   2    9.60    1.10
  -3   8  -2   57.99    2.20
  -3   8  -2   56.49    2.20
  -3   8  -2   59.29    2.50
  -3   8  -2   60.79    2.50
  -3   8  -2   59.69    3.20
  -3   8  -2   55.49    2.70
  -3   8  -2   54.29    2.70
   3  -8   2   57.29    2.40
   3  -8   2   59.19    2.30
   3  -8   2   58.99    2.70
   3  -8   2   56.59    2.50
   3  -8   2   56.59    2.50
   3  -8   2   55.69    2.60
   3  -8   2   59.39    2.90
   3  -8   2   57.59    1.90
  -4   8  -2  124.09    4.70
  -4   8  -2  123.89    4.70
  -4   8  -2  127.49    4.30
  -4   8  -2  130.09    4.30
  -4   8  -2  129.29    4.60
  -4   8  -2  122.29    3.90
  -4   8  -2  123.29    5.00
   4  -8   2  127.49    4.40
   4  -8   2  118.49    4.50
   4  -8   2  122.09    4.40
   4  -8   2  126.69    4.50
   4  -8   2  126.79    4.70
   4  -8   2  120.99    4.80
   4  -8   2  127.19    4.90
   4  -8   2  124.49    4.70
  -5   8  -2    6.00    0.80
  -5   8  -2    3.80    1.10
  -5   8  -2    4.00    0.90
  -5   8  -2    6.00    1.30
   5  -8   2    3.60    1.20
   5  -8   2    4.70    1.30
   5  -8   2    5.70    1.20
   5  -8   2    4.80    0.90
  -6   8  -2   15.20    1.80
  -6   8  -2   12.70    1.70
  -6   8  -2   10.60    1.40
  -6   8  -2   16.50    2.00
   6  -8   2   17.50    2.20
   6  -8   2   14.80    0.90
   6  -8   2   14.50    1.90
  -7   8  -2   29.00    2.40
  -7   8  -2   32.70    2.80
  -7   8  -2   30.90    2.30
   7  -8   2   30.90    2.70
   7  -8   2   29.30    2.70
  -8   8  -2    1.20    1.40
  -8   8  -2    1.60    0.70
  -8   8  -2    3.00    1.70
   8  -8   2    0.20    1.70
   8  -8   2    3.20    1.70
  -9   8  -2    9.70    2.00
  -9   8  -2   11.90    2.30
   9  -8   2   11.50    2.30
   9  -8   2    9.30    2.10
 -10   8  -2    0.40    0.60
 -10   8  -2    1.30    2.10
 -10   8  -2    2.60    1.80
  10  -8   2    0.60    2.20
  10  -8   2    1.10    2.20
 -11   8  -2    1.00    2.60
  11  -8   2    1.40    2.40
 -12   8  -2    1.70    2.90
 -12   8  -2   -1.70    2.30
  12  -8   2    0.00    2.80
  12  -8   2    2.40    3.00
  11   7  -2   -5.50    4.00
  11   7  -2   -0.80    2.80
 -11  -7   2    2.80    2.90
 -11  -7   2    1.50    5.30
 -11  -7   2   -2.90    3.30
  10   7  -2    3.40    2.80
  10   7  -2    1.20    3.80
 -10  -7   2    6.60    2.80
 -10  -7   2    0.40    3.00
 -10  -7   2    3.60    2.60
   9   7  -2    3.20    3.50
   9   7  -2   -0.60    2.00
  -9  -7   2   -1.20    2.40
  -9  -7   2   -0.10    2.00
  -9  -7   2    2.50    2.20
   8   7  -2    8.60    3.30
   8   7  -2    6.10    1.90
  -8  -7   2    7.20    1.60
  -8  -7   2    4.80    1.90
  -8  -7   2    3.90    2.00
   7   7  -2    2.20    0.60
   7   7  -2    4.10    2.80
   7   7  -2    3.70    1.50
  -7  -7   2    2.00    1.70
  -7  -7   2    2.00    1.30
  -7  -7   2    2.80    0.70
  -7  -7   2    3.40    1.70
   6   7  -2   82.99    3.80
   6   7  -2   78.79    3.20
   6   7  -2   83.29    4.80
  -6  -7   2   84.59    4.10
  -6  -7   2   83.19    4.10
  -6  -7   2   84.89    2.90
  -6  -7   2   82.59    3.50
  -6  -7   2   77.69    4.00
   5   7  -2    3.50    0.80
   5   7  -2    5.80    2.30
   5   7  -2    6.00    0.80
   5   7  -2    4.90    1.20
  -5  -7   2    7.30    1.50
  -5  -7   2    5.70    1.50
  -5  -7   2    5.20    1.50
  -5  -7   2    6.10    0.70
  -5  -7   2    6.00    0.80
   4   7  -2   30.70    3.00
   4   7  -2   32.40    2.20
   4   7  -2   30.70    1.90
   4   7  -2   32.80    1.70
   4   7  -2   31.50    1.90
   4   7  -2   31.70    1.50
  -4  -7   2   34.40    1.40
  -4  -7   2   31.80    1.40
  -4  -7   2   27.60    2.30
  -4  -7   2   33.50    2.30
  -4  -7   2   27.00    2.10
   3   7  -2   22.30    1.40
   3   7  -2   17.50    1.80
   3   7  -2   17.60    1.20
   3   7  -2   18.00    2.10
   3   7  -2   17.50    2.30
   3   7  -2   17.10    1.20
  -3  -7   2   19.40    1.70
  -3  -7   2   17.70    1.50
  -3  -7   2   15.80    1.60
  -3  -7   2   18.20    1.00
  -3  -7   2   17.60    0.90
  -3  -7   2   19.80    1.70
   2   7  -2    6.90    1.50
   2   7  -2    5.30    1.00
   2   7  -2    9.20    1.80
   2   7  -2    7.10    0.80
   2   7  -2    8.20    0.90
   2   7  -2    7.20    0.70
  -2  -7   2    7.00    0.60
  -2  -7   2    7.10    1.10
  -2  -7   2    9.00    1.20
  -2  -7   2    9.50    1.40
  -2  -7   2    6.00    0.60
   1   7  -2   97.79    3.50
   1   7  -2   96.09    3.40
   1   7  -2   97.29    3.90
   1   7  -2   95.29    3.80
   1   7  -2  100.39    3.60
  -1  -7   2   94.79    3.60
  -1  -7   2   94.99    3.50
  -1  -7   2   99.29    3.60
  -1  -7   2   97.59    3.30
  -1  -7   2  100.39    3.80
  -1  -7   2  101.49    3.80
  -1  -7   2  104.39    3.40
   0   7  -2   62.99    3.10
   0   7  -2   68.29    2.70
   0   7  -2   69.19    2.70
   0   7  -2   71.09    2.60
   0   7  -2   66.69    2.50
   0  -7   2   65.89    2.70
   0  -7   2   57.09    2.80
   0  -7   2   71.19    2.50
   0  -7   2   67.29    2.60
   0  -7   2   69.19    2.90
   0  -7   2   65.59    2.70
  -1   7  -2   27.80    1.20
  -1   7  -2   29.80    1.70
  -1   7  -2   28.90    1.50
  -1   7  -2   30.90    1.50
  -1   7  -2   28.00    1.40
  -1   7  -2   28.30    1.40
   1  -7   2   26.20    1.30
   1  -7   2   27.50    1.70
   1  -7   2   27.80    1.60
   1  -7   2   29.90    1.40
   1  -7   2   31.20    1.50
  -2   7  -2  188.88    6.30
  -2   7  -2  198.78    6.10
  -2   7  -2  187.98    6.40
  -2   7  -2  191.38    5.80
  -2   7  -2  203.28    6.50
  -2   7  -2  190.78    6.20
   2  -7   2  193.08    6.10
   2  -7   2  200.98    6.50
   2  -7   2  189.48    6.50
   2  -7   2  196.08    6.30
   2  -7   2  198.08    6.40
   2  -7   2  194.08    6.40
   2  -7   2  196.98    5.70
  -3   7  -2   -0.50    0.60
  -3   7  -2    0.00    0.20
  -3   7  -2    0.10    0.60
  -3   7  -2    1.10    0.40
  -3   7  -2   -0.60    0.50
  -3   7  -2   -0.30    0.70
   3  -7   2   -0.20    0.60
   3  -7   2    0.40    0.40
   3  -7   2    0.40    0.70
   3  -7   2   -1.20    0.50
   3  -7   2   -1.20    0.70
   3  -7   2    0.10    0.80
  -4   7  -2  120.19    3.90
  -4   7  -2  117.29    4.60
  -4   7  -2  128.69    4.20
  -4   7  -2  127.59    4.50
   4  -7   2  123.49    4.70
   4  -7   2  123.49    4.40
   4  -7   2  126.09    4.60
   4  -7   2  121.59    4.40
   4  -7   2  121.39    4.60
   4  -7   2  124.29    4.20
   4  -7   2  124.19    4.60
   4  -7   2  124.79    4.40
  -5   7  -2   44.10    1.90
  -5   7  -2   42.50    2.50
  -5   7  -2   39.40    2.30
  -5   7  -2   44.00    2.30
   5  -7   2   35.90    2.20
   5  -7   2   46.20    2.50
   5  -7   2   41.70    2.10
   5  -7   2   41.00    2.20
   5  -7   2   44.60    1.70
   5  -7   2   42.20    2.60
  -6   7  -2   31.20    2.30
  -6   7  -2   32.00    2.30
  -6   7  -2   32.90    1.80
  -6   7  -2   29.80    1.40
   6  -7   2   30.90    2.40
   6  -7   2   32.00    2.40
   6  -7   2   35.50    2.10
  -7   7  -2    1.10    1.20
  -7   7  -2    1.00    1.20
  -7   7  -2    2.50    0.90
  -7   7  -2    0.70    0.50
   7  -7   2    4.20    1.30
   7  -7   2    1.70    1.40
   7  -7   2    0.30    1.40
  -8   7  -2    6.20    1.50
  -8   7  -2    4.20    0.60
  -8   7  -2    5.00    1.70
   8  -7   2    5.20    1.90
   8  -7   2    5.40    1.70
   8  -7   2    6.40    2.00
  -9   7  -2    1.80    1.80
  -9   7  -2    5.60    1.40
  -9   7  -2   -0.40    1.40
   9  -7   2    0.60    1.80
   9  -7   2    2.30    1.90
 -10   7  -2   -0.20    1.60
 -10   7  -2   -1.10    1.80
  10  -7   2    0.60    2.10
  10  -7   2   -2.30    2.00
 -11   7  -2    0.10    2.30
 -11   7  -2    2.30    2.00
  11  -7   2    0.90    4.00
  11  -7   2    3.40    2.50
 -12   7  -2    2.80    3.00
 -12   7  -2   -0.60    2.40
  12  -7   2   -1.50    2.80
  12  -7   2   -1.40    2.90
  11   6  -2   -1.80    2.60
  11   6  -2   -1.80    4.10
 -11  -6   2   -0.40    3.40
 -11  -6   2    1.40    2.60
 -11  -6   2    1.00    3.40
  10   6  -2   -0.80    3.60
  10   6  -2   -1.10    2.50
 -10  -6   2    0.10    1.20
 -10  -6   2    1.70    2.50
 -10  -6   2    0.60    2.30
 -10  -6   2   -0.80    2.90
   9   6  -2   -2.00    3.00
   9   6  -2    0.50    2.00
  -9  -6   2    2.10    2.30
  -9  -6   2   -0.70    1.10
  -9  -6   2    0.80    2.00
  -9  -6   2    0.60    1.80
  -9  -6   2   -0.30    1.00
   8   6  -2   21.20    3.80
   8   6  -2   16.00    2.20
   8   6  -2   16.40    1.10
  -8  -6   2   16.70    2.40
  -8  -6   2   18.40    2.20
   7   6  -2   24.80    3.50
   7   6  -2   24.00    1.40
   7   6  -2   30.60    1.90
   7   6  -2   22.30    2.60
  -7  -6   2   20.60    2.40
  -7  -6   2   19.30    2.30
   6   6  -2   19.40    3.00
   6   6  -2   19.30    1.40
   6   6  -2   19.90    1.40
   6   6  -2   20.70    2.10
  -6  -6   2   19.30    1.70
  -6  -6   2   20.90    2.20
  -6  -6   2   18.60    2.10
   5   6  -2   22.00    1.50
   5   6  -2   16.40    1.70
   5   6  -2   22.00    2.80
   5   6  -2   20.40    1.60
   5   6  -2   21.80    1.30
  -5  -6   2   17.80    2.00
  -5  -6   2   23.00    1.90
  -5  -6   2   17.90    2.00
  -5  -6   2   21.30    1.30
  -5  -6   2   19.60    1.10
  -5  -6   2   17.30    2.10
  -5  -6   2   20.10    1.50
   4   6  -2   70.99    3.80
   4   6  -2   69.39    2.80
   4   6  -2   75.59    3.00
   4   6  -2   64.39    2.90
   4   6  -2   69.49    2.90
   4   6  -2   71.09    2.50
  -4  -6   2   75.29    2.50
  -4  -6   2   71.69    2.50
  -4  -6   2   67.99    3.10
  -4  -6   2   70.29    3.20
  -4  -6   2   69.69    3.30
  -4  -6   2   69.59    3.20
  -4  -6   2   69.19    3.20
   3   6  -2   61.69    2.80
   3   6  -2   64.89    2.60
   3   6  -2   60.89    2.40
   3   6  -2   63.99    3.30
   3   6  -2   64.89    2.60
   3   6  -2   62.79    2.50
   3   6  -2   59.49    2.30
  -3  -6   2   66.39    2.80
  -3  -6   2   63.89    3.00
  -3  -6   2   65.89    2.20
  -3  -6   2   62.29    2.20
  -3  -6   2   60.79    2.80
   2   6  -2   20.60    1.90
   2   6  -2   23.20    1.30
   2   6  -2   24.80    1.80
   2   6  -2   24.90    1.30
   2   6  -2   24.20    1.10
   2   6  -2   24.10    1.60
   2   6  -2   22.70    1.30
  -2  -6   2   24.00    1.00
  -2  -6   2   24.30    1.40
  -2  -6   2   24.60    1.60
  -2  -6   2   22.90    1.00
  -2  -6   2   25.40    1.60
  -2  -6   2   21.80    1.50
   1   6  -2  109.69    3.80
   1   6  -2  113.19    4.10
   1   6  -2  114.99    4.30
   1   6  -2  119.89    4.20
   1   6  -2  118.39    3.90
   1   6  -2  115.89    4.00
  -1  -6   2  111.19    3.90
  -1  -6   2  111.39    3.60
  -1  -6   2  118.59    4.10
  -1  -6   2  117.99    4.20
  -1  -6   2  116.59    3.80
  -1  -6   2  110.19    4.00
  -1  -6   2  112.29    3.90
   0   6  -2   80.99    2.80
   0   6  -2   79.59    2.90
   0   6  -2   79.39    2.40
   0   6  -2   79.19    2.80
   0   6  -2   75.69    3.00
   0   6  -2   78.09    2.90
   0   6  -2   77.09    3.20
   0  -6   2   78.79    2.90
   0  -6   2   84.39    2.80
   0  -6   2   72.09    3.00
   0  -6   2   77.59    2.80
   0  -6   2   81.79    3.10
   0  -6   2   76.49    2.90
  -1   6  -2    4.20    0.60
  -1   6  -2    4.00    0.50
  -1   6  -2    5.40    0.90
  -1   6  -2    2.80    0.60
  -1   6  -2    3.80    0.60
  -1   6  -2    4.60    0.60
   1  -6   2    3.00    0.60
   1  -6   2    3.40    0.80
   1  -6   2    3.70    0.50
   1  -6   2    3.90    0.60
   1  -6   2    5.20    0.60
   1  -6   2    5.30    0.60
  -2   6  -2  201.18    6.50
  -2   6  -2  194.68    6.80
  -2   6  -2  194.28    6.50
  -2   6  -2  204.78    6.40
  -2   6  -2  214.28    6.60
  -2   6  -2  208.58    6.30
  -2   6  -2  202.88    6.60
   2  -6   2  199.78    6.10
   2  -6   2  210.68    6.60
   2  -6   2  203.18    6.60
   2  -6   2  209.98    6.50
   2  -6   2  196.98    6.30
   2  -6   2  212.58    6.60
   2  -6   2  209.68    6.70
   2  -6   2  193.98    6.60
  -3   6  -2   88.79    3.20
  -3   6  -2   74.49    3.30
  -3   6  -2   87.29    2.90
  -3   6  -2   84.79    2.90
  -3   6  -2   81.89    3.30
  -3   6  -2   85.39    3.20
  -3   6  -2   86.09    2.80
   3  -6   2   71.69    3.40
   3  -6   2   90.29    3.20
   3  -6   2   90.39    3.30
   3  -6   2   87.99    3.20
   3  -6   2   85.79    3.00
   3  -6   2   84.99    3.10
   3  -6   2   83.19    3.30
  -4   6  -2  185.88    6.60
  -4   6  -2  188.08    6.60
  -4   6  -2  190.98    6.60
  -4   6  -2  202.58    6.30
  -4   6  -2  208.48    6.60
   4  -6   2  200.78    6.70
   4  -6   2  203.28    6.60
   4  -6   2  201.88    6.20
   4  -6   2  203.68    6.50
   4  -6   2  202.78    6.60
   4  -6   2  191.98    6.80
  -5   6  -2  251.27    7.60
  -5   6  -2  252.17    8.10
  -5   6  -2  256.27    7.90
  -5   6  -2  236.68    8.20
  -5   6  -2  245.38    8.20
   5  -6   2  245.98    8.40
   5  -6   2  247.28    7.40
   5  -6   2  244.38    8.00
   5  -6   2  250.57    8.10
   5  -6   2  252.17    8.20
   5  -6   2  252.57    8.10
   5  -6   2  244.08    7.40
  -6   6  -2   15.90    1.30
  -6   6  -2   14.70    1.70
  -6   6  -2   15.80    1.70
  -6   6  -2   20.80    1.30
   6  -6   2   17.10    2.00
   6  -6   2   13.80    1.10
   6  -6   2   15.70    0.80
   6  -6   2   18.00    1.60
   6  -6   2   15.80    1.90
  -7   6  -2    1.80    0.90
  -7   6  -2    1.80    1.20
  -7   6  -2    2.10    1.10
  -7   6  -2    1.40    0.40
   7  -6   2    2.50    1.40
   7  -6   2   -0.40    1.30
   7  -6   2    1.20    0.30
   7  -6   2    3.30    0.90
   7  -6   2   -0.20    1.00
  -8   6  -2   45.90    2.50
  -8   6  -2   45.40    3.20
  -8   6  -2   45.40    2.90
  -8   6  -2   45.20    1.90
   8  -6   2   43.00    3.10
   8  -6   2   41.20    1.70
   8  -6   2   40.40    3.00
   8  -6   2   44.90    2.50
  -9   6  -2    2.60    1.80
  -9   6  -2    3.90    1.40
  -9   6  -2    3.10    1.50
  -9   6  -2    5.90    1.50
  -9   6  -2    2.40    0.30
   9  -6   2    3.40    1.90
   9  -6   2    5.60    1.60
   9  -6   2    1.60    1.70
   9  -6   2    2.00    0.50
 -10   6  -2    3.50    2.10
 -10   6  -2    0.20    1.50
  10  -6   2   -1.30    1.80
  10  -6   2   -2.70    2.00
  10  -6   2    1.40    1.70
 -11   6  -2    1.70    1.80
 -11   6  -2    0.70    2.50
  11  -6   2    0.20    2.30
  11  -6   2    2.80    2.80
 -12   6  -2    1.10    2.20
 -12   6  -2   -1.20    2.90
  12  -6   2   -1.40    2.70
  12  -6   2    2.10    2.90
  11   5  -2   -2.80    2.70
  11   5  -2   -1.70    3.80
 -11  -5   2    3.70    3.20
  10   5  -2    8.30    2.60
  10   5  -2    9.50    3.80
 -10  -5   2    6.00    2.80
 -10  -5   2    3.40    2.50
 -10  -5   2   11.00    2.50
 -10  -5   2    5.70    1.30
   9   5  -2    2.60    3.20
   9   5  -2    3.30    2.10
  -9  -5   2    2.10    1.10
  -9  -5   2    4.50    1.90
  -9  -5   2    3.80    2.20
  -9  -5   2    2.80    1.00
  -9  -5   2    3.30    2.10
   8   5  -2   23.60    3.70
   8   5  -2   23.20    2.90
  -8  -5   2   22.80    1.60
  -8  -5   2   20.20    2.40
  -8  -5   2   21.40    2.60
  -8  -5   2   21.80    2.70
   7   5  -2    8.00    0.80
   7   5  -2    7.40    2.50
   7   5  -2    8.60    1.60
  -7  -5   2    7.00    1.50
  -7  -5   2    6.10    1.70
  -7  -5   2    9.00    1.10
  -7  -5   2    8.00    1.70
   6   5  -2    4.20    2.10
   6   5  -2    1.10    1.20
   6   5  -2    3.50    0.70
   6   5  -2    1.80    1.20
  -6  -5   2    3.60    1.50
  -6  -5   2    3.00    1.20
  -6  -5   2    3.10    0.80
  -6  -5   2    4.00    1.20
   5   5  -2  113.79    4.50
   5   5  -2  127.09    4.20
   5   5  -2  120.49    4.40
   5   5  -2  124.59    4.10
   5   5  -2  119.19    5.30
   5   5  -2  119.69    4.60
  -5  -5   2  118.79    4.20
  -5  -5   2  123.39    4.60
  -5  -5   2  116.29    4.70
  -5  -5   2  132.89    5.80
  -5  -5   2  115.89    4.70
  -5  -5   2  126.59    4.70
   4   5  -2   30.40    1.30
   4   5  -2   27.50    1.60
   4   5  -2   26.80    1.60
   4   5  -2   26.90    1.70
   4   5  -2   29.00    1.50
   4   5  -2   25.20    2.40
  -4  -5   2   28.10    2.00
  -4  -5   2   25.50    1.80
  -4  -5   2   26.10    1.90
  -4  -5   2   27.80    1.90
  -4  -5   2   27.10    1.80
  -4  -5   2   28.60    1.30
   3   5  -2   21.50    1.30
   3   5  -2   19.20    0.90
   3   5  -2   18.20    1.20
   3   5  -2   17.80    1.80
   3   5  -2   19.10    1.10
   3   5  -2   17.90    1.20
  -3  -5   2   19.80    1.50
  -3  -5   2   19.90    1.60
  -3  -5   2   21.30    0.90
  -3  -5   2   22.70    1.50
  -3  -5   2   21.30    1.40
  -3  -5   2   18.60    1.10
   2   5  -2  922.01   28.90
   2   5  -2  996.70   28.60
   2   5  -2  954.60   28.30
   2   5  -2 1003.40   28.60
   2   5  -2  999.70   28.60
   2   5  -2  960.20   28.80
   2   5  -2  954.10   28.80
   2   5  -2  930.31   28.40
  -2  -5   2  979.10   28.80
  -2  -5   2  997.50   28.90
  -2  -5   2  931.71   28.20
  -2  -5   2  961.00   28.70
  -2  -5   2  948.01   28.60
  -2  -5   2  973.50   28.40
   1   5  -2  705.53   21.20
   1   5  -2  690.23   20.70
   1   5  -2  696.03   20.90
   1   5  -2  732.33   21.00
   1   5  -2  723.73   21.00
   1   5  -2  686.03   21.10
   1   5  -2  704.93   21.10
  -1  -5   2  690.63   20.70
  -1  -5   2  695.13   21.00
  -1  -5   2  717.13   21.20
  -1  -5   2  711.13   21.00
  -1  -5   2  727.43   21.20
  -1  -5   2  691.83   20.90
  -1  -5   2  702.03   21.00
   0   5  -2  104.79    3.70
   0   5  -2  114.09    3.60
   0   5  -2  101.99    3.90
   0   5  -2  109.49    3.50
   0   5  -2  107.89    3.60
   0  -5   2  104.29    3.60
   0  -5   2  110.49    3.50
   0  -5   2  108.29    3.60
   0  -5   2  101.99    3.60
   0  -5   2  111.69    3.80
  -1   5  -2   77.39    2.70
  -1   5  -2   74.19    2.70
  -1   5  -2   79.89    2.40
  -1   5  -2   78.09    2.70
  -1   5  -2   77.69    2.70
  -1   5  -2   78.19    2.50
  -1   5  -2   74.59    2.70
  -1   5  -2   72.39    2.90
   1  -5   2   76.19    2.70
   1  -5   2   74.59    2.80
   1  -5   2   73.69    2.70
   1  -5   2   77.59    2.50
   1  -5   2   76.49    2.70
   1  -5   2   73.29    2.70
   1  -5   2   76.29    2.40
  -2   5  -2    0.50    0.30
  -2   5  -2    0.50    0.40
  -2   5  -2    0.10    0.50
  -2   5  -2    0.40    0.30
  -2   5  -2    0.60    0.20
  -2   5  -2    0.00    0.30
  -2   5  -2    0.40    0.40
   2  -5   2    0.70    0.20
   2  -5   2    0.30    0.30
   2  -5   2    0.30    0.40
   2  -5   2    0.30    0.40
   2  -5   2    0.30    0.50
   2  -5   2    0.30    0.50
   2  -5   2    0.10    0.40
   2  -5   2    1.00    0.40
  -3   5  -2   83.19    2.70
  -3   5  -2   75.89    2.60
  -3   5  -2   78.09    3.00
  -3   5  -2   76.59    3.00
  -3   5  -2   81.69    3.00
  -3   5  -2   78.49    3.00
   3  -5   2   78.59    3.00
   3  -5   2   83.69    3.00
   3  -5   2   80.39    2.60
   3  -5   2   78.69    2.80
   3  -5   2   75.59    3.00
   3  -5   2   80.19    2.70
   3  -5   2   84.49    2.90
   3  -5   2   81.29    3.00
  -4   5  -2  514.15   15.60
  -4   5  -2  481.65   15.60
  -4   5  -2  511.65   15.50
  -4   5  -2  522.25   15.30
  -4   5  -2  512.25   15.10
   4  -5   2  507.05   15.40
   4  -5   2  491.35   15.60
   4  -5   2  492.45   15.00
   4  -5   2  483.95   15.00
   4  -5   2  513.85   15.50
   4  -5   2  535.25   15.70
   4  -5   2  508.45   15.00
   4  -5   2  524.85   15.50
   4  -5   2  517.55   15.60
  -5   5  -2   10.60    1.00
  -5   5  -2   12.70    1.40
  -5   5  -2   15.20    1.50
  -5   5  -2   13.80    1.10
  -5   5  -2   13.20    1.60
  -5   5  -2   10.90    0.90
   5  -5   2   12.60    1.50
   5  -5   2   12.40    1.10
   5  -5   2   11.20    1.30
   5  -5   2   13.80    1.10
   5  -5   2   12.70    0.80
   5  -5   2   11.90    1.00
   5  -5   2    9.70    1.30
  -6   5  -2   15.20    1.70
  -6   5  -2   11.20    1.40
  -6   5  -2   14.60    1.70
  -6   5  -2   15.70    1.10
  -6   5  -2   14.60    1.20
  -6   5  -2   14.90    1.30
   6  -5   2   13.80    1.50
   6  -5   2   14.20    1.00
   6  -5   2   15.20    1.40
   6  -5   2   16.30    1.90
   6  -5   2   15.40    1.40
   6  -5   2   15.20    1.80
   6  -5   2   13.80    1.60
  -7   5  -2   61.99    2.80
  -7   5  -2   63.99    2.40
  -7   5  -2   62.49    3.20
  -7   5  -2   62.69    3.40
  -7   5  -2   62.79    3.20
   7  -5   2   56.89    3.30
   7  -5   2   66.99    2.80
   7  -5   2   62.99    3.30
   7  -5   2   60.49    2.90
  -8   5  -2    0.00    1.10
  -8   5  -2    3.60    1.30
  -8   5  -2    0.40    0.20
  -8   5  -2   -0.40    1.10
  -8   5  -2    1.50    1.40
   8  -5   2   -0.30    1.30
   8  -5   2   -0.70    1.40
   8  -5   2    1.40    1.40
   8  -5   2   -0.90    0.50
   8  -5   2    0.20    1.00
  -9   5  -2    2.40    1.50
  -9   5  -2   -0.60    1.20
  -9   5  -2   -0.30    1.50
   9  -5   2   -0.10    0.60
   9  -5   2   -0.10    1.60
   9  -5   2   -0.90    1.60
   9  -5   2    2.70    1.70
   9  -5   2    4.20    1.20
 -10   5  -2    3.10    1.90
 -10   5  -2   -0.20    1.60
 -10   5  -2    0.50    1.50
  10  -5   2    1.80    2.00
  10  -5   2   -1.60    1.80
  10  -5   2   -0.70    1.90
 -11   5  -2    2.30    1.80
 -11   5  -2   -1.20    2.00
 -11   5  -2    1.30    2.70
  11  -5   2    2.00    2.60
  11  -5   2    1.00    2.10
  11  -5   2   -2.90    2.50
 -12   5  -2    1.40    2.40
 -12   5  -2    2.30    2.10
 -12   5  -2    4.30    2.70
  12  -5   2    3.60    2.60
  12  -5   2   -0.50    2.50
  12  -5   2   -2.00    2.80
  12   4  -2   -3.60    3.60
  12   4  -2    3.40    3.20
  12   4  -2   -0.30    3.00
 -12  -4   2    1.20    2.70
 -12  -4   2    1.40    3.10
  11   4  -2    4.70    2.90
  11   4  -2   11.10    4.10
 -11  -4   2    5.40    1.50
 -11  -4   2    5.20    3.10
 -11  -4   2    8.60    2.60
  10   4  -2    9.10    2.50
  10   4  -2    9.20    3.50
 -10  -4   2    9.00    2.50
 -10  -4   2    8.40    1.60
 -10  -4   2    9.70    2.90
 -10  -4   2    6.70    2.10
 -10  -4   2    9.60    1.20
   9   4  -2    6.30    1.90
   9   4  -2    5.30    3.20
  -9  -4   2    4.10    2.10
  -9  -4   2    7.80    1.10
  -9  -4   2    7.20    1.40
  -9  -4   2    7.60    1.90
  -9  -4   2    6.40    2.20
   8   4  -2    3.60    2.60
   8   4  -2    7.10    1.80
  -8  -4   2    6.90    1.10
  -8  -4   2    2.10    1.60
  -8  -4   2    5.90    1.60
  -8  -4   2    3.60    1.70
  -8  -4   2    5.70    1.50
   7   4  -2    0.60    2.00
   7   4  -2   -0.50    1.30
  -7  -4   2   -0.80    0.70
  -7  -4   2    1.00    1.10
  -7  -4   2    0.10    1.10
  -7  -4   2   -0.90    1.30
   6   4  -2    2.40    0.60
   6   4  -2    5.30    2.20
   6   4  -2    1.90    0.30
   6   4  -2    3.70    1.20
   6   4  -2    1.70    1.00
  -6  -4   2    3.20    1.10
  -6  -4   2    4.90    1.20
  -6  -4   2    3.30    0.80
  -6  -4   2    3.70    1.40
   5   4  -2   17.00    1.40
   5   4  -2   16.30    1.50
   5   4  -2   15.50    2.20
   5   4  -2   17.30    1.00
   5   4  -2   19.90    1.30
   5   4  -2   17.90    1.00
  -5  -4   2   16.70    1.90
  -5  -4   2   22.00    1.80
  -5  -4   2   16.60    1.20
  -5  -4   2   15.50    1.10
  -5  -4   2   19.00    1.50
  -5  -4   2   17.40    1.60
   4   4  -2    9.90    0.80
   4   4  -2    8.60    1.00
   4   4  -2    9.30    1.20
   4   4  -2   11.10    1.80
   4   4  -2   10.10    0.70
   4   4  -2   10.10    1.10
  -4  -4   2   11.50    1.10
  -4  -4   2    8.90    1.30
  -4  -4   2   10.00    0.90
  -4  -4   2   11.50    1.40
  -4  -4   2    9.30    0.90
  -4  -4   2   10.40    1.10
   3   4  -2   40.80    1.50
   3   4  -2   41.10    1.80
   3   4  -2   39.70    1.70
   3   4  -2   39.60    1.70
   3   4  -2   38.00    2.20
   3   4  -2   39.40    1.70
  -3  -4   2   38.80    1.80
  -3  -4   2   40.30    2.10
  -3  -4   2   41.10    1.90
  -3  -4   2   38.80    1.40
  -3  -4   2   41.50    1.90
   2   4  -2   25.60    1.20
   2   4  -2   25.50    1.00
   2   4  -2   26.30    1.20
   2   4  -2   26.40    1.30
   2   4  -2   24.20    1.10
   2   4  -2   25.30    1.60
  -2  -4   2   26.40    1.40
  -2  -4   2   25.20    1.30
  -2  -4   2   24.30    1.50
  -2  -4   2   24.80    1.20
  -2  -4   2   25.40    0.90
  -2  -4   2   27.00    1.10
   1   4  -2 4946.81  148.09
  -1  -4   2 4834.72  148.39
  -1   4  -2 3727.73  110.09
   1  -4   2 3506.05  109.19
  -2   4  -2  259.47    8.10
  -2   4  -2  276.47    8.20
  -2   4  -2  257.97    8.20
  -2   4  -2  269.97    8.00
  -2   4  -2  259.57    8.30
  -2   4  -2  260.77    8.20
   2  -4   2  263.77    8.30
   2  -4   2  261.57    8.10
   2  -4   2  265.97    8.10
   2  -4   2  267.97    8.10
   2  -4   2  276.27    8.20
   2  -4   2  279.27    8.30
   2  -4   2  274.57    8.20
  -3   4  -2   11.20    0.70
  -3   4  -2   10.00    0.60
  -3   4  -2   12.40    0.90
  -3   4  -2   11.10    0.90
  -3   4  -2   10.80    0.90
  -3   4  -2   10.10    0.80
   3  -4   2   10.70    0.90
   3  -4   2   11.10    0.60
   3  -4   2   11.10    0.60
   3  -4   2   10.90    0.80
   3  -4   2   11.20    0.90
   3  -4   2   11.50    0.60
   3  -4   2   10.80    0.90
   3  -4   2   12.50    0.80
   3  -4   2   11.90    0.90
  -4   4  -2  119.09    3.90
  -4   4  -2  112.39    3.80
  -4   4  -2  117.19    4.10
  -4   4  -2  115.49    3.90
   4  -4   2  113.29    3.80
   4  -4   2  115.39    3.70
   4  -4   2  120.79    4.00
   4  -4   2  115.59    4.10
   4  -4   2  113.99    4.00
   4  -4   2  113.39    4.00
  -5   4  -2  197.28    6.20
  -5   4  -2  192.98    6.40
  -5   4  -2  180.78    6.40
  -5   4  -2  192.58    6.00
  -5   4  -2  194.58    6.20
   5  -4   2  192.18    6.40
   5  -4   2  187.28    6.00
   5  -4   2  195.18    6.20
   5  -4   2  185.28    6.10
   5  -4   2  183.28    6.20
   5  -4   2  187.58    6.40
   5  -4   2  190.28    6.30
   5  -4   2  186.38    6.50
   5  -4   2  187.18    6.40
  -6   4  -2   20.90    1.10
  -6   4  -2   23.00    1.50
  -6   4  -2   19.90    1.50
  -6   4  -2   22.90    2.00
  -6   4  -2   20.30    1.70
  -6   4  -2   19.70    1.70
   6  -4   2   20.50    2.00
   6  -4   2   21.40    1.40
   6  -4   2   22.80    1.70
   6  -4   2   20.00    1.80
   6  -4   2   20.10    1.30
   6  -4   2   27.40    1.80
   6  -4   2   19.50    1.80
   6  -4   2   20.60    1.50
  -7   4  -2   48.70    2.80
  -7   4  -2   53.39    2.60
  -7   4  -2   54.39    3.10
  -7   4  -2   51.89    1.80
  -7   4  -2   49.50    2.70
   7  -4   2   50.79    2.90
   7  -4   2   48.80    2.30
   7  -4   2   49.50    2.30
   7  -4   2   48.40    2.90
   7  -4   2   47.60    2.90
  -8   4  -2    2.10    1.50
  -8   4  -2    3.40    1.30
  -8   4  -2    6.00    1.40
  -8   4  -2    2.70    1.20
   8  -4   2    3.90    1.50
   8  -4   2    1.40    1.60
   8  -4   2    1.90    0.80
   8  -4   2    4.00    1.50
   8  -4   2    2.30    1.00
  -9   4  -2    5.90    1.80
  -9   4  -2    8.00    1.50
  -9   4  -2    6.10    1.70
   9  -4   2    7.20    1.90
   9  -4   2    8.80    2.00
   9  -4   2    9.90    2.20
   9  -4   2    6.10    0.90
 -10   4  -2    8.60    1.70
 -10   4  -2   15.40    2.40
 -10   4  -2   11.50    2.50
  10  -4   2   13.00    2.50
  10  -4   2   14.30    2.70
  10  -4   2   11.90    2.40
 -11   4  -2    1.60    2.20
 -11   4  -2    0.90    1.80
  11  -4   2    2.00    3.60
  11  -4   2    1.50    2.40
 -12   4  -2    0.00    2.00
 -12   4  -2   -0.70    2.40
 -12   4  -2   -2.90    2.70
  12  -4   2   -1.10    2.60
  12  -4   2   -1.90    2.80
  12  -4   2    2.90    2.90
  12   3  -2   -0.30    3.00
  12   3  -2    8.50    3.00
  12   3  -2   -5.00    3.50
 -12  -3   2    5.10    2.50
 -12  -3   2    4.60    3.50
  11   3  -2   -1.60    2.40
 -11  -3   2   -2.90    1.60
 -11  -3   2    3.20    2.20
 -11  -3   2   -1.70    2.80
  10   3  -2    4.50    3.20
  10   3  -2    4.30    2.20
 -10  -3   2    3.00    1.10
 -10  -3   2    2.00    1.70
 -10  -3   2   -0.10    1.30
 -10  -3   2    3.30    2.40
 -10  -3   2   -2.80    2.10
   9   3  -2    0.90    1.60
   9   3  -2   -2.20    2.30
  -9  -3   2    1.80    1.40
  -9  -3   2    3.50    2.00
  -9  -3   2    0.90    0.90
  -9  -3   2    3.90    1.50
  -9  -3   2   -1.50    1.10
  -9  -3   2    1.60    1.80
   8   3  -2   14.90    2.10
   8   3  -2   16.20    2.90
  -8  -3   2   18.80    1.80
  -8  -3   2   17.10    2.20
  -8  -3   2   16.30    2.30
  -8  -3   2   18.50    1.50
  -8  -3   2   15.10    2.00
   7   3  -2   -1.50    2.00
   7   3  -2    0.10    1.30
  -7  -3   2    0.90    1.10
  -7  -3   2    1.80    1.30
  -7  -3   2    3.00    0.80
  -7  -3   2    0.90    1.30
  -7  -3   2    2.50    1.10
   6   3  -2   43.50    2.30
   6   3  -2   38.90    1.70
   6   3  -2   38.10    2.50
   6   3  -2   39.70    3.10
  -6  -3   2   36.60    2.00
  -6  -3   2   35.60    2.50
  -6  -3   2   37.40    1.80
  -6  -3   2   38.70    2.20
  -6  -3   2   36.50    2.10
   5   3  -2  185.08    5.80
   5   3  -2  192.58    6.40
   5   3  -2  192.38    6.00
   5   3  -2  188.78    6.30
   5   3  -2  184.38    6.90
   5   3  -2  183.58    6.40
  -5  -3   2  181.58    6.30
  -5  -3   2  194.88    6.30
  -5  -3   2  189.28    6.50
  -5  -3   2  191.48    6.70
  -5  -3   2  197.08    6.30
  -5  -3   2  184.58    6.10
   4   3  -2  221.58    6.80
   4   3  -2  201.18    7.30
   4   3  -2  215.08    6.80
   4   3  -2  208.28    6.50
   4   3  -2  206.98    6.40
   4   3  -2  204.38    6.70
  -4  -3   2  201.98    6.60
  -4  -3   2  209.48    6.70
  -4  -3   2  202.38    6.80
  -4  -3   2  212.98    6.70
  -4  -3   2  212.48    7.10
  -4  -3   2  209.98    6.80
   3   3  -2  351.96   10.80
   3   3  -2  350.76   11.30
   3   3  -2  361.86   10.70
   3   3  -2  370.16   11.00
   3   3  -2  351.16   10.90
   3   3  -2  379.56   11.00
  -3  -3   2  365.86   11.30
  -3  -3   2  369.36   10.90
  -3  -3   2  358.16   11.00
  -3  -3   2  349.37   11.00
  -3  -3   2  360.26   11.10
  -3  -3   2  364.76   11.00
  -3  -3   2  339.57   10.90
   2   3  -2  178.98    5.50
   2   3  -2  167.98    5.40
   2   3  -2  174.68    5.20
   2   3  -2  177.48    5.50
   2   3  -2  174.38    5.70
   2   3  -2  172.58    5.50
  -2  -3   2  175.28    5.40
  -2  -3   2  176.08    5.50
  -2  -3   2  167.48    5.50
  -2  -3   2  178.58    5.70
  -2  -3   2  174.58    5.50
  -2  -3   2  174.68    5.50
  -2  -3   2  168.68    5.20
   1   3  -2  313.27    9.60
   1   3  -2  317.67    9.50
   1   3  -2  325.37    9.50
   1   3  -2  321.27    9.70
   1   3  -2  302.47    9.40
   1   3  -2  323.77    9.50
  -1  -3   2  318.47    9.50
  -1  -3   2  318.37    9.60
  -1  -3   2  303.07    9.20
  -1  -3   2  306.37    9.30
  -1  -3   2  306.47    9.50
  -1  -3   2  323.67    9.60
  -1  -3   2  322.57    9.70
  -1  -3   2  326.47    9.50
   0   3  -2  229.28    6.80
   0   3  -2  231.68    6.80
   0   3  -2  222.88    6.90
   0   3  -2  227.98    7.00
   0   3  -2  222.78    6.70
   0   3  -2  226.88    6.90
   0   3  -2  223.48    7.00
   0  -3   2  224.28    6.90
   0  -3   2  226.58    6.80
   0  -3   2  224.38    6.80
   0  -3   2  225.78    6.90
   0  -3   2  233.78    7.00
  -1   3  -2  330.67    9.80
  -1   3  -2  324.77    9.60
  -1   3  -2  322.87    9.80
  -1   3  -2  316.57    9.70
  -1   3  -2  334.97    9.70
  -1   3  -2  314.97    9.80
  -1   3  -2  323.87    9.60
   1  -3   2  320.67    9.70
   1  -3   2  335.87    9.80
   1  -3   2  323.77    9.70
   1  -3   2  324.47    9.70
   1  -3   2  334.87    9.80
   1  -3   2  316.57    9.60
   1  -3   2  313.57    9.60
   1  -3   2  335.17    9.90
   2  -3   2 2562.24   74.79
  -3   3  -2   14.60    0.90
  -3   3  -2   15.30    0.90
  -3   3  -2   14.70    0.80
  -3   3  -2   15.60    0.80
  -3   3  -2   14.40    0.90
  -3   3  -2   14.40    0.90
   3  -3   2   14.20    1.00
   3  -3   2   14.70    1.00
   3  -3   2   14.60    0.90
   3  -3   2   14.70    0.80
   3  -3   2   15.20    0.90
   3  -3   2   16.30    0.60
   3  -3   2   14.50    0.90
   3  -3   2   15.10    0.90
   3  -3   2   12.90    0.90
   3  -3   2   14.50    0.80
  -4   3  -2  581.34   17.10
  -4   3  -2  558.34   16.80
  -4   3  -2  516.15   17.20
  -4   3  -2  573.34   17.00
  -4   3  -2  551.04   17.20
  -4   3  -2  560.64   17.10
   4  -3   2  572.64   16.90
   4  -3   2  570.44   16.90
   4  -3   2  580.24   17.00
   4  -3   2  564.54   17.00
   4  -3   2  555.34   17.20
   4  -3   2  594.04   17.10
   4  -3   2  583.44   17.20
   4  -3   2  554.94   17.00
  -5   3  -2    7.30    1.20
  -5   3  -2    7.10    0.70
  -5   3  -2    6.70    0.80
  -5   3  -2    8.40    1.00
  -5   3  -2    8.20    1.10
   5  -3   2    9.10    0.90
   5  -3   2    9.00    1.20
   5  -3   2    7.90    0.90
   5  -3   2    9.30    1.00
   5  -3   2    7.80    1.20
   5  -3   2    9.20    0.90
   5  -3   2    6.30    0.90
   5  -3   2    7.60    1.10
   5  -3   2    8.40    1.00
  -6   3  -2   26.90    1.10
  -6   3  -2   29.20    1.80
  -6   3  -2   25.40    2.10
  -6   3  -2   26.00    1.60
  -6   3  -2   24.50    1.90
  -6   3  -2   28.40    1.80
   6  -3   2   26.20    1.40
   6  -3   2   25.90    1.90
   6  -3   2   20.60    1.70
   6  -3   2   27.00    1.60
   6  -3   2   24.70    2.00
   6  -3   2   24.80    1.60
   6  -3   2   27.80    2.00
   6  -3   2   27.00    1.70
   6  -3   2   24.60    1.90
  -7   3  -2    3.70    1.00
  -7   3  -2    5.30    1.40
  -7   3  -2    7.10    1.50
  -7   3  -2    5.50    1.20
   7  -3   2    5.40    1.40
   7  -3   2    7.00    1.80
   7  -3   2    7.00    0.90
   7  -3   2    5.40    0.80
   7  -3   2    4.70    1.50
  -8   3  -2    9.80    1.40
  -8   3  -2   11.10    1.90
  -8   3  -2   13.10    1.90
  -8   3  -2    9.80    1.60
   8  -3   2   11.60    1.20
   8  -3   2    9.60    1.80
   8  -3   2   11.60    2.20
   8  -3   2    7.30    1.00
   8  -3   2    9.00    1.80
  -9   3  -2    2.90    1.80
  -9   3  -2    0.30    1.10
  -9   3  -2    0.10    1.40
   9  -3   2    0.40    0.80
   9  -3   2    1.00    1.50
   9  -3   2    0.40    1.60
   9  -3   2    2.50    0.90
   9  -3   2   -0.80    1.80
 -10   3  -2    0.10    1.90
 -10   3  -2    1.10    1.40
 -10   3  -2   -0.40    1.60
  10  -3   2    0.60    1.90
  10  -3   2   -0.70    2.10
  10  -3   2    1.10    1.90
 -11   3  -2   16.10    2.70
 -11   3  -2   14.80    2.10
  11  -3   2   17.40    3.30
 -12   3  -2   -0.20    2.50
 -12   3  -2   -2.50    1.90
 -12   3  -2    5.80    2.90
  12  -3   2    2.10    3.10
  12  -3   2    0.60    2.60
  12  -3   2   -2.20    2.70
  12   2  -2   -1.90    3.30
  12   2  -2   -1.80    2.80
  12   2  -2    1.70    3.00
 -12  -2   2    0.10    2.00
 -12  -2   2   -1.50    2.90
 -12  -2   2    0.70    3.50
  11   2  -2    0.20    2.50
  11   2  -2   -1.00    3.10
  11   2  -2    0.60    2.40
 -11  -2   2    0.50    2.40
 -11  -2   2   -0.30    1.80
 -11  -2   2    0.30    1.60
  10   2  -2    1.10    2.10
  10   2  -2   -2.60    2.80
  10   2  -2    3.70    2.00
 -10  -2   2    0.10    1.60
 -10  -2   2    0.90    1.60
 -10  -2   2    1.50    2.20
 -10  -2   2   -2.20    1.30
   9   2  -2   -1.50    1.70
   9   2  -2    0.30    2.50
  -9  -2   2    1.80    1.20
  -9  -2   2    0.10    1.60
  -9  -2   2    4.20    1.30
  -9  -2   2    1.50    1.40
  -9  -2   2    0.10    1.80
  -9  -2   2    0.40    1.20
   8   2  -2    5.60    1.60
   8   2  -2    5.40    2.40
  -8  -2   2    7.70    1.80
  -8  -2   2    5.10    1.30
  -8  -2   2    5.00    1.80
  -8  -2   2    5.50    1.40
  -8  -2   2    6.00    1.10
   7   2  -2   11.50    1.30
   7   2  -2   13.50    1.90
   7   2  -2   19.20    2.70
  -7  -2   2   13.80    1.50
  -7  -2   2   12.20    1.40
  -7  -2   2   14.70    1.90
  -7  -2   2   11.40    1.30
  -7  -2   2   12.90    1.80
   6   2  -2    4.40    0.80
   6   2  -2    3.20    0.90
   6   2  -2    2.90    0.90
   6   2  -2    4.70    1.90
   6   2  -2    5.20    0.70
   6   2  -2    3.10    1.20
  -6  -2   2    4.40    1.20
  -6  -2   2    4.20    0.90
  -6  -2   2    1.90    1.20
  -6  -2   2    3.20    0.80
  -6  -2   2    3.50    0.80
  -6  -2   2    1.50    1.40
  -6  -2   2    4.10    1.00
   5   2  -2    2.60    1.00
   5   2  -2    2.90    0.60
   5   2  -2    2.30    0.70
   5   2  -2    2.10    0.70
   5   2  -2    4.10    0.70
   5   2  -2    2.10    1.40
  -5  -2   2    3.10    1.00
  -5  -2   2    3.60    0.80
  -5  -2   2    2.40    0.70
  -5  -2   2    2.70    0.60
  -5  -2   2    4.00    1.10
  -5  -2   2    3.90    0.70
   4   2  -2  852.91   24.10
   4   2  -2  766.22   23.70
   4   2  -2  821.02   24.10
   4   2  -2  805.72   23.80
   4   2  -2  791.72   24.40
   4   2  -2  782.02   24.10
  -4  -2   2  803.62   24.00
  -4  -2   2  816.72   24.00
  -4  -2   2  811.52   24.20
  -4  -2   2  805.62   24.00
  -4  -2   2  790.42   24.00
  -4  -2   2  830.32   24.40
   3   2  -2  371.36   11.60
   3   2  -2  361.56   11.10
   3   2  -2  377.96   11.40
   3   2  -2  398.86   11.40
   3   2  -2  370.06   11.10
   3   2  -2  357.26   11.30
  -3  -2   2  353.66   11.40
  -3  -2   2  376.06   11.20
  -3  -2   2  375.66   11.30
  -3  -2   2  362.86   11.30
  -3  -2   2  376.16   11.40
  -3  -2   2  382.36   11.30
  -3  -2   2  390.06   11.60
   2   2  -2 3165.88   97.19
  -2  -2   2 3088.89   97.49
   1   2  -2   21.60    1.10
   1   2  -2   23.10    0.90
   1   2  -2   22.80    1.00
   1   2  -2   22.90    0.90
   1   2  -2   21.60    1.00
  -1  -2   2   20.40    1.00
  -1  -2   2   22.80    1.10
  -1  -2   2   23.70    1.00
  -1  -2   2   22.40    0.90
  -1  -2   2   22.20    0.80
   0   2  -2  325.87    9.80
   0   2  -2  326.07    9.80
   0   2  -2  317.67    9.60
   0   2  -2  325.97    9.60
   0   2  -2  320.87    9.60
   0   2  -2  318.07    9.70
   0   2  -2  325.97    9.70
   0  -2   2  328.47    9.60
   0  -2   2  336.47    9.80
   0  -2   2  327.67    9.70
   0  -2   2  335.97    9.80
   0  -2   2  319.37    9.60
   0  -2   2  322.67    9.70
   0  -2   2  320.87    9.60
   0  -2   2  330.17    9.60
   0  -2   2  334.97    9.70
   0  -2   2  328.47    9.50
  -1   2  -2  115.39    3.60
  -1   2  -2  110.89    3.50
  -1   2  -2  110.99    3.60
  -1   2  -2  113.39    3.60
  -1   2  -2  111.29    3.50
  -1   2  -2  114.59    3.60
  -1   2  -2  112.79    3.50
   1  -2   2  114.69    3.50
   1  -2   2  114.59    3.50
   1  -2   2  112.39    3.60
   1  -2   2  112.19    3.50
   1  -2   2  113.09    3.50
   1  -2   2  116.79    3.60
   1  -2   2  117.49    3.60
   1  -2   2  116.29    3.60
   1  -2   2  114.49    3.60
  -2   2  -2   63.39    2.10
  -2   2  -2   64.39    2.10
  -2   2  -2   63.79    2.20
  -2   2  -2   61.49    2.10
  -2   2  -2   61.99    2.20
  -2   2  -2   61.79    2.20
   2  -2   2   64.19    2.20
   2  -2   2   61.79    2.20
   2  -2   2   58.69    2.30
   2  -2   2   61.89    2.20
   2  -2   2   59.79    2.10
   2  -2   2   64.29    2.10
   2  -2   2   59.29    2.20
   2  -2   2   61.29    2.10
   2  -2   2   64.69    2.10
  -3   2  -2  345.57   10.70
  -3   2  -2  353.26   10.70
  -3   2  -2  353.26   10.80
  -3   2  -2  358.26   10.80
  -3   2  -2  352.66   10.50
  -3   2  -2  356.36   10.60
   3  -2   2  342.77   10.60
   3  -2   2  355.86   10.70
   3  -2   2  361.16   10.70
   3  -2   2  356.96   10.60
   3  -2   2  348.37   10.50
   3  -2   2  343.97   10.30
   3  -2   2  343.97   10.70
   3  -2   2  336.77   10.70
   3  -2   2  374.96   10.70
   3  -2   2  341.17   10.50
  -4   2  -2  541.75   16.20
  -4   2  -2  561.74   16.70
  -4   2  -2  545.75   16.60
  -4   2  -2  562.64   16.50
  -4   2  -2  535.05   16.50
  -4   2  -2  542.65   16.60
   4  -2   2  556.44   16.60
   4  -2   2  533.55   16.20
   4  -2   2  538.05   16.60
   4  -2   2  560.94   16.50
   4  -2   2  574.04   16.60
   4  -2   2  546.95   16.40
   4  -2   2  545.35   16.20
   4  -2   2  519.85   16.50
  -5   2  -2  202.58    6.30
  -5   2  -2  197.18    6.50
  -5   2  -2  182.28    6.40
  -5   2  -2  183.18    6.30
  -5   2  -2  183.98    6.20
   5  -2   2  188.28    6.50
   5  -2   2  196.38    6.40
   5  -2   2  185.38    6.30
   5  -2   2  192.38    6.30
   5  -2   2  191.08    6.20
   5  -2   2  191.58    5.90
   5  -2   2  189.38    6.30
  -6   2  -2    0.20    0.70
  -6   2  -2    1.60    1.00
  -6   2  -2    1.20    0.90
  -6   2  -2    0.10    1.00
   6  -2   2   -0.30    0.60
   6  -2   2    0.80    0.80
   6  -2   2    0.10    0.50
   6  -2   2    0.20    0.80
   6  -2   2   -0.20    0.90
   6  -2   2    0.10    1.40
  -7   2  -2   12.60    1.80
  -7   2  -2   13.60    1.70
  -7   2  -2   11.50    1.40
  -7   2  -2   12.60    1.60
   7  -2   2   15.70    1.70
   7  -2   2   13.00    1.70
   7  -2   2   11.80    0.90
   7  -2   2   13.60    2.20
  -8   2  -2    7.90    1.30
  -8   2  -2    7.80    1.50
  -8   2  -2    7.60    1.70
   8  -2   2    9.40    0.80
   8  -2   2    8.60    2.20
   8  -2   2    9.30    1.80
  -9   2  -2    3.90    1.30
  -9   2  -2    4.40    1.90
  -9   2  -2    3.80    1.60
   9  -2   2    5.40    2.30
   9  -2   2    4.80    1.60
   9  -2   2    3.90    1.80
 -10   2  -2    6.00    2.40
 -10   2  -2    4.40    1.70
 -10   2  -2    4.20    1.40
  10  -2   2    4.40    2.00
  10  -2   2    1.30    1.90
  10  -2   2    4.90    2.60
 -11   2  -2   18.60    5.10
 -11   2  -2   12.90    2.60
 -11   2  -2   13.20    2.00
  11  -2   2   19.30    3.60
  11  -2   2   14.50    4.70
  11  -2   2   13.50    3.20
 -12   2  -2    3.80    2.50
 -12   2  -2    0.30    1.90
 -12   2  -2   -0.20    2.90
  12  -2   2   -0.30    2.60
  12  -2   2   -0.50    2.80
  12   1  -2   -4.80    2.10
  12   1  -2    5.10    2.90
  12   1  -2    0.00    3.30
  12   1  -2   -1.10    2.90
 -12  -1   2    2.70    3.10
 -12  -1   2    1.30    2.30
 -12  -1   2    1.60    2.10
  11   1  -2    3.70    3.00
  11   1  -2    7.50    2.50
 -11  -1   2    6.00    4.10
 -11  -1   2    4.80    1.90
 -11  -1   2    5.30    2.00
  10   1  -2   -0.80    1.80
  10   1  -2   -1.30    2.50
  10   1  -2    3.10    2.10
 -10  -1   2    2.20    1.50
 -10  -1   2   -0.30    1.40
 -10  -1   2   -1.80    1.30
 -10  -1   2   -0.80    2.10
   9   1  -2   -1.30    2.30
   9   1  -2    0.00    1.40
   9   1  -2    0.70    1.70
  -9  -1   2   -2.60    1.20
  -9  -1   2    2.80    1.10
  -9  -1   2   -0.60    1.60
  -9  -1   2    1.30    1.40
  -9  -1   2    1.00    1.30
   8   1  -2    1.40    1.50
   8   1  -2    0.90    2.10
  -8  -1   2    2.10    1.10
  -8  -1   2    2.80    1.60
  -8  -1   2    2.60    1.20
  -8  -1   2    5.10    1.10
  -8  -1   2    1.00    1.50
   7   1  -2   13.10    2.40
   7   1  -2    8.90    1.70
  -7  -1   2   12.90    1.30
  -7  -1   2    8.80    1.30
  -7  -1   2   10.60    1.70
  -7  -1   2   10.30    1.30
  -7  -1   2    9.40    1.60
   6   1  -2  215.58    7.90
   6   1  -2  225.78    7.20
   6   1  -2  229.38    7.20
   6   1  -2  221.18    7.50
   6   1  -2  228.58    7.40
   6   1  -2  219.78    7.50
   6   1  -2  224.78    7.70
  -6  -1   2  220.68    7.70
  -6  -1   2  226.18    7.10
  -6  -1   2  224.68    7.70
  -6  -1   2  228.68    7.40
  -6  -1   2  215.88    7.40
  -6  -1   2  231.08    7.80
  -6  -1   2  227.68    7.30
   5   1  -2  173.48    6.30
   5   1  -2  162.78    6.00
   5   1  -2  178.68    5.90
   5   1  -2  173.78    6.00
   5   1  -2  184.98    5.80
   5   1  -2  178.68    5.80
   5   1  -2  178.68    5.70
  -5  -1   2  173.78    6.10
  -5  -1   2  183.88    5.90
  -5  -1   2  173.78    5.80
  -5  -1   2  179.58    5.70
  -5  -1   2  176.88    5.80
  -5  -1   2  180.08    6.20
  -5  -1   2  175.48    6.10
   4   1  -2  655.23   19.40
   4   1  -2  663.23   19.60
   4   1  -2  633.64   19.80
   4   1  -2  630.94   19.60
   4   1  -2  659.33   19.40
   4   1  -2  650.13   19.30
   4   1  -2  683.93   19.60
  -4  -1   2  661.73   19.80
  -4  -1   2  623.14   19.40
  -4  -1   2  652.63   19.70
  -4  -1   2  634.54   19.40
  -4  -1   2  638.74   19.10
  -4  -1   2  676.33   19.50
   3   1  -2    8.00    1.00
   3   1  -2    7.70    0.70
   3   1  -2    7.80    0.60
   3   1  -2    8.20    0.70
   3   1  -2    6.90    0.60
   3   1  -2    6.80    0.80
  -3  -1   2    7.20    0.70
  -3  -1   2    6.50    0.60
  -3  -1   2    6.50    0.50
  -3  -1   2    7.50    0.50
  -3  -1   2    6.50    0.80
  -3  -1   2    7.90    1.00
   2   1  -2 1559.44   45.10
  -2  -1   2 1515.15   45.00
   1   1  -2  469.95   14.10
   1   1  -2  488.85   14.00
   1   1  -2  473.75   14.00
   1   1  -2  476.95   13.90
   1   1  -2  460.85   13.90
   1   1  -2  461.35   14.00
   1   1  -2  472.05   14.00
  -1  -1   2  468.05   13.90
  -1  -1   2  471.55   13.90
  -1  -1   2  466.65   14.00
  -1  -1   2  474.85   14.00
  -1  -1   2  477.75   14.10
  -1  -1   2  477.75   14.00
  -1  -1   2  478.45   14.00
   0   1  -2  430.56   12.80
   0   1  -2  428.86   12.90
   0   1  -2  436.86   12.90
   0   1  -2  432.46   12.80
   0  -1   2  425.16   12.80
   0  -1   2  444.66   12.80
   0  -1   2  426.06   12.80
   0  -1   2  432.66   12.70
   0  -1   2  437.76   12.80
   0  -1   2  447.86   12.90
   0  -1   2  446.96   12.90
  -1   1  -2   94.59    3.00
  -1   1  -2   96.29    3.00
  -1   1  -2   96.89    3.00
  -1   1  -2   95.79    3.10
  -1   1  -2   96.39    3.00
  -1   1  -2   93.69    3.00
  -1   1  -2   98.99    3.20
   1  -1   2   96.99    3.10
   1  -1   2  100.29    3.10
   1  -1   2   93.99    3.00
   1  -1   2   95.69    3.10
   1  -1   2   95.69    3.00
   1  -1   2   96.59    3.00
   1  -1   2  100.49    3.00
   1  -1   2   99.39    3.00
  -2   1  -2    1.50    0.30
  -2   1  -2    1.30    0.30
  -2   1  -2    1.10    0.20
  -2   1  -2    1.60    0.40
  -2   1  -2    1.40    0.40
  -2   1  -2    1.80    0.30
  -2   1  -2    1.30    0.50
   2  -1   2    1.50    0.30
   2  -1   2    0.90    0.20
   2  -1   2    1.70    0.30
   2  -1   2    1.30    0.30
   2  -1   2    1.90    0.40
   2  -1   2    1.20    0.30
   2  -1   2    0.90    0.30
   2  -1   2    0.60    0.30
  -3   1  -2  669.33   19.70
  -3   1  -2  642.84   19.40
  -3   1  -2  661.73   19.60
  -3   1  -2  658.73   19.60
  -3   1  -2  652.73   19.50
  -3   1  -2  650.63   19.30
   3  -1   2  632.44   19.60
   3  -1   2  657.93   19.20
   3  -1   2  658.13   19.30
   3  -1   2  662.53   19.40
   3  -1   2  641.54   19.50
   3  -1   2  681.73   19.60
   3  -1   2  639.94   19.40
   3  -1   2  681.83   19.60
   3  -1   2  644.44   19.70
   3  -1   2  645.44   19.30
  -4   1  -2    0.10    0.30
  -4   1  -2   -0.20    0.50
  -4   1  -2   -1.00    0.60
  -4   1  -2   -0.10    0.30
  -4   1  -2   -0.50    0.50
   4  -1   2   -0.20    0.70
   4  -1   2   -0.60    0.50
   4  -1   2    0.60    0.50
   4  -1   2    0.50    0.40
   4  -1   2    0.70    0.30
   4  -1   2   -0.40    0.50
   4  -1   2   -0.10    0.50
   4  -1   2    0.10    0.10
   4  -1   2    1.10    0.40
  -5   1  -2   15.20    1.60
  -5   1  -2   19.10    1.50
  -5   1  -2   17.20    0.80
  -5   1  -2   16.70    1.10
  -5   1  -2   15.10    1.40
   5  -1   2   16.80    1.20
   5  -1   2   17.00    1.80
   5  -1   2   18.40    1.10
   5  -1   2   16.80    1.30
   5  -1   2   16.00    0.80
   5  -1   2   16.10    1.50
  -6   1  -2   48.60    2.60
  -6   1  -2   48.40    1.80
  -6   1  -2   51.79    2.60
  -6   1  -2   50.79    2.20
  -6   1  -2   48.80    2.60
   6  -1   2   53.69    2.40
   6  -1   2   39.10    2.10
   6  -1   2   50.29    3.00
   6  -1   2   49.20    2.60
   6  -1   2   42.00    2.30
  -7   1  -2   10.50    1.70
  -7   1  -2   11.40    1.70
  -7   1  -2   11.70    0.80
  -7   1  -2   10.50    1.60
  -7   1  -2    7.20    1.10
   7  -1   2   14.20    2.40
   7  -1   2   15.50    1.80
   7  -1   2    7.70    1.50
  -8   1  -2    3.80    0.50
  -8   1  -2    1.90    1.00
  -8   1  -2    1.60    1.60
  -8   1  -2    3.40    1.40
   8  -1   2    4.50    2.10
   8  -1   2    2.40    1.50
  -9   1  -2    6.50    1.30
  -9   1  -2   11.10    2.20
  -9   1  -2    7.40    1.80
   9  -1   2   10.80    2.70
   9  -1   2    8.50    2.10
 -10   1  -2   13.40    1.70
 -10   1  -2   17.80    2.70
 -10   1  -2   15.60    2.30
  10  -1   2   17.80    3.40
  10  -1   2   19.20    2.80
  10  -1   2   16.30    2.50
 -11   1  -2    0.20    1.40
 -11   1  -2    4.60    2.10
 -11   1  -2    2.20    3.00
  11  -1   2    0.00    2.30
  11  -1   2    1.30    3.00
  11  -1   2   -0.60    2.20
 -12   1  -2    4.80    3.30
 -12   1  -2   -1.20    2.20
 -12   1  -2    0.30    1.80
  12  -1   2    5.30    2.90
  12  -1   2    2.60    2.80
  12   0  -2    3.90    2.60
  12   0  -2    0.10    2.90
  12   0  -2    0.30    5.20
 -12   0   2    2.60    2.70
 -12   0   2    1.40    2.00
 -12   0   2    3.30    2.30
  11   0  -2    1.50    2.20
  11   0  -2   -0.80    2.70
 -11   0   2    1.70    1.70
 -11   0   2    2.00    1.80
 -11   0   2    1.30    1.80
  10   0  -2    2.10    2.50
  10   0  -2    2.70    2.00
  10   0  -2    2.50    2.10
 -10   0   2    1.30    1.40
 -10   0   2    1.50    1.60
 -10   0   2    1.10    2.10
 -10   0   2   -0.40    1.40
   9   0  -2   30.90    3.20
   9   0  -2   24.50    3.20
   9   0  -2   30.10    2.70
  -9   0   2   30.20    2.40
  -9   0   2   28.80    3.00
  -9   0   2   32.00    1.70
  -9   0   2   27.60    2.40
  -9   0   2   28.10    2.60
   8   0  -2    4.80    1.40
   8   0  -2    7.90    1.70
   8   0  -2    3.60    2.00
   8   0  -2    6.10    1.10
  -8   0   2    5.80    1.00
  -8   0   2    5.30    1.70
  -8   0   2    5.10    1.30
  -8   0   2    6.80    1.50
   7   0  -2   94.79    4.20
   7   0  -2  100.69    3.60
   7   0  -2   93.59    3.70
   7   0  -2   93.99    4.30
   7   0  -2   97.89    4.60
  -7   0   2   96.39    3.80
  -7   0   2   90.39    4.20
  -7   0   2   90.39    4.20
  -7   0   2   97.69    4.30
  -7   0   2   97.09    3.70
  -7   0   2   94.19    3.40
   6   0  -2   22.30    1.30
   6   0  -2   18.40    1.20
   6   0  -2   20.40    1.80
   6   0  -2   22.90    2.30
   6   0  -2   20.90    2.00
   6   0  -2   20.50    1.40
   6   0  -2   20.90    1.70
  -6   0   2   20.20    1.50
  -6   0   2   14.70    1.30
  -6   0   2   18.10    1.10
  -6   0   2   24.80    1.70
  -6   0   2   19.60    1.50
  -6   0   2   20.60    2.00
  -6   0   2   19.40    1.90
   5   0  -2  268.67    8.70
   5   0  -2  259.97    8.70
   5   0  -2  239.28    9.80
   5   0  -2  277.67    8.50
   5   0  -2  282.17    8.70
   5   0  -2  276.47    8.50
  -5   0   2  270.37    8.60
  -5   0   2  273.87    8.00
  -5   0   2  270.37    8.50
  -5   0   2  268.77    8.80
  -5   0   2  264.87    8.80
  -5   0   2  273.87    8.80
  -5   0   2  274.37    8.40
   4   0  -2  418.16   13.00
   4   0  -2  430.46   12.80
   4   0  -2  420.66   13.10
   4   0  -2  438.46   13.10
   4   0  -2  435.36   12.90
   4   0  -2  409.96   12.90
  -4   0   2  437.26   13.10
  -4   0   2  415.66   12.60
  -4   0   2  416.86   12.80
  -4   0   2  431.36   12.90
  -4   0   2  420.56   13.10
  -4   0   2  425.86   13.00
  -4   0   2  405.26   12.90
   3   0  -2  472.85   14.40
   3   0  -2  491.95   14.40
   3   0  -2  462.75   14.30
   3   0  -2  451.35   14.50
   3   0  -2  478.85   14.20
   3   0  -2  472.45   14.50
  -3   0   2  478.55   14.40
  -3   0   2  497.25   14.50
  -3   0   2  476.35   14.20
  -3   0   2  472.45   14.40
  -3   0   2  469.25   14.20
  -3   0   2  502.15   14.40
   2   0  -2 7143.89  216.78
  -2   0   2 7377.86  216.58
   1   0  -2  582.84   17.70
   1   0  -2  579.54   17.60
   1   0  -2  621.84   17.80
   1   0  -2  621.14   17.70
  -1   0   2  613.54   17.70
  -1   0   2  597.24   17.70
  -1   0   2  599.04   17.70
  -1   0   2  594.34   17.60
  -1   0   2  601.74   17.80
   0   0  -2  720.33   20.70
   0   0  -2  682.23   20.70
   0   0  -2  701.33   20.70
   0   0   2  694.43   20.60
   0   0   2  707.03   20.70
   0   0   2  707.23   20.70
   0   0   2  722.63   20.80
  -1   0  -2  931.61   27.30
  -1   0  -2  932.11   27.20
  -1   0  -2  927.21   27.30
   1   0   2  929.61   27.40
   1   0   2  911.81   27.30
   1   0   2  946.71   27.20
  -2   0  -2 2257.57   70.29
   2   0   2 2318.87   69.99
  -3   0  -2   -0.30    0.30
  -3   0  -2   -0.40    0.50
  -3   0  -2    0.30    0.40
  -3   0  -2    0.50    0.40
  -3   0  -2    0.10    0.30
  -3   0  -2    0.00    0.20
   3   0   2   -0.10    0.30
   3   0   2   -0.20    0.30
   3   0   2   -0.50    0.70
   3   0   2    0.60    0.50
   3   0   2    0.20    0.10
   3   0   2    0.30    0.40
  -4   0  -2  228.38    7.90
  -4   0  -2  241.98    7.90
  -4   0  -2  249.97    8.10
  -4   0  -2  246.58    7.70
  -4   0  -2  248.88    7.60
  -4   0  -2  243.08    7.50
   4   0   2  250.27    7.70
   4   0   2  252.07    7.70
   4   0   2  242.38    7.40
   4   0   2  242.08    7.60
   4   0   2  246.38    7.90
   4   0   2  246.18    8.10
   4   0   2  252.87    7.80
  -5   0  -2   49.30    2.50
  -5   0  -2   49.50    2.20
  -5   0  -2   52.39    2.10
  -5   0  -2   56.89    2.60
  -5   0  -2   50.89    2.50
  -5   0  -2   52.29    2.40
   5   0   2   51.89    2.30
   5   0   2   49.90    2.30
   5   0   2   49.90    2.90
   5   0   2   56.09    2.30
   5   0   2   52.19    2.10
   5   0   2   51.39    2.50
   5   0   2   52.59    1.70
   5   0   2   52.49    2.00
  -6   0  -2   15.50    1.70
  -6   0  -2   19.20    1.70
  -6   0  -2   17.40    1.80
  -6   0  -2   17.90    1.20
  -6   0  -2   18.00    1.10
   6   0   2   17.30    2.40
   6   0   2   15.50    1.90
   6   0   2   14.00    1.40
   6   0   2   20.60    1.60
   6   0   2   16.30    1.70
  -7   0  -2    4.30    1.50
  -7   0  -2    4.10    1.30
  -7   0  -2    6.80    0.90
  -7   0  -2    2.50    1.00
   7   0   2    5.60    1.20
   7   0   2    5.10    2.20
   7   0   2    6.30    1.50
  -8   0  -2    9.40    1.20
  -8   0  -2   11.00    1.90
  -8   0  -2    9.80    2.00
  -8   0  -2   13.60    1.20
   8   0   2   13.70    2.70
   8   0   2   11.80    1.90
  -9   0  -2   45.70    3.40
  -9   0  -2   44.50    2.60
  -9   0  -2   52.29    3.90
   9   0   2   43.00    3.60
   9   0   2   53.29    4.20
 -10   0  -2   10.30    2.50
 -10   0  -2    5.30    1.30
 -10   0  -2    5.10    2.00
  10   0   2    5.20    2.20
  10   0   2    5.20    3.00
 -11   0  -2    4.70    2.40
 -11   0  -2    6.40    1.50
 -11   0  -2    5.70    2.70
  11   0   2    4.10    2.40
  11   0   2   10.00    3.60
  11   0   2    5.70    2.70
 -12   0  -2    1.10    2.50
 -12   0  -2    1.90    3.40
  12   0   2    1.10    2.60
  12   0   2   -3.40    2.40
  12   0   2   -1.30    3.70
  12  -1  -2   12.30    3.20
  12  -1  -2   10.10    3.10
  12  -1  -2   15.50    3.70
 -12   1   2   13.30    2.70
 -12   1   2    9.20    2.40
 -12   1   2   11.20    3.10
  11  -1  -2   -0.50    1.30
  11  -1  -2   -1.00    2.60
  11  -1  -2    0.60    2.70
  11  -1  -2    2.20    2.20
 -11   1   2   -1.50    1.60
 -11   1   2    0.80    1.60
 -11   1   2   -0.80    1.70
 -11   1   2   -0.40    2.50
  10  -1  -2   -0.90    1.70
  10  -1  -2    0.10    2.10
  10  -1  -2   -0.50    1.70
  10  -1  -2   -0.40    1.20
 -10   1   2    0.70    1.50
 -10   1   2    1.30    1.50
 -10   1   2    0.60    1.40
 -10   1   2   -2.30    1.90
   9  -1  -2   10.30    1.30
   9  -1  -2   10.00    2.40
   9  -1  -2    9.80    2.20
   9  -1  -2    9.60    1.90
  -9   1   2   12.60    2.30
  -9   1   2   13.20    0.80
  -9   1   2   13.60    1.00
  -9   1   2    9.30    1.60
  -9   1   2   10.40    1.70
  -9   1   2   13.70    1.80
   8  -1  -2    5.70    1.50
   8  -1  -2    8.00    1.80
   8  -1  -2    7.30    1.20
   8  -1  -2    6.90    2.10
  -8   1   2    8.40    1.50
  -8   1   2    6.60    1.10
  -8   1   2    6.80    1.30
  -8   1   2    7.00    1.50
  -8   1   2    8.60    1.80
   7  -1  -2   31.20    1.80
   7  -1  -2   29.40    2.70
   7  -1  -2   36.50    1.90
   7  -1  -2   32.20    2.70
   7  -1  -2   31.40    2.30
  -7   1   2   30.40    2.10
  -7   1   2   38.40    2.20
  -7   1   2   28.80    2.50
  -7   1   2   30.80    2.40
   6  -1  -2   21.90    1.90
   6  -1  -2   25.40    2.20
   6  -1  -2   23.50    1.50
   6  -1  -2   21.20    1.40
   6  -1  -2   22.10    2.10
   6  -1  -2   28.60    1.90
  -6   1   2   21.00    1.50
  -6   1   2   22.10    2.10
  -6   1   2   21.60    1.80
  -6   1   2   25.00    2.00
  -6   1   2   23.90    0.90
  -6   1   2   20.40    1.60
  -6   1   2   16.40    1.50
   5  -1  -2   10.90    0.90
   5  -1  -2   11.70    1.30
   5  -1  -2   10.50    1.40
   5  -1  -2   10.50    1.20
   5  -1  -2   11.60    1.20
   5  -1  -2   13.30    1.10
  -5   1   2   11.40    1.10
  -5   1   2   11.50    1.40
  -5   1   2   11.00    0.90
  -5   1   2   12.00    0.70
  -5   1   2    8.50    0.90
  -5   1   2   13.30    1.40
  -5   1   2   13.80    1.60
   4  -1  -2   11.00    0.90
   4  -1  -2    8.20    1.00
   4  -1  -2    9.00    1.00
   4  -1  -2   10.90    0.80
   4  -1  -2   10.30    1.20
   4  -1  -2    8.40    0.70
   4  -1  -2    9.70    1.10
  -4   1   2    8.70    1.00
  -4   1   2    7.30    0.70
  -4   1   2   10.40    1.20
  -4   1   2    6.90    0.90
  -4   1   2    9.30    0.90
  -4   1   2   10.70    1.10
   3  -1  -2  188.58    5.90
   3  -1  -2  184.18    5.60
   3  -1  -2  179.38    5.60
   3  -1  -2  190.48    5.80
   3  -1  -2  182.08    5.90
   3  -1  -2  176.88    5.80
  -3   1   2  175.18    5.70
  -3   1   2  176.08    5.80
  -3   1   2  182.38    5.80
  -3   1   2  184.28    5.80
  -3   1   2  176.98    5.60
   2  -1  -2 6681.23  205.18
  -2   1   2 6990.10  205.18
   1  -1  -2 2635.14   82.19
  -1   1   2 2665.23   82.09
   0  -1  -2  474.85   13.70
   0  -1  -2  443.46   13.60
   0  -1  -2  472.95   13.70
   0  -1  -2  456.85   13.50
   0  -1  -2  453.35   13.70
   0   1   2  465.45   13.70
   0   1   2  454.65   13.70
   0   1   2  466.65   13.50
   0   1   2  460.65   13.60
   0   1   2  457.15   13.70
   1   1   2 2223.78   68.49
  -2  -1  -2  152.58    4.60
  -2  -1  -2  158.08    4.70
  -2  -1  -2  157.68    5.20
  -2  -1  -2  156.28    4.90
  -2  -1  -2  151.28    5.00
  -2  -1  -2  150.18    4.60
  -2  -1  -2  151.88    4.80
  -2  -1  -2  159.48    5.00
   2   1   2  150.88    4.90
   2   1   2  155.28    5.00
   2   1   2  152.18    5.00
   2   1   2  156.78    4.90
   2   1   2  155.78    4.70
   2   1   2  146.69    5.20
  -3  -1  -2  244.48    7.80
  -3  -1  -2  261.97    8.10
  -3  -1  -2  241.58    7.50
  -3  -1  -2  238.78    7.30
  -3  -1  -2  244.18    7.70
  -3  -1  -2  242.48    7.60
   3   1   2  236.28    7.70
   3   1   2  239.88    7.70
   3   1   2  244.58    8.10
   3   1   2  248.98    7.50
   3   1   2  243.48    7.60
   3   1   2  261.27    7.80
   3   1   2  253.07    7.80
   3   1   2  249.58    7.70
  -4  -1  -2   25.80    1.70
  -4  -1  -2   29.80    1.80
  -4  -1  -2   27.80    1.50
  -4  -1  -2   28.90    1.60
  -4  -1  -2   28.00    1.10
  -4  -1  -2   26.40    1.40
  -4  -1  -2   28.90    1.40
   4   1   2   27.90    1.50
   4   1   2   33.20    1.60
   4   1   2   28.40    1.30
   4   1   2   25.70    1.60
   4   1   2   25.90    1.60
   4   1   2   29.10    1.40
  -5  -1  -2    2.10    0.90
  -5  -1  -2    2.30    1.00
  -5  -1  -2    0.80    0.70
  -5  -1  -2    0.80    0.60
  -5  -1  -2    1.00    0.40
  -5  -1  -2    0.10    0.90
  -5  -1  -2    0.80    0.90
   5   1   2    3.80    0.80
   5   1   2    1.00    0.50
   5   1   2    0.60    0.80
   5   1   2    0.20    0.20
   5   1   2    0.50    1.40
   5   1   2    0.50    0.60
   5   1   2    0.40    0.80
   5   1   2    1.70    0.60
  -6  -1  -2   80.49    3.40
  -6  -1  -2   85.09    3.10
  -6  -1  -2   83.09    3.60
  -6  -1  -2   77.19    3.80
  -6  -1  -2   81.59    3.70
  -6  -1  -2   81.59    2.90
   6   1   2   71.89    3.10
   6   1   2   82.09    3.60
   6   1   2   79.89    3.10
   6   1   2   88.99    4.30
   6   1   2   78.49    3.20
  -7  -1  -2   13.20    1.80
  -7  -1  -2   17.50    1.30
  -7  -1  -2   12.80    2.00
  -7  -1  -2   14.00    1.20
   7   1   2   15.40    1.60
   7   1   2   20.30    3.00
   7   1   2   15.00    2.00
  -8  -1  -2  172.38    6.80
  -8  -1  -2  175.28    6.70
  -8  -1  -2  182.58    5.90
  -8  -1  -2  170.98    5.90
   8   1   2  166.68    7.30
   8   1   2  176.88    6.80
  -9  -1  -2   11.40    2.40
  -9  -1  -2    9.10    1.90
  -9  -1  -2    8.40    1.20
   9   1   2   13.60    3.30
   9   1   2   13.50    2.20
 -10  -1  -2    6.50    2.60
 -10  -1  -2    6.40    2.20
 -10  -1  -2    8.70    1.30
  10   1   2    9.70    2.40
  10   1   2   12.80    3.50
 -11  -1  -2    7.60    1.30
 -11  -1  -2    7.90    4.40
 -11  -1  -2    8.10    2.90
  11   1   2   11.80    4.00
  11   1   2   12.70    3.20
 -12  -1  -2    4.80    3.60
 -12  -1  -2    3.90    2.60
  12   1   2   -1.30    2.80
  12   1   2   -1.10    2.80
  12   1   2   -0.90    4.00
 -13   2   2    7.20    3.50
  12  -2  -2    5.30    3.00
  12  -2  -2    5.90    3.00
 -12   2   2    3.60    2.30
 -12   2   2    5.40    2.80
 -12   2   2    0.80    2.20
  11  -2  -2    3.60    2.70
  11  -2  -2    3.40    1.20
  11  -2  -2    4.00    2.40
  11  -2  -2    5.70    2.70
 -11   2   2    3.40    1.90
 -11   2   2    4.70    2.00
 -11   2   2    4.70    1.80
 -11   2   2    5.40    2.60
  10  -2  -2    6.10    2.10
  10  -2  -2    6.00    2.30
  10  -2  -2    8.00    2.50
  10  -2  -2    4.40    1.10
 -10   2   2    2.90    2.00
 -10   2   2    6.20    1.80
 -10   2   2    8.20    1.90
 -10   2   2    5.50    1.60
   9  -2  -2    1.30    1.70
   9  -2  -2    4.20    1.80
   9  -2  -2    5.20    2.00
  -9   2   2    1.30    1.30
  -9   2   2    2.10    1.70
  -9   2   2    1.50    1.60
  -9   2   2    2.80    1.40
   8  -2  -2   10.10    2.00
   8  -2  -2   12.90    2.00
   8  -2  -2   13.20    1.60
   8  -2  -2   12.70    1.50
   8  -2  -2   11.80    1.80
  -8   2   2    9.50    1.40
  -8   2   2   15.20    2.00
  -8   2   2   14.10    1.80
  -8   2   2   11.60    0.80
  -8   2   2    9.10    1.60
  -8   2   2   11.50    0.80
   7  -2  -2    5.30    1.10
   7  -2  -2    6.40    1.00
   7  -2  -2    6.10    1.50
   7  -2  -2    6.90    1.80
   7  -2  -2    3.80    0.70
   7  -2  -2    5.80    1.60
  -7   2   2    4.70    1.20
  -7   2   2    5.40    0.50
  -7   2   2    5.60    0.40
  -7   2   2    5.00    1.10
  -7   2   2    4.30    1.40
  -7   2   2    5.60    0.70
  -7   2   2    5.50    1.50
  -7   2   2    3.70    0.70
   6  -2  -2    2.40    0.90
   6  -2  -2    2.00    0.50
   6  -2  -2   -0.90    1.00
   6  -2  -2    0.90    0.60
   6  -2  -2    1.10    1.00
   6  -2  -2    1.40    1.30
   6  -2  -2    2.60    1.20
  -6   2   2    2.10    0.50
  -6   2   2    2.70    0.90
  -6   2   2    1.70    1.00
  -6   2   2    1.10    0.80
  -6   2   2    1.40    1.00
   5  -2  -2  210.78    7.10
   5  -2  -2  208.08    7.20
   5  -2  -2  217.68    6.80
   5  -2  -2  203.08    7.10
   5  -2  -2  216.48    7.10
   5  -2  -2  216.68    7.00
   5  -2  -2  216.48    6.60
  -5   2   2  205.28    7.00
  -5   2   2  211.38    6.60
  -5   2   2  212.98    6.80
  -5   2   2  219.88    7.00
  -5   2   2  216.28    7.10
  -5   2   2  216.48    7.10
   4  -2  -2  946.11   28.30
   4  -2  -2  981.90   28.50
   4  -2  -2  919.61   28.70
   4  -2  -2  997.10   28.70
   4  -2  -2 1023.80   28.80
   4  -2  -2  918.01   28.70
  -4   2   2  949.51   28.50
  -4   2   2  991.80   28.70
  -4   2   2  948.81   28.40
  -4   2   2  988.10   28.70
  -4   2   2  950.40   28.60
  -4   2   2  948.61   28.70
   3  -2  -2  697.63   21.30
   3  -2  -2  747.43   21.40
   3  -2  -2  704.23   21.00
   3  -2  -2  708.13   21.30
   3  -2  -2  747.53   21.40
   3  -2  -2  636.44   21.20
   3  -2  -2  726.63   21.20
  -3   2   2  719.13   21.40
  -3   2   2  662.83   21.40
  -3   2   2  747.73   21.30
  -3   2   2  754.52   21.30
  -3   2   2  724.63   21.20
  -3   2   2  707.83   21.20
   2  -2  -2 2168.08   63.59
   1  -2  -2   20.00    1.10
   1  -2  -2   20.10    1.10
   1  -2  -2   20.60    0.80
   1  -2  -2   19.80    0.90
   1  -2  -2   20.40    0.90
   1  -2  -2   19.60    1.00
  -1   2   2   19.70    0.90
  -1   2   2   20.90    1.00
  -1   2   2   20.20    0.80
  -1   2   2   21.90    1.00
  -1   2   2   18.90    1.20
  -1   2   2   18.20    1.00
   0  -2  -2  401.36   11.90
   0  -2  -2  391.76   11.90
   0  -2  -2  408.36   12.10
   0  -2  -2  395.96   12.10
   0  -2  -2  415.06   12.20
   0  -2  -2  398.86   12.00
   0   2   2  397.96   12.20
   0   2   2  396.96   11.90
   0   2   2  399.06   11.90
   0   2   2  397.56   12.10
   0   2   2  415.36   12.10
  -1  -2  -2   19.50    1.20
  -1  -2  -2   21.00    1.20
  -1  -2  -2   20.30    1.00
  -1  -2  -2   20.90    0.80
  -1  -2  -2   22.10    1.00
  -1  -2  -2   19.80    1.00
  -1  -2  -2   20.10    1.00
   1   2   2   20.90    0.90
   1   2   2   22.70    1.10
   1   2   2   21.90    0.90
   1   2   2   23.10    1.00
   1   2   2   19.30    1.30
   1   2   2   18.90    1.20
  -2  -2  -2  173.38    5.30
  -2  -2  -2  176.48    5.60
  -2  -2  -2  176.88    5.90
  -2  -2  -2  165.88    5.40
  -2  -2  -2  166.68    5.50
  -2  -2  -2  169.58    5.60
  -2  -2  -2  170.98    5.20
   2   2   2  162.78    5.80
   2   2   2  174.18    5.20
   2   2   2  173.58    5.40
   2   2   2  175.08    5.50
   2   2   2  170.58    5.60
   2   2   2  180.78    5.50
  -3  -2  -2    0.70    0.50
  -3  -2  -2    0.90    0.40
  -3  -2  -2    0.30    0.40
  -3  -2  -2    0.10    0.70
  -3  -2  -2    0.90    0.60
  -3  -2  -2    0.60    0.30
   3   2   2    1.00    0.40
   3   2   2    0.50    0.30
   3   2   2    1.00    0.50
   3   2   2    0.40    1.00
   3   2   2    0.50    0.40
   3   2   2   -0.20    0.70
  -4  -2  -2  195.78    6.20
  -4  -2  -2  195.38    5.80
  -4  -2  -2  188.38    5.70
  -4  -2  -2  196.38    6.80
  -4  -2  -2  195.48    6.30
  -4  -2  -2  193.48    5.70
  -4  -2  -2  185.98    6.50
   4   2   2  187.68    6.40
   4   2   2  194.88    6.40
   4   2   2  198.68    6.30
   4   2   2  185.28    6.90
   4   2   2  196.88    6.40
   4   2   2  198.68    6.10
   4   2   2  192.78    6.30
  -5  -2  -2  102.29    3.80
  -5  -2  -2  111.69    4.40
  -5  -2  -2  102.49    3.70
  -5  -2  -2  102.89    3.30
  -5  -2  -2  103.59    4.10
  -5  -2  -2   99.69    4.10
  -5  -2  -2  105.19    3.80
   5   2   2  104.79    3.90
   5   2   2   97.59    3.90
   5   2   2  105.49    3.90
   5   2   2  103.89    3.70
   5   2   2  106.69    3.70
   5   2   2  102.39    4.70
  -6  -2  -2  263.17    8.80
  -6  -2  -2  284.87    8.90
  -6  -2  -2  268.27    9.10
  -6  -2  -2  279.77    8.70
  -6  -2  -2  266.07    8.30
  -6  -2  -2  270.47    9.10
   6   2   2  265.17    8.70
   6   2   2  262.97    8.70
   6   2   2  268.37    8.30
   6   2   2  279.97    8.70
   6   2   2  265.17    9.70
   6   2   2  266.57    9.00
  -7  -2  -2  205.88    6.60
  -7  -2  -2  216.28    7.60
  -7  -2  -2  209.28    7.00
  -7  -2  -2  203.68    7.60
   7   2   2  213.78    8.20
   7   2   2  199.38    7.00
   7   2   2  209.78    7.40
  -8  -2  -2   54.89    3.70
  -8  -2  -2   59.89    2.80
  -8  -2  -2   58.09    3.60
  -8  -2  -2   57.69    2.30
   8   2   2   57.69    3.60
   8   2   2   56.29    4.40
  -9  -2  -2    1.20    2.00
  -9  -2  -2   -0.50    1.50
  -9  -2  -2    1.10    0.90
   9   2   2    2.80    2.90
   9   2   2    2.30    1.80
 -10  -2  -2   17.10    3.10
 -10  -2  -2    9.60    1.20
 -10  -2  -2    9.80    2.50
  10   2   2   10.80    2.60
  10   2   2   13.90    3.80
 -11  -2  -2    2.50    2.40
 -11  -2  -2   -2.80    2.90
  11   2   2    3.60    2.90
  11   2   2    0.10    3.80
 -12  -2  -2    3.00    2.80
 -12  -2  -2    2.50    3.50
  12   2   2    2.60    3.00
  12   2   2    0.50    4.10
  12  -3  -2    5.40    2.80
  12  -3  -2    1.20    2.90
 -12   3   2    7.90    3.00
 -12   3   2   10.40    2.70
  11  -3  -2    4.30    3.00
  11  -3  -2    3.60    2.50
 -11   3   2    7.10    2.10
 -11   3   2    3.30    1.90
 -11   3   2    2.70    2.00
 -11   3   2    5.80    2.60
  10  -3  -2    2.40    2.00
  10  -3  -2   -0.40    0.60
  10  -3  -2    1.40    1.90
 -10   3   2    3.30    1.80
 -10   3   2    0.60    1.60
 -10   3   2    1.40    1.50
 -10   3   2   -1.80    1.90
   9  -3  -2   12.30    2.20
   9  -3  -2   10.50    1.30
   9  -3  -2    9.90    2.00
   9  -3  -2   13.60    2.70
  -9   3   2   13.70    2.00
  -9   3   2   11.60    2.10
  -9   3   2   13.10    2.00
  -9   3   2   12.50    1.70
   8  -3  -2   27.40    1.50
   8  -3  -2   23.60    2.80
   8  -3  -2   25.30    2.40
  -8   3   2   20.10    2.20
  -8   3   2   27.80    2.40
  -8   3   2   27.30    2.10
  -8   3   2   28.50    1.00
  -8   3   2   28.10    2.60
  -8   3   2   26.70    2.60
   7  -3  -2   88.59    3.10
   7  -3  -2   92.79    3.70
   7  -3  -2   92.19    3.50
   7  -3  -2   94.99    4.30
   7  -3  -2   89.19    4.10
  -7   3   2   91.19    4.00
  -7   3   2   90.19    3.70
  -7   3   2   87.59    3.00
  -7   3   2   89.09    3.80
  -7   3   2   87.99    4.10
  -7   3   2   88.89    4.20
  -7   3   2   90.19    3.20
   6  -3  -2    6.10    1.40
   6  -3  -2    8.20    0.70
   6  -3  -2   10.30    1.60
   6  -3  -2    9.50    1.00
   6  -3  -2   10.10    1.20
   6  -3  -2    6.90    1.40
  -6   3   2    7.30    1.30
  -6   3   2    9.50    1.30
  -6   3   2    8.00    1.50
  -6   3   2   11.80    1.30
  -6   3   2    7.10    0.70
   5  -3  -2    4.40    1.10
   5  -3  -2    5.60    0.70
   5  -3  -2    5.60    0.50
   5  -3  -2    4.30    0.90
   5  -3  -2    7.10    1.10
   5  -3  -2    4.90    1.10
  -5   3   2    6.30    0.80
  -5   3   2    5.40    0.80
  -5   3   2    4.10    1.00
  -5   3   2    6.80    1.00
   4  -3  -2   65.59    2.70
   4  -3  -2   68.99    2.10
   4  -3  -2   66.29    2.50
   4  -3  -2   59.39    2.30
   4  -3  -2   63.09    2.60
  -4   3   2   62.59    2.70
  -4   3   2   64.69    2.60
  -4   3   2   65.59    2.50
  -4   3   2   60.49    2.30
  -4   3   2   62.79    2.50
  -4   3   2   62.09    2.60
   3  -3  -2   32.10    1.60
   3  -3  -2   34.20    1.70
   3  -3  -2   35.30    1.70
   3  -3  -2   34.50    1.50
   3  -3  -2   32.20    1.60
   3  -3  -2   32.60    1.40
   3  -3  -2   31.40    1.70
  -3   3   2   34.00    1.20
  -3   3   2   35.30    1.60
  -3   3   2   35.20    1.60
  -3   3   2   31.20    1.70
  -3   3   2   30.80    1.50
  -3   3   2   33.10    1.50
   2  -3  -2   21.90    1.30
   2  -3  -2   22.60    1.00
   2  -3  -2   21.50    1.20
   2  -3  -2   20.10    1.20
   2  -3  -2   20.60    1.00
  -2   3   2   20.30    1.30
  -2   3   2   21.80    0.90
  -2   3   2   21.60    1.20
  -2   3   2   23.40    1.20
  -2   3   2   23.70    1.00
  -2   3   2   20.80    1.20
   1  -3  -2    9.20    0.60
   1  -3  -2   10.50    0.50
   1  -3  -2   10.20    0.90
   1  -3  -2   10.60    0.80
   1  -3  -2   10.20    0.80
   1  -3  -2   10.40    0.60
  -1   3   2   11.10    0.80
  -1   3   2   10.20    0.50
  -1   3   2    9.50    0.80
  -1   3   2   11.00    0.60
  -1   3   2   11.30    0.70
  -1   3   2    8.30    0.90
  -1   3   2   10.30    0.90
   0  -3  -2  257.37    8.10
   0  -3  -2  258.57    8.20
   0  -3  -2  264.27    8.20
   0  -3  -2  259.27    7.80
   0  -3  -2  245.78    7.90
   0   3   2  258.47    8.20
   0   3   2  252.57    8.20
   0   3   2  280.97    8.10
   0   3   2  260.37    7.90
   0   3   2  253.67    8.00
   0   3   2  261.67    7.80
  -1  -3  -2  598.14   17.40
  -1  -3  -2  558.64   17.00
  -1  -3  -2  567.84   17.00
  -1  -3  -2  556.84   17.10
  -1  -3  -2  557.54   17.00
  -1  -3  -2  550.94   16.80
  -1  -3  -2  593.74   17.30
   1   3   2  557.14   17.30
   1   3   2  572.64   17.40
   1   3   2  575.64   17.00
   1   3   2  583.04   17.10
   1   3   2  561.34   16.70
   1   3   2  595.14   17.20
  -2  -3  -2    3.70    0.60
  -2  -3  -2    3.10    0.50
  -2  -3  -2    4.00    0.80
  -2  -3  -2    3.60    0.40
  -2  -3  -2    4.30    0.70
  -2  -3  -2    5.10    0.60
  -2  -3  -2    4.70    1.00
   2   3   2    4.30    0.60
   2   3   2    3.90    1.00
   2   3   2    4.50    1.10
   2   3   2    3.50    0.60
   2   3   2    3.40    0.60
   2   3   2    4.10    0.50
   2   3   2    3.40    0.40
  -3  -3  -2   43.60    1.90
  -3  -3  -2   44.40    1.70
  -3  -3  -2   44.20    2.30
  -3  -3  -2   46.70    1.80
  -3  -3  -2   46.00    2.20
  -3  -3  -2   43.30    2.10
  -3  -3  -2   47.40    2.10
   3   3   2   47.00    2.00
   3   3   2   42.60    2.60
   3   3   2   46.00    1.90
   3   3   2   47.60    1.90
   3   3   2   43.20    2.20
   3   3   2   45.30    1.70
  -4  -3  -2   91.09    3.80
  -4  -3  -2   95.79    3.50
  -4  -3  -2   96.69    3.40
  -4  -3  -2   97.99    4.10
  -4  -3  -2   94.59    3.10
  -4  -3  -2  101.19    3.70
   4   3   2   98.49    3.50
   4   3   2   95.39    3.50
   4   3   2   92.99    3.60
   4   3   2   91.29    3.80
   4   3   2   91.59    4.30
   4   3   2   98.29    3.60
   4   3   2  105.99    3.40
  -5  -3  -2   68.89    2.20
  -5  -3  -2   68.59    2.80
  -5  -3  -2   73.89    2.90
  -5  -3  -2   66.69    3.60
  -5  -3  -2   68.39    2.20
  -5  -3  -2   69.29    3.20
  -5  -3  -2   69.39    2.20
  -5  -3  -2   68.79    2.90
  -5  -3  -2   68.99    3.20
   5   3   2   67.49    3.20
   5   3   2   72.59    2.80
   5   3   2   70.69    3.90
   5   3   2   68.89    2.70
   5   3   2   69.09    3.00
   5   3   2   68.39    3.00
   5   3   2   56.59    2.80
  -6  -3  -2  261.17    8.60
  -6  -3  -2  261.17    9.00
  -6  -3  -2  270.87    8.70
  -6  -3  -2  258.17    9.00
  -6  -3  -2  259.57    8.60
  -6  -3  -2  262.87    8.00
   6   3   2  267.67    8.90
   6   3   2  259.27    9.70
   6   3   2  269.37    8.50
   6   3   2  268.17    8.80
  -7  -3  -2   73.19    3.90
  -7  -3  -2   77.99    3.60
  -7  -3  -2   76.29    2.70
  -7  -3  -2   86.29    3.40
  -7  -3  -2   80.79    3.70
  -7  -3  -2   82.19    4.10
   7   3   2   78.79    4.70
   7   3   2   75.29    3.30
   7   3   2   82.79    3.80
   7   3   2   79.69    2.70
   7   3   2   77.39    2.80
  -8  -3  -2   10.40    0.80
  -8  -3  -2   11.50    2.20
  -8  -3  -2   14.00    2.20
   8   3   2   13.10    2.00
   8   3   2   15.70    3.20
  -9  -3  -2    2.90    2.00
  -9  -3  -2    2.70    0.50
  -9  -3  -2    2.30    2.20
   9   3   2    3.20    2.10
   9   3   2    3.50    2.80
 -10  -3  -2   -1.80    2.60
 -10  -3  -2   -3.40    2.10
  10   3   2   -2.40    3.40
  10   3   2   -0.70    3.40
 -11  -3  -2    2.80    2.70
 -11  -3  -2    3.80    3.20
  11   3   2    4.40    4.10
  11   3   2    3.00    3.00
  12  -4  -2    0.40    2.70
  12  -4  -2    2.20    3.00
 -12   4   2   -1.20    2.70
 -12   4   2    1.60    2.40
  11  -4  -2    2.40    2.50
 -11   4   2   -0.20    2.10
 -11   4   2   -1.40    2.30
 -11   4   2   -1.50    1.80
  10  -4  -2    5.70    2.30
  10  -4  -2    6.30    2.20
  10  -4  -2    3.40    0.40
 -10   4   2    3.80    1.80
 -10   4   2    5.00    2.20
 -10   4   2    8.40    2.00
   9  -4  -2    1.60    0.40
   9  -4  -2    1.90    1.80
   9  -4  -2    3.90    1.80
   9  -4  -2    2.50    0.40
  -9   4   2    0.70    1.70
  -9   4   2    3.70    1.60
  -9   4   2    2.20    1.70
   8  -4  -2    0.40    0.30
   8  -4  -2    1.10    1.50
   8  -4  -2    0.00    1.40
   8  -4  -2    0.30    0.30
  -8   4   2    0.70    1.50
  -8   4   2   -0.30    0.30
  -8   4   2    0.50    1.40
  -8   4   2   -0.40    1.30
  -8   4   2    2.10    1.20
   7  -4  -2  299.97    9.90
   7  -4  -2  302.57   10.40
   7  -4  -2  287.67    9.10
   7  -4  -2  321.17   10.20
   7  -4  -2  304.97   10.40
  -7   4   2  315.77    9.30
  -7   4   2  312.47    9.70
  -7   4   2  315.27   10.00
  -7   4   2  300.67   10.40
  -7   4   2  312.57   10.30
  -7   4   2  310.77   10.20
   6  -4  -2  108.89    4.50
   6  -4  -2  107.69    4.20
   6  -4  -2  114.39    3.90
   6  -4  -2  108.49    4.40
  -6   4   2  104.89    4.40
  -6   4   2  112.09    4.30
  -6   4   2  104.89    3.60
  -6   4   2  103.89    4.20
  -6   4   2  106.59    4.10
  -6   4   2  102.69    4.50
   5  -4  -2    9.00    1.20
   5  -4  -2    4.70    0.70
   5  -4  -2    7.80    1.30
   5  -4  -2    9.70    1.20
   5  -4  -2    5.80    1.20
   5  -4  -2    8.30    0.80
  -5   4   2    6.60    1.20
  -5   4   2    7.90    1.20
  -5   4   2    4.60    1.40
  -5   4   2    6.50    0.90
  -5   4   2    8.20    1.10
  -5   4   2    6.20    1.10
  -5   4   2    6.40    0.90
   4  -4  -2    4.80    0.90
   4  -4  -2    5.50    0.80
   4  -4  -2    5.70    0.70
   4  -4  -2    5.50    1.00
   4  -4  -2    3.40    0.90
[truncated: 1,910,271 more chars]
