# Supplementary material for: Crystal structure and Hirshfeld surface analysis of 4-allyl-2-meth­oxy-6-nitro­phenol
Source: Acta Crystallogr E Crystallogr Commun. 2020 Feb 28;76(Pt 3):461–5. doi: 10.1107/S2056989020002601 (PMC7057379; doi:10.1107/S2056989020002601)
Supplement: Supplementary file 2 [file e-76-00461-Isup2.hkl]

data_I                                                                          
_shelx_title ' mo_D19_198_Lamire_Y90G_0m_a.res in P-1'                          
_shelx_refln_list_code          4                                               
_shelx_F_calc_maximum      155.73                                               
_exptl_crystal_F_000       660.00                                               
_reflns_d_resolution_high  0.8001                                               
                                                                                
loop_                                                                           
 _space_group_symop_operation_xyz                                               
 'x, y, z'                                                                      
 '-x, -y, -z'                                                                   
                                                                                
_cell_length_a     8.7065                                                       
_cell_length_b    13.7528                                                       
_cell_length_c    14.6831                                                       
_cell_angle_alpha 116.142                                                       
_cell_angle_beta   93.871                                                       
_cell_angle_gamma  96.985                                                       
                                                                                
_shelx_F_squared_multiplier     1.000                                           
                                                                                
loop_                                                                           
 _refln_index_h                                                                 
 _refln_index_k                                                                 
 _refln_index_l                                                                 
 _refln_F_squared_calc                                                          
 _refln_F_squared_meas                                                          
 _refln_F_squared_sigma                                                         
 _refln_observed_status                                                         
   2   0   0       1777.45       1663.91        15.49 o                         
   3   0   0        280.34        290.73         2.62 o                         
   4   0   0        688.96        685.67         5.87 o                         
   5   0   0         38.09         29.29         0.70 o                         
   6   0   0          3.83          6.13         0.49 o                         
   7   0   0          3.35          2.93         0.80 o                         
   8   0   0         20.30         16.95         1.23 o                         
   9   0   0          6.49          8.69         1.12 o                         
  10   0   0          2.04          2.36         1.55 o                         
 -10   1   0         22.52         24.66         1.95 o                         
  -9   1   0         10.21          7.33         1.10 o                         
  -8   1   0          9.23          8.55         1.12 o                         
  -7   1   0         30.15         29.13         0.91 o                         
  -6   1   0          9.40         12.52         0.68 o                         
  -5   1   0         16.24         21.60         0.62 o                         
  -4   1   0       1016.15        990.21         8.66 o                         
  -3   1   0       2055.40       2048.64        18.24 o                         
  -2   1   0        277.83        225.75         2.09 o                         
  -1   1   0        268.26        227.76         1.81 o                         
   1   1   0         94.13         79.68         0.81 o                         
   2   1   0       8703.70       9030.15       194.52 o                         
   3   1   0         20.34         23.82         0.42 o                         
   4   1   0        668.79        723.77         6.22 o                         
   5   1   0        574.89        624.32         5.52 o                         
   6   1   0         11.22         12.60         0.57 o                         
   7   1   0         31.48         40.00         1.26 o                         
   8   1   0          7.70          8.25         0.87 o                         
   9   1   0          0.49          0.90         0.87 o                         
  10   1   0         53.61         56.66         3.10 o                         
 -10   2   0          4.90          3.69         1.53 o                         
  -9   2   0         10.44         11.82         1.12 o                         
  -8   2   0         30.87         36.37         1.68 o                         
  -7   2   0         33.49         30.95         1.11 o                         
  -6   2   0         17.72         19.07         0.80 o                         
  -5   2   0        148.54        184.07         1.93 o                         
  -4   2   0       2664.06       2534.04        20.02 o                         
  -3   2   0       1344.36       1288.24        10.27 o                         
  -2   2   0       8842.94       8912.61       192.35 o                         
  -1   2   0         36.11         26.84         0.42 o                         
   0   2   0        943.10        906.08         8.49 o                         
   1   2   0         66.48         57.43         0.77 o                         
   2   2   0         13.94         11.67         0.53 o                         
   3   2   0         52.80         55.87         0.75 o                         
   4   2   0        827.83        844.58         8.38 o                         
   5   2   0          8.06          9.49         0.45 o                         
   6   2   0         22.91         21.41         0.85 o                         
   7   2   0         95.91         81.52         2.00 o                         
   8   2   0         26.69         20.55         1.17 o                         
   9   2   0         15.41         17.08         1.86 o                         
  10   2   0          2.41          3.14         1.76 o                         
 -10   3   0          0.37          1.18         1.47 o                         
  -9   3   0          5.76          4.80         1.09 o                         
  -8   3   0          4.57          2.33         0.95 o                         
  -7   3   0        158.27        153.29         2.26 o                         
  -6   3   0        497.74        526.20         4.79 o                         
  -5   3   0        196.06        210.83         2.09 o                         
  -4   3   0        904.80        967.72         7.59 o                         
  -3   3   0        198.74        203.07         1.91 o                         
  -2   3   0        629.16        631.49         5.81 o                         
  -1   3   0       1059.80        969.60         7.47 o                         
   0   3   0       1104.05        994.54         8.21 o                         
   1   3   0       1609.41       1381.78        11.80 o                         
   2   3   0         38.50         39.28         0.59 o                         
   3   3   0       4164.06       4019.38        35.61 o                         
   4   3   0         27.11         33.36         0.68 o                         
   5   3   0          4.06          3.65         0.42 o                         
   6   3   0        265.00        261.82         3.07 o                         
   7   3   0          0.56          0.07         0.61 o                         
   8   3   0         11.85         13.02         1.30 o                         
   9   3   0          6.48          9.84         1.55 o                         
  10   3   0          9.15          9.54         1.88 o                         
 -10   4   0          0.32         -0.65         1.00 o                         
  -9   4   0         28.56         22.11         2.21 o                         
  -8   4   0          0.14          1.59         1.06 o                         
  -7   4   0          2.55          2.46         0.58 o                         
  -6   4   0        144.36        139.54         1.78 o                         
  -5   4   0          9.83          9.77         0.41 o                         
  -4   4   0        163.34        174.11         1.86 o                         
  -3   4   0        121.94        105.79         1.18 o                         
  -2   4   0        559.14        526.29         4.74 o                         
  -1   4   0       1153.13       1130.52         9.36 o                         
   0   4   0        652.06        650.17         5.98 o                         
   1   4   0         77.51         96.32         1.05 o                         
   2   4   0        456.55        445.74         4.27 o                         
   3   4   0        574.20        672.68         6.32 o                         
   4   4   0         34.88         37.69         0.85 o                         
   5   4   0         88.84         94.31         1.40 o                         
   6   4   0         24.41         30.85         1.07 o                         
   7   4   0          0.75          0.41         0.84 o                         
   8   4   0         11.45         19.56         1.35 o                         
   9   4   0          0.21         -0.45         1.68 o                         
 -10   5   0         11.94         14.00         2.38 o                         
  -9   5   0         85.42         73.40         2.07 o                         
  -8   5   0          2.07          1.29         0.58 o                         
  -7   5   0         11.79         13.45         1.05 o                         
  -6   5   0         13.00          8.15         1.02 o                         
  -5   5   0         88.73         96.20         1.39 o                         
  -4   5   0        174.93        176.48         1.93 o                         
  -3   5   0        381.42        342.20         3.41 o                         
  -2   5   0        177.36        182.75         1.88 o                         
  -1   5   0          0.03          0.34         0.22 o                         
   0   5   0         63.22         59.26         0.86 o                         
   1   5   0        736.47        812.55         6.89 o                         
   2   5   0         97.60         86.25         1.11 o                         
   3   5   0         63.61         76.62         1.08 o                         
   4   5   0         21.88         23.90         0.91 o                         
   5   5   0         16.53         16.25         0.81 o                         
   6   5   0        134.69        146.78         1.95 o                         
   7   5   0          2.92          1.96         0.73 o                         
   8   5   0         46.65         49.10         1.80 o                         
   9   5   0          2.37          1.47         1.11 o                         
 -10   6   0         33.61         36.13         3.26 o                         
  -9   6   0          0.56          2.23         1.07 o                         
  -8   6   0         51.44         54.95         2.24 o                         
  -7   6   0          2.88          5.88         0.96 o                         
  -6   6   0        137.06        142.80         1.93 o                         
  -5   6   0        146.90        134.36         1.56 o                         
  -4   6   0        196.14        196.18         2.13 o                         
  -3   6   0         49.55         41.41         0.91 o                         
  -2   6   0        143.49        127.77         1.39 o                         
  -1   6   0        297.85        279.93         2.62 o                         
   0   6   0        583.04        617.23         5.60 o                         
   1   6   0         69.88        108.72         1.25 o                         
   2   6   0         16.88         12.19         0.67 o                         
   3   6   0          0.31          0.21         0.43 o                         
   4   6   0        145.81        137.06         1.92 o                         
   5   6   0          1.40          0.35         0.36 o                         
   6   6   0        160.12        167.46         2.20 o                         
   7   6   0        276.13        272.62         3.36 o                         
   8   6   0         15.24         16.88         1.04 o                         
   9   6   0          0.76         -1.24         2.16 o                         
 -10   7   0          7.40          4.00         1.41 o                         
  -9   7   0          1.42          0.84         0.95 o                         
  -8   7   0         39.48         43.04         2.43 o                         
  -7   7   0         94.50        114.20         2.63 o                         
  -6   7   0        207.88        214.25         2.90 o                         
  -5   7   0         28.25         24.40         0.86 o                         
  -4   7   0         27.67         25.56         0.81 o                         
  -3   7   0        101.67        105.57         1.40 o                         
  -2   7   0        336.29        317.24         3.26 o                         
  -1   7   0         87.44         88.63         1.52 o                         
   0   7   0        189.23        205.80         2.22 o                         
   1   7   0          2.15          4.88         0.42 o                         
   2   7   0         75.64         78.41         1.10 o                         
   3   7   0          4.77          3.09         0.63 o                         
   4   7   0         13.10          8.52         0.53 o                         
   5   7   0         15.47         17.25         1.12 o                         
   6   7   0        302.82        276.15         3.29 o                         
   7   7   0         20.46         27.26         1.40 o                         
   8   7   0          4.55          5.35         1.32 o                         
 -10   8   0          0.07          0.49         1.38 o                         
  -9   8   0          0.71          1.55         1.30 o                         
  -8   8   0          7.60          7.78         1.17 o                         
  -7   8   0        198.14        197.46         3.71 o                         
  -6   8   0         70.67         71.46         1.58 o                         
  -5   8   0          2.78          4.62         0.77 o                         
  -4   8   0          8.90          9.26         0.48 o                         
  -3   8   0         28.47         31.82         0.81 o                         
  -2   8   0        369.01        352.74         3.63 o                         
  -1   8   0         86.50         82.50         1.39 o                         
   0   8   0          1.67          2.66         0.49 o                         
   1   8   0         33.47         34.80         0.80 o                         
   2   8   0         42.73         46.17         1.12 o                         
   3   8   0         63.37         62.50         1.40 o                         
   4   8   0         25.24         21.53         1.06 o                         
   5   8   0          1.60          0.20         0.83 o                         
   6   8   0          1.73          2.07         0.97 o                         
   7   8   0          2.03         -0.27         1.31 o                         
   8   8   0          5.18          7.28         1.56 o                         
  -9   9   0          0.26         -0.88         1.38 o                         
  -8   9   0         21.16         23.08         2.20 o                         
  -7   9   0         64.89         65.07         2.01 o                         
  -6   9   0         23.58         30.31         1.50 o                         
  -5   9   0          1.07          1.09         0.90 o                         
  -4   9   0         53.14         54.89         0.94 o                         
  -3   9   0          1.29          1.76         0.47 o                         
  -2   9   0         25.64         25.98         1.48 o                         
  -1   9   0         21.95         22.71         0.88 o                         
   0   9   0         15.10         14.62         0.63 o                         
   1   9   0         14.65         16.07         0.91 o                         
   2   9   0         94.92        101.98         1.65 o                         
   3   9   0         36.81         41.93         1.57 o                         
   4   9   0         54.22         50.42         1.61 o                         
   5   9   0         37.86         39.60         1.84 o                         
   6   9   0          4.55          5.75         1.32 o                         
   7   9   0          0.48          0.24         1.20 o                         
  -9  10   0          0.13         -1.06         1.45 o                         
  -8  10   0          1.88          0.33         1.36 o                         
  -7  10   0          6.80          8.91         1.39 o                         
  -6  10   0        102.12         96.14         2.25 o                         
  -5  10   0          5.22          6.55         0.76 o                         
  -4  10   0          0.97          1.54         0.67 o                         
  -3  10   0          7.63          6.85         0.78 o                         
  -2  10   0         76.29         82.24         1.77 o                         
  -1  10   0          0.01          0.52         0.76 o                         
   0  10   0         13.28         13.31         0.66 o                         
   1  10   0         31.72         33.49         1.27 o                         
   2  10   0         92.55         91.81         1.90 o                         
   3  10   0          0.21          1.76         0.97 o                         
   4  10   0          0.67          0.12         0.98 o                         
   5  10   0          0.30         -0.16         1.06 o                         
   6  10   0         12.81         12.84         1.43 o                         
  -8  11   0          4.50          4.02         1.57 o                         
  -7  11   0          4.96          4.40         1.21 o                         
  -6  11   0         61.69         65.43         1.92 o                         
  -5  11   0          0.50         -0.78         0.78 o                         
  -4  11   0          0.14          0.27         0.43 o                         
  -3  11   0         17.79         16.09         1.67 o                         
  -2  11   0        220.29        223.61         3.50 o                         
  -1  11   0         13.24         20.37         1.37 o                         
   0  11   0          5.06          6.90         0.99 o                         
   1  11   0          0.39         -0.44         0.65 o                         
   2  11   0          0.12         -0.69         0.71 o                         
   3  11   0          1.45          1.49         0.92 o                         
   4  11   0          6.69          4.53         1.24 o                         
   5  11   0          5.30          6.82         1.31 o                         
   6  11   0          7.96          8.42         1.83 o                         
  -8  12   0          7.62          8.67         1.78 o                         
  -7  12   0         22.28         21.78         1.49 o                         
  -6  12   0         24.45         26.84         1.68 o                         
  -5  12   0          1.94          1.88         0.96 o                         
  -4  12   0          0.28         -0.18         0.75 o                         
  -3  12   0         88.93        103.05         2.44 o                         
  -2  12   0         21.11         23.68         1.92 o                         
  -1  12   0         15.21         14.33         1.27 o                         
   0  12   0         14.30         14.31         1.08 o                         
   1  12   0         10.17          5.95         1.08 o                         
   2  12   0          1.59          2.39         1.08 o                         
   3  12   0          2.22          0.42         1.04 o                         
   4  12   0          0.92          0.70         1.30 o                         
   5  12   0          7.52          8.00         1.48 o                         
  -7  13   0         26.06         28.45         2.74 o                         
  -6  13   0         20.21         21.28         1.53 o                         
  -5  13   0          7.65          7.16         1.77 o                         
  -4  13   0          1.98          0.38         0.84 o                         
  -3  13   0         22.22         26.39         2.37 o                         
  -2  13   0         20.41         24.32         2.13 o                         
  -1  13   0          0.19         -0.98         1.13 o                         
   0  13   0          7.15          8.06         1.22 o                         
   1  13   0          9.19          7.90         0.83 o                         
   2  13   0         13.61         14.49         1.71 o                         
   3  13   0          3.16          1.27         1.39 o                         
   4  13   0          9.10         11.73         1.62 o                         
  -6  14   0         24.71         29.48         3.23 o                         
  -5  14   0         18.15         21.44         1.74 o                         
  -4  14   0          2.97          3.31         1.44 o                         
  -3  14   0         33.65         40.83         2.51 o                         
  -2  14   0          0.62          0.51         1.44 o                         
  -1  14   0          2.53          0.89         1.25 o                         
   0  14   0          0.12         -0.28         1.24 o                         
   1  14   0          1.36          1.88         1.51 o                         
   2  14   0          1.41          0.69         1.67 o                         
  -4  15   0          0.26         -0.65         1.54 o                         
  -3  15   0          1.36         -1.04         1.59 o                         
  -2  15   0          1.93          1.33         1.57 o                         
  -1  15   0          1.89          3.66         1.48 o                         
   0  15   0          0.73         -0.24         1.42 o                         
  -1 -15   1          1.04          0.72         1.41 o                         
   0 -15   1          4.71          3.94         1.41 o                         
   1 -15   1          0.04          0.02         1.32 o                         
   2 -15   1          2.11          3.74         1.55 o                         
   3 -15   1          0.59         -0.17         1.28 o                         
   4 -15   1          4.39          3.01         1.51 o                         
   5 -15   1          0.14         -0.90         1.99 o                         
  -3 -14   1          4.12          6.58         1.51 o                         
  -2 -14   1          4.37          5.68         1.43 o                         
  -1 -14   1          4.21          1.93         1.23 o                         
   0 -14   1          4.31          4.62         1.48 o                         
   1 -14   1          0.12         -1.08         1.08 o                         
   2 -14   1          0.80          3.20         1.42 o                         
   3 -14   1         71.81         68.32         3.59 o                         
   4 -14   1          1.37          0.57         1.73 o                         
   5 -14   1          4.31          3.29         0.90 o                         
   6 -14   1         24.95         25.63         3.80 o                         
  -4 -13   1          0.40          1.21         1.40 o                         
  -3 -13   1          0.04         -0.05         1.22 o                         
  -2 -13   1          2.46          4.44         1.12 o                         
  -1 -13   1          8.70          7.70         1.22 o                         
   0 -13   1          0.19         -0.82         0.93 o                         
   1 -13   1          0.01         -0.80         1.01 o                         
   2 -13   1          2.87          2.53         1.25 o                         
   3 -13   1        115.64        110.08         2.92 o                         
   4 -13   1          4.13          2.61         0.99 o                         
   5 -13   1          0.66          1.25         0.77 o                         
   6 -13   1         29.04         28.69         1.55 o                         
   7 -13   1         30.78         30.55         2.51 o                         
  -5 -12   1          0.09          2.03         1.26 o                         
  -4 -12   1          0.01         -0.94         1.18 o                         
  -3 -12   1          0.72          0.77         0.94 o                         
  -2 -12   1         34.39         29.84         2.11 o                         
  -1 -12   1          2.41          1.72         0.69 o                         
   0 -12   1          2.01          1.19         0.85 o                         
   1 -12   1        112.00        101.96         2.43 o                         
   2 -12   1          5.04          8.43         1.23 o                         
   3 -12   1        116.01        113.36         3.25 o                         
   4 -12   1          5.63          6.17         1.44 o                         
   5 -12   1          3.72          5.31         0.62 o                         
   6 -12   1          3.28          3.65         0.93 o                         
   7 -12   1          3.50          3.65         1.51 o                         
   8 -12   1          0.13         -0.78         1.52 o                         
  -6 -11   1          1.97          0.62         1.31 o                         
  -5 -11   1          1.18         -0.54         1.11 o                         
  -4 -11   1          1.11         -0.15         1.08 o                         
  -3 -11   1          6.38          8.03         0.82 o                         
  -2 -11   1          0.00          1.05         0.74 o                         
  -1 -11   1         14.27         12.90         0.78 o                         
   0 -11   1          0.01         -0.65         0.65 o                         
   1 -11   1        100.67        102.09         2.18 o                         
   2 -11   1         65.05         68.81         1.75 o                         
   3 -11   1         60.48         70.65         1.68 o                         
   4 -11   1          0.70         -0.75         0.75 o                         
   5 -11   1         47.01         41.94         1.43 o                         
   6 -11   1         45.64         50.85         1.90 o                         
   7 -11   1         68.05         74.91         2.42 o                         
   8 -11   1          1.73         -0.49         1.45 o                         
  -7 -10   1          2.18          1.79         1.24 o                         
  -6 -10   1          4.11          5.31         1.24 o                         
  -5 -10   1          2.79          2.22         1.05 o                         
  -4 -10   1         39.64         39.74         1.96 o                         
  -3 -10   1         24.19         21.85         1.32 o                         
  -2 -10   1         74.54         87.22         1.65 o                         
  -1 -10   1         25.27         27.22         0.99 o                         
   0 -10   1          2.92          2.14         0.57 o                         
   1 -10   1         62.27         57.06         1.37 o                         
   2 -10   1        223.01        233.95         2.93 o                         
   3 -10   1         73.79         78.82         1.65 o                         
   4 -10   1          1.21          0.37         0.42 o                         
   5 -10   1          0.58          2.70         0.79 o                         
   6 -10   1          0.49         -0.86         0.86 o                         
   7 -10   1         72.61         75.46         2.75 o                         
   8 -10   1          4.69          2.41         1.34 o                         
   9 -10   1          1.70          1.89         1.45 o                         
  -7  -9   1          0.50          1.12         1.25 o                         
  -6  -9   1          9.48          9.46         1.07 o                         
  -5  -9   1         12.14         12.55         1.14 o                         
  -4  -9   1          0.63          1.58         0.76 o                         
  -3  -9   1        137.29        129.61         2.24 o                         
  -2  -9   1         52.62         52.54         1.35 o                         
  -1  -9   1         33.30         30.47         0.87 o                         
   0  -9   1         71.85         73.63         1.53 o                         
   1  -9   1         22.85         24.10         1.25 o                         
   2  -9   1         43.01         39.77         1.07 o                         
   3  -9   1         16.92         19.22         0.62 o                         
   4  -9   1         23.91         23.44         0.93 o                         
   5  -9   1          0.32          0.84         0.70 o                         
   6  -9   1        111.22        116.80         2.20 o                         
   7  -9   1         38.52         37.60         2.41 o                         
   8  -9   1          0.41         -1.21         1.21 o                         
   9  -9   1          4.93          2.96         1.42 o                         
  -8  -8   1          2.86          4.13         1.42 o                         
  -7  -8   1          0.09          0.69         1.11 o                         
  -6  -8   1        137.08        131.77         2.43 o                         
  -5  -8   1          0.00         -0.40         0.49 o                         
  -4  -8   1          1.33          2.49         0.54 o                         
  -3  -8   1          5.16          3.85         0.51 o                         
  -2  -8   1         84.99         77.83         1.30 o                         
  -1  -8   1         63.41         63.37         1.07 o                         
   0  -8   1        117.61         89.21         1.19 o                         
   1  -8   1         21.04         23.72         0.91 o                         
   2  -8   1          2.10          3.09         0.43 o                         
   3  -8   1         62.69         59.28         0.97 o                         
   4  -8   1        169.69        161.52         2.00 o                         
   5  -8   1         10.91         13.07         0.75 o                         
   6  -8   1        188.39        180.95         3.41 o                         
   7  -8   1        333.58        337.28         5.18 o                         
   8  -8   1          1.14          0.66         1.01 o                         
   9  -8   1          0.62          1.49         1.29 o                         
  10  -8   1         13.99         11.23         1.94 o                         
  -8  -7   1          1.26          1.66         0.95 o                         
  -7  -7   1        166.65        168.81         4.75 o                         
  -6  -7   1         97.59        110.88         2.28 o                         
  -5  -7   1          2.70          2.04         0.56 o                         
  -4  -7   1         57.85         58.79         1.09 o                         
  -3  -7   1         20.94         20.52         0.67 o                         
  -2  -7   1        213.51        229.60         2.47 o                         
  -1  -7   1        281.15        260.21         2.64 o                         
   0  -7   1        216.80        225.54         2.33 o                         
   1  -7   1          0.00          0.20         0.33 o                         
   2  -7   1        227.73        206.40         2.24 o                         
   3  -7   1         36.96         32.82         0.85 o                         
   4  -7   1        966.09        983.83         8.81 o                         
   5  -7   1         83.81         86.17         1.36 o                         
   6  -7   1        116.35        120.92         2.15 o                         
   7  -7   1          1.79          3.66         0.94 o                         
   8  -7   1         16.83         10.44         1.14 o                         
   9  -7   1         14.42         12.04         2.02 o                         
  10  -7   1          1.15          0.69         2.09 o                         
  -9  -6   1          8.58          7.62         1.03 o                         
  -8  -6   1          3.01          1.32         0.65 o                         
  -7  -6   1        111.70        110.35         2.23 o                         
  -6  -6   1        175.05        176.13         2.36 o                         
  -5  -6   1          1.68          1.41         0.60 o                         
  -4  -6   1        125.54        135.61         1.59 o                         
  -3  -6   1         71.92         82.54         1.09 o                         
  -2  -6   1        177.59        164.10         1.96 o                         
  -1  -6   1        191.88        182.99         1.93 o                         
   0  -6   1        202.96        234.57         2.44 o                         
   1  -6   1        818.56        776.79         6.62 o                         
   2  -6   1        170.73        175.19         1.86 o                         
   3  -6   1        246.15        229.39         2.67 o                         
   4  -6   1        330.92        323.43         3.16 o                         
   5  -6   1          4.45          2.84         0.40 o                         
   6  -6   1          0.37         -0.15         0.59 o                         
   7  -6   1         31.72         33.91         1.39 o                         
   8  -6   1         40.55         37.42         1.53 o                         
   9  -6   1          0.08          1.68         1.66 o                         
  10  -6   1          2.79          4.59         2.08 o                         
  -9  -5   1          6.62          3.59         1.49 o                         
  -8  -5   1         23.82         22.98         1.29 o                         
  -7  -5   1         30.89         29.82         1.48 o                         
  -6  -5   1        215.41        222.96         2.95 o                         
  -5  -5   1         78.63         86.76         1.50 o                         
  -4  -5   1        316.15        342.80         3.40 o                         
  -3  -5   1         45.46         59.81         0.89 o                         
  -2  -5   1         15.54         12.06         0.67 o                         
  -1  -5   1        112.83         89.41         1.07 o                         
   0  -5   1          2.62          2.63         0.28 o                         
   1  -5   1        543.21        525.86         4.53 o                         
   2  -5   1          0.05          0.45         0.29 o                         
   3  -5   1          0.63         -0.24         0.24 o                         
   4  -5   1         42.09         43.38         0.72 o                         
   5  -5   1          0.03          0.19         0.42 o                         
   6  -5   1         13.77         16.91         0.83 o                         
   7  -5   1         46.35         47.96         1.16 o                         
   8  -5   1         24.69         27.76         1.00 o                         
   9  -5   1          1.23          3.83         1.21 o                         
  10  -5   1          0.56          1.00         1.60 o                         
 -10  -4   1         29.31         37.49         2.79 o                         
  -9  -4   1          0.02         -0.54         1.26 o                         
  -8  -4   1          0.52         -1.06         1.20 o                         
  -7  -4   1         30.95         37.76         1.63 o                         
  -6  -4   1          0.70          4.30         0.81 o                         
  -5  -4   1        235.88        257.46         2.94 o                         
  -4  -4   1        281.87        286.61         2.92 o                         
  -3  -4   1        166.07        165.90         1.75 o                         
  -2  -4   1        311.59        284.92         2.51 o                         
  -1  -4   1       2175.98       2025.30        18.92 o                         
   0  -4   1       9106.11       9825.37       211.81 o                         
   1  -4   1       2042.23       2011.79        17.90 o                         
   2  -4   1          1.55          0.78         0.21 o                         
   3  -4   1        660.72        614.25         4.88 o                         
   4  -4   1         70.29         72.36         0.94 o                         
   5  -4   1         27.12         27.54         0.63 o                         
   6  -4   1         70.24         72.42         1.04 o                         
   7  -4   1         89.69         89.24         1.58 o                         
   8  -4   1         89.20         92.51         2.17 o                         
   9  -4   1         52.05         44.00         1.74 o                         
  10  -4   1          2.22          1.34         1.54 o                         
 -10  -3   1         19.11         21.79         2.28 o                         
  -9  -3   1          5.79         11.57         1.35 o                         
  -8  -3   1         12.69         15.03         1.32 o                         
  -7  -3   1         11.32          8.50         0.90 o                         
  -6  -3   1         86.38         86.00         1.48 o                         
  -5  -3   1        231.28        233.08         2.58 o                         
  -4  -3   1        187.68        193.30         2.28 o                         
  -3  -3   1        760.67        783.46         7.26 o                         
  -2  -3   1        519.26        488.97         4.58 o                         
  -1  -3   1       1580.36       1442.38        11.82 o                         
   0  -3   1       2625.94       2426.29        29.05 o                         
   1  -3   1       3359.51       3114.34        40.77 o                         
   2  -3   1        457.10        411.05         3.37 o                         
   3  -3   1       2631.54       2355.80        20.06 o                         
   4  -3   1       2459.18       2546.11        19.42 o                         
   5  -3   1         56.72         73.55         0.97 o                         
   6  -3   1         20.17         20.75         0.88 o                         
   7  -3   1        209.52        204.81         2.84 o                         
   8  -3   1          5.35          4.34         0.96 o                         
   9  -3   1          0.15          0.54         0.93 o                         
  10  -3   1         10.84         12.01         1.71 o                         
 -10  -2   1          6.76          3.74         1.20 o                         
  -9  -2   1          0.62          2.17         0.95 o                         
  -8  -2   1          6.72          8.61         0.95 o                         
  -7  -2   1         59.65         54.66         1.50 o                         
  -6  -2   1         51.97         48.26         1.06 o                         
  -5  -2   1        350.87        373.79         3.66 o                         
  -4  -2   1         62.68         62.48         0.91 o                         
  -3  -2   1        118.71        100.40         1.15 o                         
  -2  -2   1        561.19        537.11         4.93 o                         
  -1  -2   1        609.80        562.34         4.51 o                         
   0  -2   1       1048.97        951.86         8.48 o                         
   1  -2   1        547.60        601.75         4.80 o                         
   2  -2   1       1715.29       1626.40        14.45 o                         
   3  -2   1        931.18        907.25         7.30 o                         
   4  -2   1         69.24         73.66         0.94 o                         
   5  -2   1        139.74        156.03         1.69 o                         
   6  -2   1         22.92         25.11         0.84 o                         
   7  -2   1          9.06          9.22         0.90 o                         
   8  -2   1          8.40          7.66         1.03 o                         
   9  -2   1          9.84          8.16         1.44 o                         
  10  -2   1         16.80         18.37         1.83 o                         
 -10  -1   1          0.00          0.71         1.58 o                         
  -9  -1   1          0.07          0.89         0.95 o                         
  -8  -1   1          1.77          3.11         0.87 o                         
  -7  -1   1         29.27         28.83         1.23 o                         
  -6  -1   1          2.83          3.69         0.49 o                         
  -5  -1   1         33.28         26.34         0.84 o                         
  -4  -1   1        446.00        523.22         4.59 o                         
  -3  -1   1        444.37        408.14         3.55 o                         
  -2  -1   1        987.36        855.32         6.83 o                         
  -1  -1   1        166.55        146.19         1.41 o                         
   1  -1   1        255.72        234.35         1.80 o                         
   2  -1   1        670.53        718.35         5.05 o                         
   3  -1   1        615.36        618.09         4.85 o                         
   4  -1   1        637.63        609.86         5.24 o                         
   5  -1   1          0.13          0.04         0.34 o                         
   6  -1   1        214.82        213.35         2.31 o                         
   7  -1   1          7.52          9.62         0.81 o                         
   8  -1   1         53.28         56.88         1.61 o                         
   9  -1   1          1.37          1.80         1.34 o                         
  10  -1   1         18.82         18.31         1.84 o                         
 -10   0   1          9.79          9.32         1.40 o                         
  -9   0   1         14.75         15.66         1.61 o                         
  -8   0   1         77.73         74.87         1.79 o                         
  -7   0   1          0.13         -0.61         0.61 o                         
  -6   0   1        136.83        124.29         1.68 o                         
  -5   0   1          0.01          0.85         0.33 o                         
  -4   0   1        731.99        779.98         6.64 o                         
  -3   0   1        556.26        580.79         5.15 o                         
  -2   0   1       1538.28       1491.93        13.92 o                         
  -1   0   1       6258.37       6535.44       222.91 o                         
   1   0   1       5177.04       5006.49       257.94 o                         
   2   0   1        644.30        643.78         4.99 o                         
   3   0   1         38.69         42.41         0.49 o                         
   4   0   1        267.93        320.08         2.70 o                         
   5   0   1        196.35        204.34         2.02 o                         
   6   0   1          4.15          2.99         0.46 o                         
   7   0   1          4.37          3.37         1.00 o                         
   8   0   1          3.70          6.17         1.20 o                         
   9   0   1          6.45          6.21         1.91 o                         
  10   0   1        120.98        131.25         3.93 o                         
 -10   1   1          2.99          2.30         1.38 o                         
  -9   1   1          3.40          1.55         1.07 o                         
  -8   1   1          4.66          6.54         0.76 o                         
  -7   1   1          0.00         -0.52         0.58 o                         
  -6   1   1         74.95         69.05         1.09 o                         
  -5   1   1        194.90        155.65         1.71 o                         
  -4   1   1        533.94        574.45         5.22 o                         
  -3   1   1        397.47        346.18         3.21 o                         
  -2   1   1       2161.44       2028.56        16.56 o                         
  -1   1   1          1.27          0.61         0.14 o                         
   0   1   1       4115.23       4238.83       122.75 o                         
   1   1   1        197.20        196.35         1.73 o                         
   2   1   1         38.95         47.12         0.65 o                         
   3   1   1         72.99         74.06         0.81 o                         
   4   1   1        689.61        813.05         6.69 o                         
   5   1   1        594.10        588.72         5.23 o                         
   6   1   1         37.60         39.11         0.97 o                         
   7   1   1         60.88         66.52         1.57 o                         
   8   1   1         19.14         19.69         1.37 o                         
   9   1   1         23.78         25.36         1.96 o                         
  10   1   1          9.07         14.48         1.96 o                         
 -10   2   1          3.30          3.20         1.39 o                         
  -9   2   1          2.26          3.25         1.09 o                         
  -8   2   1          0.27          0.21         0.89 o                         
  -7   2   1         17.04         16.31         1.04 o                         
  -6   2   1         11.00         14.07         0.53 o                         
  -5   2   1          5.13          6.06         0.43 o                         
  -4   2   1       1123.87       1193.41         9.98 o                         
  -3   2   1         81.78         86.10         0.97 o                         
  -2   2   1      11194.13      11928.60       256.89 o                         
  -1   2   1       1100.06       1011.41         9.06 o                         
   0   2   1        277.47        260.64         2.36 o                         
   1   2   1        231.16        261.75         2.30 o                         
   2   2   1        357.75        408.63         4.30 o                         
   3   2   1         84.56         99.08         1.21 o                         
   4   2   1         85.47         76.95         1.03 o                         
   5   2   1        310.96        314.00         2.80 o                         
   6   2   1        136.40        109.23         1.67 o                         
   7   2   1        510.77        512.18         6.22 o                         
   8   2   1          2.33          3.11         1.36 o                         
   9   2   1         11.48         10.70         1.39 o                         
  10   2   1          3.24          2.90         1.73 o                         
 -10   3   1          4.96          4.34         1.45 o                         
  -9   3   1          4.23          2.86         0.85 o                         
  -8   3   1         73.25         64.81         1.74 o                         
  -7   3   1          0.20          0.96         0.59 o                         
  -6   3   1        368.06        355.10         3.40 o                         
  -5   3   1       1072.00       1064.32         8.41 o                         
  -4   3   1       1714.50       1751.36        15.34 o                         
  -3   3   1       3113.47       3141.14        27.87 o                         
  -2   3   1       7629.42       7137.94       208.72 o                         
  -1   3   1        416.96        426.84         3.98 o                         
   0   3   1       2105.51       1824.11        16.22 o                         
   1   3   1         40.52         36.28         0.61 o                         
   2   3   1        307.23        305.05         2.89 o                         
   3   3   1        961.00        977.85         8.26 o                         
   4   3   1        442.71        454.04         4.28 o                         
   5   3   1        272.85        267.37         2.67 o                         
   6   3   1        573.22        562.67         5.31 o                         
   7   3   1        183.95        165.48         2.71 o                         
   8   3   1          1.53          3.09         0.96 o                         
   9   3   1         15.63         16.55         2.61 o                         
 -10   4   1          0.62         -0.88         0.88 o                         
  -9   4   1         57.73         52.43         1.87 o                         
  -8   4   1         52.97         52.23         1.19 o                         
  -7   4   1        881.91        846.70         8.07 o                         
  -6   4   1        412.46        403.92         4.00 o                         
  -5   4   1        268.34        254.96         2.79 o                         
  -4   4   1          9.01         12.62         0.48 o                         
  -3   4   1       1251.21       1213.89        10.15 o                         
  -2   4   1         25.52         26.52         0.59 o                         
  -1   4   1        368.85        332.33         3.10 o                         
   0   4   1        423.29        436.64         4.15 o                         
   1   4   1         14.34          9.97         0.39 o                         
   2   4   1         76.97         57.50         0.88 o                         
   3   4   1          2.20          1.51         0.36 o                         
   4   4   1         81.41         84.06         1.11 o                         
   5   4   1          6.57          8.83         0.49 o                         
   6   4   1         10.06          9.36         0.66 o                         
   7   4   1         52.90         52.00         2.31 o                         
   8   4   1         16.52         16.44         1.32 o                         
   9   4   1          2.05          1.46         2.00 o                         
 -10   5   1          0.12         -1.45         1.96 o                         
  -9   5   1          0.46          0.39         0.42 o                         
  -8   5   1         25.80         18.29         1.36 o                         
  -7   5   1        167.87        166.81         2.74 o                         
  -6   5   1         86.32         86.44         1.39 o                         
  -5   5   1          4.30          8.61         0.56 o                         
  -4   5   1         14.84         16.31         0.57 o                         
  -3   5   1         52.73         62.17         0.93 o                         
  -2   5   1         11.60         14.50         0.46 o                         
  -1   5   1          6.10          5.86         0.39 o                         
   0   5   1        197.16        188.48         1.95 o                         
   1   5   1       1159.23       1167.90        10.23 o                         
   2   5   1       1013.91       1020.51        11.84 o                         
   3   5   1        544.40        613.06         5.45 o                         
   4   5   1          0.64          0.07         0.41 o                         
   5   5   1         84.08         76.62         1.46 o                         
   6   5   1          0.18          0.45         0.58 o                         
   7   5   1         10.15         12.13         0.79 o                         
   8   5   1          0.19         -1.46         1.65 o                         
   9   5   1          1.85          2.36         2.09 o                         
 -10   6   1          5.22          5.08         2.21 o                         
  -9   6   1         63.52         66.46         2.10 o                         
  -8   6   1          1.94          3.00         1.27 o                         
  -7   6   1         90.50         93.27         1.95 o                         
  -6   6   1         28.41         32.10         1.13 o                         
  -5   6   1         64.34         68.48         1.34 o                         
  -4   6   1         33.35         35.55         0.78 o                         
  -3   6   1        130.56        143.50         1.72 o                         
  -2   6   1        574.38        596.80         5.25 o                         
  -1   6   1        104.01        117.90         1.50 o                         
   0   6   1        487.39        448.16         7.21 o                         
   1   6   1        150.72        196.93         2.11 o                         
   2   6   1        106.28        110.54         1.42 o                         
   3   6   1        214.32        210.64         2.49 o                         
   4   6   1        227.29        222.64         2.50 o                         
   5   6   1         46.79         44.28         1.23 o                         
   6   6   1          7.31          6.99         0.80 o                         
   7   6   1         29.71         28.03         1.30 o                         
   8   6   1          0.01         -0.83         0.83 o                         
 -10   7   1          5.30          3.16         2.11 o                         
  -9   7   1          0.06          0.22         1.39 o                         
  -8   7   1          2.96          3.46         1.06 o                         
  -7   7   1         85.92         92.30         2.16 o                         
  -6   7   1        198.09        190.70         3.10 o                         
  -5   7   1        105.65        105.42         1.59 o                         
  -4   7   1         29.85         28.32         0.81 o                         
  -3   7   1         84.02         90.72         1.25 o                         
  -2   7   1         91.49        106.13         1.46 o                         
  -1   7   1         58.55         46.89         0.85 o                         
   0   7   1        330.82        322.64         3.53 o                         
   1   7   1        179.66        198.33         2.12 o                         
   2   7   1          4.79          5.96         0.67 o                         
   3   7   1          0.05          0.47         0.63 o                         
   4   7   1          2.57          0.55         0.77 o                         
   5   7   1          5.13          2.64         0.70 o                         
   6   7   1         10.08         12.81         1.02 o                         
   7   7   1          7.30          8.65         1.26 o                         
   8   7   1          0.19          2.75         2.09 o                         
  -9   8   1          0.70          0.76         1.32 o                         
  -8   8   1          1.35          2.21         1.17 o                         
  -7   8   1          1.63          3.82         0.88 o                         
  -6   8   1         18.19         17.31         1.11 o                         
  -5   8   1          2.94          3.01         0.69 o                         
  -4   8   1         56.99         56.56         0.96 o                         
  -3   8   1         64.41         72.41         1.22 o                         
  -2   8   1          1.21          0.64         0.43 o                         
  -1   8   1         23.73         21.01         0.97 o                         
   0   8   1         56.68         67.78         1.15 o                         
   1   8   1         92.49         91.11         1.48 o                         
   2   8   1         74.53         75.70         1.49 o                         
   3   8   1         16.98         22.74         1.20 o                         
   4   8   1         29.92         24.47         1.31 o                         
   5   8   1         18.06         14.41         1.27 o                         
   6   8   1         12.44         11.94         1.11 o                         
   7   8   1          0.33          0.06         1.02 o                         
  -9   9   1          0.51          0.23         1.51 o                         
  -8   9   1          0.22          1.42         0.88 o                         
  -7   9   1         43.06         43.24         1.62 o                         
  -6   9   1        149.47        145.77         2.39 o                         
  -5   9   1          2.45          3.80         0.60 o                         
  -4   9   1          0.02          0.08         0.43 o                         
  -3   9   1        152.65        148.63         2.17 o                         
  -2   9   1         76.11         86.50         1.86 o                         
  -1   9   1         10.01          9.24         0.79 o                         
   0   9   1         17.12         17.97         0.93 o                         
   1   9   1        178.39        171.34         2.50 o                         
   2   9   1          9.29         12.82         0.99 o                         
   3   9   1         31.14         38.86         1.78 o                         
   4   9   1         56.93         51.21         1.66 o                         
   5   9   1          8.78          9.55         1.13 o                         
   6   9   1          0.42          0.27         1.12 o                         
   7   9   1          0.24          1.58         1.31 o                         
  -9  10   1          1.42          2.32         1.75 o                         
  -8  10   1          0.04         -0.68         1.38 o                         
  -7  10   1         18.73         16.12         1.47 o                         
  -6  10   1         49.30         53.15         1.30 o                         
  -5  10   1          2.16          0.63         0.76 o                         
  -4  10   1         30.81         26.73         1.86 o                         
  -3  10   1         99.33         96.64         1.80 o                         
  -2  10   1         36.59         33.93         2.06 o                         
  -1  10   1          2.39          0.62         0.79 o                         
   0  10   1         17.81         14.82         1.00 o                         
   1  10   1        112.25        116.74         2.15 o                         
   2  10   1        114.04        103.67         2.14 o                         
   3  10   1          0.03         -0.75         1.05 o                         
   4  10   1         16.30          9.79         1.27 o                         
   5  10   1         10.30          7.70         1.31 o                         
   6  10   1          5.55          6.75         1.39 o                         
  -8  11   1          9.09          7.06         1.82 o                         
  -7  11   1          3.48          3.55         1.24 o                         
  -6  11   1          7.61          9.30         1.21 o                         
  -5  11   1          2.88          4.32         0.74 o                         
  -4  11   1          2.13          1.06         0.59 o                         
  -3  11   1         50.03         48.26         1.66 o                         
  -2  11   1          0.55         -0.82         1.07 o                         
  -1  11   1          1.06          0.63         1.06 o                         
   0  11   1          0.55          2.54         0.84 o                         
   1  11   1          0.23         -0.16         0.83 o                         
   2  11   1         15.94         16.99         1.48 o                         
   3  11   1          0.01          1.47         1.11 o                         
   4  11   1          3.85          3.92         1.26 o                         
   5  11   1          2.27          4.40         1.64 o                         
  -7  12   1          9.54         11.48         1.52 o                         
  -6  12   1          9.32         13.23         1.34 o                         
  -5  12   1          3.63          3.97         0.88 o                         
  -4  12   1          4.15          7.63         1.38 o                         
  -3  12   1         35.92         35.30         2.28 o                         
  -2  12   1          6.47          6.74         1.29 o                         
  -1  12   1         11.73         12.61         1.25 o                         
   0  12   1          0.38          1.35         1.21 o                         
   1  12   1          2.78          2.71         0.88 o                         
   2  12   1          0.27          0.09         1.33 o                         
   3  12   1          0.87          1.09         1.48 o                         
   4  12   1         19.91         21.19         1.87 o                         
  -6  13   1         23.39         28.12         1.88 o                         
  -5  13   1          6.44          6.19         1.15 o                         
  -4  13   1          0.65          1.07         1.02 o                         
  -3  13   1         10.59          7.96         1.57 o                         
  -2  13   1          3.07          1.40         1.60 o                         
  -1  13   1          0.15          0.15         1.31 o                         
   0  13   1          0.75          0.67         1.23 o                         
   1  13   1         22.75         17.49         1.49 o                         
   2  13   1          3.51          1.67         1.59 o                         
   3  13   1          0.50          1.14         1.49 o                         
  -5  14   1         32.95         33.89         3.00 o                         
  -4  14   1          4.10          5.81         1.32 o                         
  -3  14   1          2.29          2.83         1.67 o                         
  -2  14   1          2.32          1.26         1.60 o                         
  -1  14   1          1.62          0.30         1.47 o                         
   0  14   1         14.25         21.22         1.61 o                         
   1  14   1          4.36          1.31         1.36 o                         
   2  14   1          0.67          0.66         1.77 o                         
   1 -16   2          1.83          0.04         1.47 o                         
   2 -16   2          0.30         -0.11         1.42 o                         
   3 -16   2          0.09         -1.39         1.71 o                         
  -2 -15   2          2.53          4.66         1.52 o                         
  -1 -15   2          0.59          0.32         1.34 o                         
   0 -15   2          3.08          4.33         1.39 o                         
   1 -15   2          3.14          2.87         1.32 o                         
   2 -15   2         23.05         22.25         1.66 o                         
   3 -15   2         24.40         17.87         1.71 o                         
   4 -15   2          0.92          0.02         1.60 o                         
   5 -15   2          0.22         -1.31         1.31 o                         
  -3 -14   2          0.00         -0.08         1.34 o                         
  -2 -14   2         30.90         28.02         1.72 o                         
  -1 -14   2          8.65          7.41         1.21 o                         
   0 -14   2          2.05          1.71         1.03 o                         
   1 -14   2          3.59          0.68         1.22 o                         
   2 -14   2          7.15          5.05         1.22 o                         
   3 -14   2          0.15         -0.42         0.98 o                         
   4 -14   2          0.89          1.36         1.66 o                         
   5 -14   2          0.81          2.28         2.23 o                         
   6 -14   2         13.66         14.12         2.24 o                         
  -5 -13   2          0.40         -1.33         1.33 o                         
  -4 -13   2          0.92          1.79         1.30 o                         
  -3 -13   2          2.41          3.20         1.16 o                         
  -2 -13   2          3.81          2.82         0.79 o                         
  -1 -13   2          0.03          0.43         1.12 o                         
   0 -13   2          0.01         -0.28         0.89 o                         
   1 -13   2         95.81         95.98         2.27 o                         
   2 -13   2          6.35          5.04         0.97 o                         
   3 -13   2         10.11          7.21         1.10 o                         
   4 -13   2          8.33          5.51         0.99 o                         
   5 -13   2          0.38          0.11         0.78 o                         
   6 -13   2          2.85          3.56         1.01 o                         
   7 -13   2         20.33         19.12         1.85 o                         
  -6 -12   2          4.23          4.63         1.42 o                         
  -5 -12   2          3.47          4.04         1.26 o                         
  -4 -12   2          0.01         -0.44         1.22 o                         
  -3 -12   2          5.67          6.11         0.81 o                         
  -2 -12   2         10.00          9.48         0.80 o                         
  -1 -12   2         42.82         42.53         1.16 o                         
   0 -12   2         26.30         32.17         1.27 o                         
   1 -12   2        307.77        332.96         4.86 o                         
   2 -12   2         55.87         56.05         1.79 o                         
   3 -12   2         14.23         16.08         0.97 o                         
   4 -12   2          0.89         -0.41         0.66 o                         
   5 -12   2          3.34          3.35         0.68 o                         
   6 -12   2         42.58         54.41         1.79 o                         
   7 -12   2         12.16         10.20         1.54 o                         
   8 -12   2          1.77          1.42         1.73 o                         
  -6 -11   2         34.92         33.64         2.05 o                         
  -5 -11   2         14.10         12.96         1.49 o                         
  -4 -11   2          2.47          1.79         0.84 o                         
  -3 -11   2          4.73          2.31         0.73 o                         
  -2 -11   2         13.83         16.97         0.89 o                         
  -1 -11   2          3.24          2.80         0.87 o                         
   0 -11   2         76.73         75.16         1.52 o                         
   1 -11   2        270.58        277.37         4.03 o                         
   2 -11   2         41.41         37.09         1.33 o                         
   3 -11   2          5.13          3.79         0.75 o                         
   4 -11   2          0.52         -0.06         0.60 o                         
   5 -11   2         46.43         54.29         1.86 o                         
   6 -11   2        120.01        130.22         2.48 o                         
   7 -11   2         37.68         37.98         2.13 o                         
   8 -11   2          4.63          2.57         1.41 o                         
   9 -11   2          0.02          0.01         1.55 o                         
  -7 -10   2         27.14         23.71         1.77 o                         
  -6 -10   2         60.93         59.14         2.33 o                         
  -5 -10   2          4.57          5.19         0.98 o                         
  -4 -10   2          5.04          5.50         0.75 o                         
  -3 -10   2         33.49         36.48         2.02 o                         
  -2 -10   2         26.07         26.99         1.09 o                         
  -1 -10   2         80.87         89.13         1.44 o                         
   0 -10   2        257.10        227.17         2.62 o                         
   1 -10   2          0.01         -0.31         0.58 o                         
   2 -10   2         23.38         27.13         1.10 o                         
   3 -10   2          8.24         10.94         0.89 o                         
   4 -10   2         20.06         26.51         0.87 o                         
   5 -10   2          6.53         10.71         0.85 o                         
   6 -10   2         26.88         26.83         1.57 o                         
   7 -10   2          7.76          8.51         1.32 o                         
   8 -10   2          9.78         11.52         1.47 o                         
   9 -10   2         10.10         10.56         1.66 o                         
  -8  -9   2         10.80          7.18         1.62 o                         
  -7  -9   2          2.78          2.74         1.27 o                         
  -6  -9   2          2.83          2.04         0.76 o                         
  -5  -9   2         24.65         24.78         1.85 o                         
  -4  -9   2         21.88         27.98         1.27 o                         
  -3  -9   2          1.87          1.36         0.48 o                         
  -2  -9   2          7.14          6.84         0.52 o                         
  -1  -9   2        169.07        165.80         1.91 o                         
   0  -9   2          1.37          1.21         0.53 o                         
   1  -9   2          1.47          1.80         0.52 o                         
   2  -9   2         16.32         20.42         0.73 o                         
   3  -9   2          0.82          0.68         0.27 o                         
   4  -9   2        172.16        168.70         2.17 o                         
   5  -9   2          1.30          2.38         0.73 o                         
   6  -9   2          1.59          3.29         0.82 o                         
   7  -9   2         10.23          8.04         1.29 o                         
   8  -9   2          2.19          1.65         1.31 o                         
   9  -9   2         12.66          7.85         1.54 o                         
  -8  -8   2          0.24          0.25         1.89 o                         
  -7  -8   2          9.82          8.25         1.06 o                         
  -6  -8   2         11.69         11.97         1.13 o                         
  -5  -8   2         25.53         24.98         1.06 o                         
  -4  -8   2        122.63        119.41         1.92 o                         
  -3  -8   2          4.14          5.43         0.64 o                         
  -2  -8   2          1.63          7.84         0.73 o                         
  -1  -8   2        124.48        128.16         1.49 o                         
   0  -8   2        153.67        150.42         2.40 o                         
   1  -8   2        420.81        441.78         4.22 o                         
   2  -8   2         21.40         20.30         0.65 o                         
   3  -8   2        125.20        126.54         1.40 o                         
   4  -8   2        276.78        274.57         2.57 o                         
   5  -8   2         10.50         11.04         0.80 o                         
   6  -8   2         31.29         31.72         1.51 o                         
   7  -8   2         66.54         66.92         2.51 o                         
   8  -8   2          4.85          3.87         1.16 o                         
   9  -8   2         24.00         23.21         2.37 o                         
  10  -8   2          0.77          2.13         1.13 o                         
  -9  -7   2          1.63          1.22         2.23 o                         
  -8  -7   2         11.86         13.37         1.93 o                         
  -7  -7   2          7.00          5.85         0.85 o                         
  -6  -7   2        183.36        180.59         2.85 o                         
  -5  -7   2         12.40         12.49         0.73 o                         
  -4  -7   2         71.28         69.77         1.21 o                         
  -3  -7   2         39.81         40.01         0.87 o                         
  -2  -7   2         23.27         15.81         0.69 o                         
  -1  -7   2        208.29        216.00         2.27 o                         
   0  -7   2        148.01        147.43         1.94 o                         
   1  -7   2         56.54         62.97         0.96 o                         
   2  -7   2        408.14        428.18         3.80 o                         
   3  -7   2          0.01         -0.21         0.34 o                         
   4  -7   2        278.10        271.53         2.79 o                         
   5  -7   2         95.82         93.12         1.55 o                         
   6  -7   2         74.84         69.88         1.65 o                         
   7  -7   2          2.77          3.37         0.87 o                         
   8  -7   2         12.25         10.67         1.04 o                         
   9  -7   2          2.38          5.03         1.80 o                         
  10  -7   2          3.68         -1.63         2.02 o                         
  -9  -6   2          0.00          0.15         1.28 o                         
  -8  -6   2         38.79         37.18         1.80 o                         
  -7  -6   2         44.13         54.08         3.03 o                         
  -6  -6   2         48.48         43.17         1.50 o                         
  -5  -6   2         36.23         44.54         1.18 o                         
  -4  -6   2        157.35        155.03         1.78 o                         
  -3  -6   2        123.74        138.48         1.63 o                         
  -2  -6   2         41.94         52.01         0.81 o                         
  -1  -6   2        232.56        251.65         2.42 o                         
   0  -6   2        161.41        172.88         1.74 o                         
   1  -6   2          5.69          9.21         0.47 o                         
   2  -6   2        405.25        448.95         3.70 o                         
   3  -6   2        209.75        186.66         2.22 o                         
   4  -6   2        390.89        436.59         4.47 o                         
   5  -6   2        540.86        546.37         5.05 o                         
   6  -6   2         35.91         36.00         1.16 o                         
   7  -6   2          3.88          3.21         0.69 o                         
   8  -6   2         86.21         96.03         1.87 o                         
   9  -6   2          6.99          6.07         0.91 o                         
  10  -6   2          0.89          0.43         1.95 o                         
  -9  -5   2          9.55          6.73         1.30 o                         
  -8  -5   2         40.55         48.62         2.15 o                         
  -7  -5   2         16.69         17.64         1.09 o                         
  -6  -5   2          4.55          6.74         0.82 o                         
  -5  -5   2        260.44        266.80         2.95 o                         
  -4  -5   2         64.78         61.09         1.05 o                         
  -3  -5   2         26.53         43.51         0.87 o                         
  -2  -5   2       2352.59       2171.82        17.20 o                         
  -1  -5   2       1772.68       1581.03        12.58 o                         
   0  -5   2        266.21        236.89         2.53 o                         
   1  -5   2        168.39        167.42         1.50 o                         
   2  -5   2          0.60          0.92         0.18 o                         
   3  -5   2        174.10        175.31         1.68 o                         
   4  -5   2       1158.39       1126.50         9.10 o                         
   5  -5   2         34.96         27.09         0.73 o                         
   6  -5   2         31.86         32.15         0.84 o                         
   7  -5   2        130.49        137.48         2.18 o                         
   8  -5   2          0.62          0.67         0.70 o                         
   9  -5   2          2.36          1.91         1.35 o                         
  10  -5   2          2.03          0.96         1.57 o                         
 -10  -4   2         15.77         19.67         1.62 o                         
  -9  -4   2         14.12         15.26         1.41 o                         
  -8  -4   2         10.35         12.17         1.37 o                         
  -7  -4   2          0.08         -0.38         0.97 o                         
  -6  -4   2          8.52          5.84         0.87 o                         
  -5  -4   2         33.55         38.64         0.94 o                         
  -4  -4   2         14.84         21.93         0.64 o                         
  -3  -4   2         92.65         87.56         1.16 o                         
  -2  -4   2         55.27         56.06         0.75 o                         
  -1  -4   2      10990.67      12451.33       266.82 o                         
   1  -4   2       8484.55       9016.12       276.11 o                         
   2  -4   2        658.88        591.46         5.02 o                         
   3  -4   2         29.87         24.42         0.43 o                         
   4  -4   2        270.21        254.08         2.73 o                         
   5  -4   2        444.51        417.05         3.68 o                         
   6  -4   2         41.81         46.86         0.93 o                         
   7  -4   2        123.05        110.65         1.76 o                         
   8  -4   2          7.82          6.78         0.89 o                         
   9  -4   2         14.80         15.66         1.25 o                         
  10  -4   2         23.55         27.01         2.04 o                         
 -10  -3   2          3.00          4.03         1.85 o                         
  -9  -3   2          2.17          2.29         1.31 o                         
  -8  -3   2         34.97         37.63         1.66 o                         
  -7  -3   2          3.34          3.25         1.07 o                         
  -6  -3   2         79.86         84.02         1.57 o                         
  -5  -3   2        407.32        415.26         4.01 o                         
  -4  -3   2        420.58        459.89         4.29 o                         
  -3  -3   2        738.82        795.09         6.74 o                         
  -2  -3   2        340.84        383.10         3.34 o                         
  -1  -3   2        730.39        703.25         5.65 o                         
   0  -3   2        559.96        503.03         4.40 o                         
   1  -3   2        762.37        723.59         5.59 o                         
   2  -3   2       6699.28       6218.15       181.50 o                         
   3  -3   2         32.49         32.65         0.47 o                         
   4  -3   2       1130.07       1254.94        10.10 o                         
   5  -3   2         19.84         17.61         0.56 o                         
   6  -3   2         52.42         57.34         0.95 o                         
   7  -3   2         10.84         12.71         0.85 o                         
   8  -3   2         21.38         22.24         1.10 o                         
   9  -3   2          1.99          1.96         0.93 o                         
  10  -3   2          0.13          0.74         1.57 o                         
 -10  -2   2          0.69          0.61         1.48 o                         
  -9  -2   2          2.42          2.34         1.14 o                         
  -8  -2   2          9.85         12.74         1.24 o                         
  -7  -2   2         33.25         28.68         1.37 o                         
  -6  -2   2          9.72          8.48         0.58 o                         
  -5  -2   2          6.62          6.82         0.48 o                         
  -4  -2   2       1759.15       1800.18        15.50 o                         
  -3  -2   2        808.90        827.37         6.96 o                         
  -2  -2   2       7273.41       7690.88       169.23 o                         
  -1  -2   2         53.69         49.16         0.66 o                         
   0  -2   2        736.36        731.05         5.25 o                         
   1  -2   2        268.77        251.15         1.96 o                         
   2  -2   2        167.46        136.87         1.22 o                         
   3  -2   2        791.25        778.92         5.88 o                         
   4  -2   2       1213.07       1215.53         9.77 o                         
   5  -2   2        394.10        418.73         3.99 o                         
   6  -2   2          0.26          0.72         0.53 o                         
   7  -2   2         26.93         27.99         1.14 o                         
   8  -2   2         23.92         19.21         1.18 o                         
   9  -2   2          9.68          9.42         1.49 o                         
  10  -2   2          7.56          9.00         1.68 o                         
 -10  -1   2          1.96          0.00         1.39 o                         
  -9  -1   2          0.32          0.61         1.09 o                         
  -8  -1   2          2.52          5.89         1.12 o                         
  -7  -1   2         26.98         23.39         1.28 o                         
  -6  -1   2        483.57        493.59         4.39 o                         
  -5  -1   2        392.17        389.16         3.48 o                         
  -4  -1   2       1294.39       1447.28        12.02 o                         
  -3  -1   2         25.75         15.90         0.42 o                         
  -2  -1   2       3587.67       3598.46        74.55 o                         
  -1  -1   2       1185.40       1071.68         8.47 o                         
   0  -1   2       1079.21        992.44         8.81 o                         
   1  -1   2        236.30        213.48         1.73 o                         
   2  -1   2          3.25          2.93         0.17 o                         
   3  -1   2       1594.48       1466.75        10.90 o                         
   4  -1   2          0.29          0.16         0.28 o                         
   5  -1   2         30.78         36.92         0.77 o                         
   6  -1   2        106.12        105.81         2.26 o                         
   7  -1   2         21.47         24.39         1.75 o                         
   8  -1   2          1.79          7.26         0.95 o                         
   9  -1   2         13.25         18.47         1.81 o                         
  10  -1   2         34.24         35.39         2.14 o                         
 -10   0   2          1.96          3.08         1.45 o                         
  -9   0   2         65.84         65.17         1.93 o                         
  -8   0   2         11.44         12.84         1.05 o                         
  -7   0   2        208.86        209.27         2.61 o                         
  -6   0   2         39.79         43.94         1.00 o                         
  -5   0   2        598.54        595.29         5.29 o                         
  -4   0   2        872.71        937.22         7.94 o                         
  -3   0   2       1042.38       1061.82         9.22 o                         
  -2   0   2      18565.74      20991.05       442.82 o                         
  -1   0   2       1557.64       1375.99        13.50 o                         
   0   0   2       1852.15       1639.24        18.19 o                         
   1   0   2       2438.09       2159.86        25.87 o                         
   2   0   2       5780.94       5501.12       119.21 o                         
   3   0   2          0.29          0.15         0.19 o                         
   4   0   2        488.04        540.79         4.73 o                         
   5   0   2        109.36        114.29         1.32 o                         
   6   0   2         48.70         38.24         1.07 o                         
   7   0   2          5.09         11.88         1.04 o                         
   8   0   2         21.65         25.65         1.45 o                         
   9   0   2         85.42        103.26         4.27 o                         
  10   0   2          8.47         13.56         1.91 o                         
 -10   1   2          0.25         -0.24         1.21 o                         
  -9   1   2         28.43         26.83         1.33 o                         
  -8   1   2         20.22         15.84         1.06 o                         
  -7   1   2         75.48         71.75         2.10 o                         
  -6   1   2         52.83         49.84         1.36 o                         
  -5   1   2         23.48         25.18         0.65 o                         
  -4   1   2         13.93         20.35         0.71 o                         
  -3   1   2        384.88        399.89         3.82 o                         
  -2   1   2      16927.65      19095.91       431.21 o                         
  -1   1   2       6042.76       6593.69       144.50 o                         
   0   1   2       1054.77       1036.23         9.70 o                         
   1   1   2       5413.56       5390.09       166.01 o                         
   2   1   2        362.24        339.30         2.87 o                         
   3   1   2        582.53        543.77         4.54 o                         
   4   1   2         58.95         61.91         0.93 o                         
   5   1   2          2.54          2.27         0.41 o                         
   6   1   2        173.42        177.21         2.23 o                         
   7   1   2         29.66         33.77         1.74 o                         
   8   1   2        393.98        383.57         5.83 o                         
   9   1   2         14.04         22.74         2.33 o                         
  10   1   2         17.66         19.12         2.11 o                         
 -10   2   2         11.52         12.66         1.35 o                         
  -9   2   2          5.77          5.49         1.32 o                         
  -8   2   2         28.35         26.00         1.03 o                         
  -7   2   2          9.94         11.64         0.47 o                         
  -6   2   2          4.00          3.55         0.49 o                         
  -5   2   2        461.26        469.36         4.24 o                         
  -4   2   2       2195.08       2161.82        18.62 o                         
  -3   2   2       1760.57       1603.44        16.66 o                         
  -2   2   2       5809.54       5175.24       151.79 o                         
  -1   2   2         38.60         44.10         0.60 o                         
   0   2   2        928.28        895.69         8.09 o                         
   1   2   2         61.31         46.05         0.69 o                         
   2   2   2        346.78        379.06         3.35 o                         
   3   2   2          1.61          1.30         0.28 o                         
   4   2   2        388.48        425.29         3.67 o                         
   5   2   2        238.60        227.73         2.36 o                         
   6   2   2        603.83        594.54         5.60 o                         
   7   2   2        483.98        457.12         6.06 o                         
   8   2   2        147.71        126.70         2.84 o                         
   9   2   2          2.79          2.57         1.43 o                         
  10   2   2         21.74         24.47         2.62 o                         
 -10   3   2          0.48          1.50         1.20 o                         
  -9   3   2         33.11         26.27         1.46 o                         
  -8   3   2         61.90         59.49         1.40 o                         
  -7   3   2        184.67        197.63         2.31 o                         
  -6   3   2         21.86         18.94         1.02 o                         
  -5   3   2          8.21         12.32         0.61 o                         
  -4   3   2        152.16        140.38         1.63 o                         
  -3   3   2         73.82         73.05         0.94 o                         
  -2   3   2         46.10         47.81         0.74 o                         
  -1   3   2         15.68         22.62         0.41 o                         
   0   3   2        647.28        574.25         5.36 o                         
   1   3   2       1318.19       1274.71        10.57 o                         
   2   3   2         14.19          8.51         0.34 o                         
   3   3   2        101.06         99.48         1.21 o                         
   4   3   2        228.51        212.09         2.19 o                         
   5   3   2        167.89        150.72         1.54 o                         
   6   3   2        570.70        580.55         6.09 o                         
   7   3   2        164.07        173.39         2.23 o                         
   8   3   2         28.35         25.28         2.05 o                         
   9   3   2          3.19          6.09         1.00 o                         
 -10   4   2         12.84          8.98         1.63 o                         
  -9   4   2          7.91          4.90         0.76 o                         
  -8   4   2          0.84          0.66         0.42 o                         
  -7   4   2        703.30        677.10         6.61 o                         
  -6   4   2        230.38        236.15         2.90 o                         
  -5   4   2         14.80         15.78         0.84 o                         
  -4   4   2          9.64         10.86         0.50 o                         
  -3   4   2         58.38         64.28         0.97 o                         
  -2   4   2       1027.15       1067.54         8.93 o                         
  -1   4   2         56.72         41.46         0.63 o                         
   0   4   2          5.16          1.14         0.25 o                         
   1   4   2       1151.78       1135.15         9.50 o                         
   2   4   2       1999.84       2056.60        20.94 o                         
   3   4   2        286.45        305.63         3.11 o                         
   4   4   2          0.56          1.29         0.60 o                         
   5   4   2         46.90         49.65         1.04 o                         
   6   4   2         37.23         33.20         1.42 o                         
   7   4   2          3.72          3.41         0.79 o                         
   8   4   2         28.87         24.68         2.16 o                         
   9   4   2          0.25          2.75         2.31 o                         
 -10   5   2          0.12         -0.21         1.85 o                         
  -9   5   2          5.49          3.87         1.53 o                         
  -8   5   2         21.91         20.15         1.36 o                         
  -7   5   2         36.70         35.73         1.33 o                         
  -6   5   2         14.07         18.96         1.01 o                         
  -5   5   2        112.29        110.04         1.50 o                         
  -4   5   2        187.28        194.16         1.99 o                         
  -3   5   2         49.13         68.16         0.98 o                         
  -2   5   2        381.67        326.47         3.44 o                         
  -1   5   2         58.17         69.42         0.89 o                         
   0   5   2         88.86         90.00         1.21 o                         
   1   5   2          1.33          1.07         0.34 o                         
   2   5   2         18.90         19.58         0.76 o                         
   3   5   2        341.98        343.08         3.34 o                         
   4   5   2          2.90          2.10         0.49 o                         
   5   5   2          6.61          7.80         0.88 o                         
   6   5   2         19.04         16.83         0.78 o                         
   7   5   2          7.77          9.18         1.41 o                         
   8   5   2          0.96          0.32         0.88 o                         
   9   5   2          0.38         -2.64         2.64 o                         
 -10   6   2         12.18          8.36         2.05 o                         
  -9   6   2          0.03         -1.19         1.19 o                         
  -8   6   2         10.00         10.74         0.93 o                         
  -7   6   2        143.62        154.31         2.84 o                         
  -6   6   2          0.60          0.20         0.94 o                         
  -5   6   2         21.91         24.09         1.02 o                         
  -4   6   2         27.99         26.25         1.28 o                         
  -3   6   2         71.79         81.24         1.11 o                         
  -2   6   2        948.22        939.14         9.57 o                         
  -1   6   2         16.35         23.58         0.64 o                         
   0   6   2        331.80        310.58         3.07 o                         
   1   6   2         57.36         48.04         0.88 o                         
   2   6   2        297.77        332.23         3.33 o                         
   3   6   2         31.25         32.70         1.50 o                         
   4   6   2         79.53         74.15         1.47 o                         
   5   6   2         36.19         33.86         1.35 o                         
   6   6   2         16.95         17.96         0.91 o                         
   7   6   2         14.21         16.69         1.72 o                         
   8   6   2          0.08         -0.90         0.90 o                         
 -10   7   2          0.52         -1.72         1.72 o                         
  -9   7   2         20.87         15.66         1.54 o                         
  -8   7   2         15.73         21.82         1.75 o                         
  -7   7   2         42.61         44.68         1.71 o                         
  -6   7   2         10.58         12.89         1.22 o                         
  -5   7   2          0.98          1.91         0.60 o                         
  -4   7   2          3.16          2.50         0.56 o                         
  -3   7   2        293.30        314.06         2.99 o                         
  -2   7   2        704.11        740.21         6.78 o                         
  -1   7   2          0.25          0.70         0.35 o                         
   0   7   2         29.59         27.39         0.71 o                         
   1   7   2         38.22         40.58         0.91 o                         
   2   7   2         24.07         27.65         1.00 o                         
   3   7   2         21.56         22.28         1.40 o                         
   4   7   2          3.40          5.00         0.78 o                         
   5   7   2         44.88         43.54         1.64 o                         
   6   7   2         15.51         11.04         1.28 o                         
   7   7   2          3.72          2.79         1.11 o                         
   8   7   2          0.00         -1.24         1.24 o                         
  -9   8   2          1.93         -0.05         1.48 o                         
  -8   8   2          0.80          1.00         0.92 o                         
  -7   8   2         50.50         50.56         1.86 o                         
  -6   8   2        204.50        207.51         3.00 o                         
  -5   8   2         18.91         25.18         1.07 o                         
  -4   8   2          7.18          6.96         0.52 o                         
  -3   8   2          0.30          0.14         0.73 o                         
  -2   8   2          0.55          1.21         0.50 o                         
  -1   8   2          0.88         -0.12         0.48 o                         
   0   8   2         83.38         78.03         1.37 o                         
   1   8   2          0.01         -0.43         0.50 o                         
   2   8   2          6.30          8.87         0.67 o                         
   3   8   2         24.05         18.44         1.43 o                         
   4   8   2         18.41         18.10         1.23 o                         
   5   8   2         41.77         38.57         1.74 o                         
   6   8   2          7.92         10.43         1.19 o                         
   7   8   2          0.66          2.86         1.10 o                         
  -9   9   2          3.34         -1.00         1.63 o                         
  -8   9   2          1.26          1.65         1.19 o                         
  -7   9   2         53.93         52.01         1.94 o                         
  -6   9   2         90.78         98.98         2.00 o                         
  -5   9   2          0.72          1.41         0.75 o                         
  -4   9   2         29.00         29.88         1.02 o                         
  -3   9   2         23.75         27.08         1.05 o                         
  -2   9   2          2.12          1.75         0.74 o                         
  -1   9   2          0.01          0.78         0.55 o                         
   0   9   2          4.69          5.28         0.80 o                         
   1   9   2         22.03         23.66         1.06 o                         
   2   9   2          3.58          4.56         0.64 o                         
   3   9   2         52.46         45.17         1.78 o                         
   4   9   2         44.18         51.67         2.55 o                         
   5   9   2         28.95         29.31         1.75 o                         
   6   9   2          8.00          6.20         1.33 o                         
  -8  10   2         12.65         13.21         1.58 o                         
  -7  10   2         62.33         58.24         1.68 o                         
  -6  10   2         69.38         69.68         1.67 o                         
  -5  10   2         21.84         26.11         1.20 o                         
  -4  10   2          8.13          8.00         0.77 o                         
  -3  10   2         11.39          7.89         0.81 o                         
  -2  10   2          0.49         -0.31         0.64 o                         
  -1  10   2          5.27          5.83         1.02 o                         
   0  10   2         52.68         52.11         1.34 o                         
   1  10   2         28.46         23.07         1.22 o                         
   2  10   2         55.19         49.38         1.56 o                         
   3  10   2         15.10         18.76         2.57 o                         
   4  10   2          3.96          3.04         1.40 o                         
   5  10   2         14.43         16.15         1.52 o                         
   6  10   2         30.98         35.72         3.11 o                         
  -8  11   2          2.99          0.75         1.39 o                         
  -7  11   2          1.78          0.17         1.28 o                         
  -6  11   2          7.98          8.39         1.61 o                         
  -5  11   2          7.67         10.19         1.12 o                         
  -4  11   2         10.48          9.60         0.86 o                         
  -3  11   2          2.64          6.48         0.94 o                         
  -2  11   2         11.53         12.07         1.29 o                         
  -1  11   2         15.05         16.07         1.23 o                         
   0  11   2         11.07         11.65         0.91 o                         
   1  11   2          5.84          8.57         1.09 o                         
   2  11   2         13.51         12.77         1.33 o                         
   3  11   2          0.02         -1.08         1.41 o                         
   4  11   2          0.06         -0.17         1.30 o                         
   5  11   2         12.76         16.66         1.78 o                         
  -7  12   2          1.00         -1.24         1.41 o                         
  -6  12   2          0.00         -0.61         1.77 o                         
  -5  12   2          4.81          7.45         1.42 o                         
  -4  12   2          3.25          4.69         0.82 o                         
  -3  12   2          4.41          5.72         1.50 o                         
  -2  12   2          0.45          0.33         1.29 o                         
  -1  12   2          0.81         -0.02         1.33 o                         
   0  12   2          0.10          2.57         1.25 o                         
   1  12   2          2.58          2.87         0.99 o                         
   2  12   2         10.67         13.00         1.98 o                         
   3  12   2          0.85         -0.02         1.60 o                         
   4  12   2          2.16          2.18         1.50 o                         
  -6  13   2         15.23         16.33         1.65 o                         
  -5  13   2         49.36         57.53         2.73 o                         
  -4  13   2         15.89         18.23         2.43 o                         
  -3  13   2          4.31          3.81         1.94 o                         
  -2  13   2          3.88          4.07         1.72 o                         
  -1  13   2          0.20         -0.63         1.60 o                         
   0  13   2          0.00          1.38         1.31 o                         
   1  13   2          2.53          2.49         1.37 o                         
   2  13   2          1.56         -1.53         1.68 o                         
  -4  14   2          3.37          2.78         1.88 o                         
  -3  14   2          3.24          0.94         2.00 o                         
  -2  14   2          4.65          1.40         1.78 o                         
  -1  14   2         26.15         30.57         2.05 o                         
   0  14   2         26.84         26.29         2.00 o                         
   0 -16   3          0.03          1.12         1.19 o                         
   1 -16   3          1.77         -0.15         1.31 o                         
   2 -16   3          0.00         -1.36         1.36 o                         
   3 -16   3          1.45          1.80         1.61 o                         
   4 -16   3          0.90         -0.60         1.83 o                         
  -2 -15   3          1.52         -0.08         1.46 o                         
  -1 -15   3          0.04          1.63         1.11 o                         
   0 -15   3          0.07         -0.63         1.24 o                         
   1 -15   3          2.74          0.22         1.28 o                         
   2 -15   3         10.09          7.81         1.75 o                         
   3 -15   3          2.12          1.31         1.47 o                         
   4 -15   3          0.77          1.49         1.42 o                         
   5 -15   3          8.96          7.91         1.71 o                         
   6 -15   3         40.43         44.56         4.22 o                         
  -4 -14   3          0.01         -0.64         1.36 o                         
  -3 -14   3          9.35         10.30         1.38 o                         
  -2 -14   3          4.11          6.66         0.83 o                         
  -1 -14   3         17.21         17.89         1.55 o                         
   0 -14   3          0.84         -0.20         0.93 o                         
   1 -14   3          0.75          0.56         1.01 o                         
   2 -14   3         57.51         62.91         1.96 o                         
   3 -14   3         16.27         13.97         1.21 o                         
   4 -14   3          2.35          0.90         1.12 o                         
   5 -14   3          0.04         -1.04         1.04 o                         
   6 -14   3         12.90          8.54         2.07 o                         
   7 -14   3         14.11         12.18         1.43 o                         
  -5 -13   3          1.86          2.24         1.34 o                         
  -4 -13   3          4.86          4.38         1.45 o                         
  -3 -13   3          0.17          1.15         0.82 o                         
  -2 -13   3         23.98         30.93         1.76 o                         
  -1 -13   3          0.03         -0.04         0.69 o                         
   0 -13   3          3.25          2.74         0.82 o                         
   1 -13   3         66.27         57.89         2.06 o                         
   2 -13   3         13.71         12.24         1.12 o                         
   3 -13   3          0.37         -0.70         0.90 o                         
   4 -13   3          0.24          0.58         0.86 o                         
   5 -13   3          0.13          0.03         0.71 o                         
   6 -13   3         14.07         11.42         1.00 o                         
   7 -13   3          2.50         -1.32         1.40 o                         
  -6 -12   3          9.10          8.03         1.67 o                         
  -5 -12   3          2.71          3.75         1.20 o                         
  -4 -12   3          1.45         -1.24         1.24 o                         
  -3 -12   3          3.16          4.79         0.80 o                         
  -2 -12   3         32.95         27.08         1.16 o                         
  -1 -12   3         13.79         12.14         0.95 o                         
   0 -12   3         19.60         28.61         1.72 o                         
   1 -12   3         50.77         50.86         1.50 o                         
   2 -12   3          6.24          3.39         0.79 o                         
   3 -12   3          1.71          1.41         0.92 o                         
   4 -12   3          0.10          0.20         1.27 o                         
   5 -12   3          2.18          3.18         0.79 o                         
   6 -12   3         60.42         64.68         1.75 o                         
   7 -12   3         32.52         29.68         2.20 o                         
   8 -12   3          1.41          0.27         1.48 o                         
  -7 -11   3         15.67         20.83         2.30 o                         
  -6 -11   3         63.84         68.19         3.01 o                         
  -5 -11   3          0.21          0.33         0.89 o                         
  -4 -11   3          1.61          0.54         0.70 o                         
  -3 -11   3          3.48          2.83         0.67 o                         
  -2 -11   3          1.76          2.74         0.58 o                         
  -1 -11   3        268.41        265.98         2.93 o                         
   0 -11   3          3.30          4.24         0.68 o                         
   1 -11   3         44.59         41.10         1.30 o                         
   2 -11   3         92.66         86.41         1.70 o                         
   3 -11   3          1.07          1.52         0.68 o                         
   4 -11   3        115.77        125.66         2.22 o                         
   5 -11   3         13.09         16.38         1.15 o                         
   6 -11   3        104.57        115.40         2.14 o                         
   7 -11   3          3.26          3.31         0.94 o                         
   8 -11   3          0.00          0.05         1.34 o                         
   9 -11   3          7.31          7.18         2.12 o                         
  -7 -10   3         41.40         40.55         2.21 o                         
  -6 -10   3         60.43         69.71         2.27 o                         
  -5 -10   3         17.64         19.35         1.78 o                         
  -4 -10   3         57.58         56.05         1.58 o                         
  -3 -10   3         15.46         15.67         1.09 o                         
  -2 -10   3         58.34         56.99         1.72 o                         
  -1 -10   3         71.68         67.14         1.13 o                         
   0 -10   3         60.70         62.26         1.32 o                         
   1 -10   3         20.01         17.97         0.76 o                         
   2 -10   3         22.86         27.54         1.18 o                         
   3 -10   3          0.05          0.50         0.51 o                         
   4 -10   3        150.76        150.91         2.06 o                         
   5 -10   3          4.18          2.56         0.47 o                         
   6 -10   3          3.57          5.58         0.93 o                         
   7 -10   3          0.27         -1.14         1.14 o                         
   8 -10   3          3.10          3.60         1.34 o                         
   9 -10   3          4.81          0.97         1.52 o                         
  -8  -9   3         10.22          8.13         1.49 o                         
  -7  -9   3          2.57          1.58         1.25 o                         
  -6  -9   3        121.49        140.79         2.47 o                         
  -5  -9   3         89.91         90.99         1.93 o                         
  -4  -9   3         13.00         10.39         0.80 o                         
  -3  -9   3         69.73         71.96         1.83 o                         
  -2  -9   3         60.32         58.44         1.49 o                         
  -1  -9   3         56.03         44.79         0.88 o                         
   0  -9   3         42.69         54.42         0.95 o                         
   1  -9   3         10.19          9.99         0.67 o                         
   2  -9   3          0.08          0.06         0.49 o                         
   3  -9   3         10.17         13.84         0.78 o                         
   4  -9   3        102.08        111.35         1.50 o                         
   5  -9   3         37.52         40.98         1.20 o                         
   6  -9   3         47.60         45.99         1.30 o                         
   7  -9   3          1.07          0.07         1.14 o                         
   8  -9   3          1.91          2.07         1.22 o                         
   9  -9   3          0.40          1.42         1.29 o                         
  -8  -8   3          3.41          1.46         1.18 o                         
  -7  -8   3          0.04          0.59         0.84 o                         
  -6  -8   3          0.14         -0.16         0.81 o                         
  -5  -8   3         92.42         87.48         1.84 o                         
  -4  -8   3          2.70          4.10         0.61 o                         
  -3  -8   3          0.43          0.95         0.46 o                         
  -2  -8   3         63.08         71.62         1.17 o                         
  -1  -8   3        236.04        254.86         2.54 o                         
   0  -8   3       1482.15       1506.15        12.61 o                         
   1  -8   3        428.03        450.17         4.08 o                         
   2  -8   3        165.04        154.28         1.98 o                         
   3  -8   3         12.87         10.99         0.48 o                         
   4  -8   3         33.08         31.48         0.76 o                         
   5  -8   3         10.39          8.32         0.90 o                         
   6  -8   3         25.13         20.10         0.99 o                         
   7  -8   3         14.78         16.03         1.26 o                         
   8  -8   3          2.07          1.34         1.14 o                         
   9  -8   3         38.97         37.24         2.14 o                         
  10  -8   3          3.30          6.87         2.32 o                         
  -9  -7   3         11.03         14.89         2.04 o                         
  -8  -7   3          9.04          7.78         1.93 o                         
  -7  -7   3          0.86          2.16         0.71 o                         
  -6  -7   3          6.86          7.58         0.80 o                         
  -5  -7   3         30.58         34.59         1.67 o                         
  -4  -7   3          0.98          0.43         0.41 o                         
  -3  -7   3         23.13         22.76         0.74 o                         
  -2  -7   3        194.50        214.17         2.44 o                         
  -1  -7   3         76.11         82.36         1.13 o                         
   0  -7   3        442.48        438.74         4.22 o                         
   1  -7   3         45.23         57.66         0.87 o                         
   2  -7   3        540.15        590.95         6.14 o                         
   3  -7   3         19.21         11.11         0.52 o                         
   4  -7   3        604.76        635.00         6.25 o                         
   5  -7   3         75.58         79.85         1.98 o                         
   6  -7   3         60.03         64.20         1.70 o                         
   7  -7   3          2.34          2.28         0.60 o                         
   8  -7   3          2.94          1.70         0.58 o                         
   9  -7   3          0.77          4.78         2.79 o                         
  10  -7   3          0.81          1.36         2.09 o                         
  -9  -6   3         13.64         16.57         2.00 o                         
  -8  -6   3          0.41          0.33         1.01 o                         
  -7  -6   3          9.02          9.88         1.13 o                         
  -6  -6   3          2.73          3.37         0.67 o                         
  -5  -6   3          0.22          2.04         0.74 o                         
  -4  -6   3         78.44         76.99         1.32 o                         
  -3  -6   3          4.82          2.54         0.29 o                         
  -2  -6   3         67.99         74.39         1.05 o                         
  -1  -6   3          3.70          4.10         0.25 o                         
   0  -6   3         79.38         68.14         0.84 o                         
   1  -6   3         79.76         76.32         0.92 o                         
   2  -6   3        106.91         89.81         1.05 o                         
   3  -6   3         69.56         73.85         0.95 o                         
   4  -6   3        274.90        244.87         2.52 o                         
   5  -6   3        160.05        164.76         1.90 o                         
   6  -6   3         35.46         34.43         0.98 o                         
   7  -6   3          2.13          2.34         0.68 o                         
   8  -6   3          5.11          5.11         0.75 o                         
   9  -6   3          0.26          1.18         0.86 o                         
  10  -6   3          0.01         -1.20         1.53 o                         
  -9  -5   3          0.77          0.29         1.65 o                         
  -8  -5   3          0.92          0.83         1.54 o                         
  -7  -5   3          2.13          2.31         0.55 o                         
  -6  -5   3         51.24         53.48         1.52 o                         
  -5  -5   3         80.74         87.94         1.32 o                         
  -4  -5   3         25.42         26.15         0.71 o                         
  -3  -5   3          5.66          3.97         0.43 o                         
  -2  -5   3         99.40         89.88         1.06 o                         
  -1  -5   3          1.10          1.38         0.18 o                         
   0  -5   3        313.82        328.29         2.83 o                         
   1  -5   3       1091.33        972.67         7.29 o                         
   2  -5   3        161.13        175.00         1.48 o                         
   3  -5   3         19.97         26.00         0.48 o                         
   4  -5   3          2.37          2.47         0.31 o                         
   5  -5   3         27.33         28.95         0.72 o                         
   6  -5   3        227.54        225.25         2.48 o                         
   7  -5   3         34.88         31.33         1.13 o                         
   8  -5   3         23.90         25.26         1.43 o                         
   9  -5   3          9.62          9.31         1.22 o                         
  10  -5   3          0.00         -0.66         1.58 o                         
 -10  -4   3          2.22          1.56         1.59 o                         
  -9  -4   3          9.38          9.05         1.71 o                         
  -8  -4   3         20.22         21.48         1.71 o                         
  -7  -4   3          0.65         -0.89         0.89 o                         
  -6  -4   3         38.92         36.60         1.61 o                         
  -5  -4   3         55.43         66.32         1.10 o                         
  -4  -4   3         25.91         27.76         0.73 o                         
  -3  -4   3         51.38         57.04         0.88 o                         
  -2  -4   3        149.76        135.41         1.44 o                         
  -1  -4   3        850.75        784.52         7.49 o                         
   0  -4   3      24253.11      28923.34       753.14 o                         
   1  -4   3       4126.44       4048.52        68.52 o                         
   2  -4   3        623.32        609.34         4.81 o                         
   3  -4   3         11.18         12.18         0.33 o                         
   4  -4   3        162.64        190.14         1.87 o                         
   5  -4   3        569.06        605.94         4.99 o                         
   6  -4   3         59.44         63.44         1.11 o                         
   7  -4   3          7.92          9.50         0.78 o                         
   8  -4   3          0.17         -0.36         0.82 o                         
   9  -4   3          9.11         10.54         1.16 o                         
  10  -4   3         23.44         22.27         1.91 o                         
 -10  -3   3          0.18         -0.29         1.38 o                         
  -9  -3   3          0.17          3.54         1.63 o                         
  -8  -3   3          1.39          0.82         1.16 o                         
  -7  -3   3          7.05          5.14         1.00 o                         
  -6  -3   3          9.16         13.68         0.80 o                         
  -5  -3   3        272.37        260.58         2.71 o                         
  -4  -3   3         80.05         96.88         1.23 o                         
  -3  -3   3        651.54        612.35         5.27 o                         
  -2  -3   3          0.08          0.68         0.21 o                         
  -1  -3   3       2542.72       2296.14        23.92 o                         
   0  -3   3       2374.83       2245.50        23.32 o                         
   1  -3   3         50.98         62.80         0.64 o                         
   2  -3   3       1256.47       1176.47         9.05 o                         
   3  -3   3        706.42        710.01         5.25 o                         
   4  -3   3        834.28        893.73         7.56 o                         
   5  -3   3       1756.12       1823.66        14.11 o                         
   6  -3   3         34.21         34.37         1.35 o                         
   7  -3   3          0.12          0.03         0.90 o                         
   8  -3   3         35.39         30.72         1.88 o                         
   9  -3   3          0.89          0.44         1.18 o                         
  10  -3   3         17.84         21.48         1.95 o                         
 -10  -2   3          0.00         -0.54         1.47 o                         
  -9  -2   3          0.38         -0.58         1.17 o                         
  -8  -2   3         14.13         15.31         1.34 o                         
  -7  -2   3         51.72         47.31         1.90 o                         
  -6  -2   3         53.00         60.76         1.36 o                         
  -5  -2   3         50.53         73.85         1.11 o                         
  -4  -2   3        895.35        872.83         7.73 o                         
  -3  -2   3       1816.86       1724.33        16.21 o                         
  -2  -2   3        410.79        402.21         3.51 o                         
  -1  -2   3       5931.87       6208.61       192.20 o                         
   0  -2   3       1244.72       1179.55        10.05 o                         
   1  -2   3       1090.50        993.89         8.21 o                         
   2  -2   3          4.61          6.45         0.27 o                         
   3  -2   3          9.94          8.14         0.28 o                         
   4  -2   3        227.38        254.60         2.25 o                         
   5  -2   3       1263.23       1270.56        10.68 o                         
   6  -2   3        141.68        126.44         1.83 o                         
   7  -2   3        518.94        483.41         6.39 o                         
   8  -2   3        122.17        103.43         2.97 o                         
   9  -2   3         10.84         14.92         1.75 o                         
  10  -2   3          3.98          5.18         1.67 o                         
 -10  -1   3          0.04          0.61         1.45 o                         
  -9  -1   3         33.00         31.69         1.64 o                         
  -8  -1   3        184.04        170.27         2.91 o                         
  -7  -1   3         76.87         79.16         1.50 o                         
  -6  -1   3         37.27         44.67         1.00 o                         
  -5  -1   3        202.84        234.56         2.46 o                         
  -4  -1   3       2346.44       2438.69        20.87 o                         
  -3  -1   3        627.78        584.69         4.84 o                         
  -2  -1   3        459.27        403.17         3.77 o                         
  -1  -1   3        120.81        106.28         0.97 o                         
   0  -1   3        554.46        542.58         3.96 o                         
   1  -1   3       6214.44       5749.23       120.51 o                         
   2  -1   3        209.09        179.50         1.56 o                         
   3  -1   3        314.43        315.62         2.39 o                         
   4  -1   3        203.67        223.51         2.26 o                         
   5  -1   3         15.51         12.73         0.51 o                         
   6  -1   3        470.93        471.44         4.76 o                         
   7  -1   3        313.17        321.45         4.49 o                         
   8  -1   3        137.21        132.19         3.30 o                         
   9  -1   3         16.62         21.37         1.82 o                         
  10  -1   3          3.89          5.22         1.77 o                         
 -10   0   3          0.16         -0.41         1.00 o                         
  -9   0   3         14.53         13.80         1.20 o                         
  -8   0   3        107.40        117.25         2.04 o                         
  -7   0   3        452.59        418.97         4.26 o                         
  -6   0   3        232.46        224.59         3.06 o                         
  -5   0   3         87.49         89.08         1.16 o                         
  -4   0   3          2.12          0.85         0.26 o                         
  -3   0   3        706.12        674.84         6.26 o                         
  -2   0   3       5246.84       5520.86       150.38 o                         
  -1   0   3        645.84        637.49         5.57 o                         
   0   0   3       2872.80       2703.17        32.42 o                         
   1   0   3         97.35         85.35         0.80 o                         
   2   0   3        223.09        227.24         1.74 o                         
   3   0   3       1081.60       1157.77         8.70 o                         
   4   0   3        217.89        266.50         2.39 o                         
   5   0   3        186.39        170.46         1.73 o                         
   6   0   3          0.01          1.62         0.71 o                         
   7   0   3         20.74         26.38         1.26 o                         
   8   0   3        101.69        120.48         2.74 o                         
   9   0   3         64.57         64.06         2.20 o                         
  10   0   3          4.64          5.64         1.74 o                         
 -10   1   3          6.74          8.38         1.35 o                         
  -9   1   3         33.42         26.88         1.17 o                         
  -8   1   3         82.74         66.65         1.46 o                         
  -7   1   3        184.42        194.21         2.42 o                         
  -6   1   3         59.10         57.74         1.04 o                         
  -5   1   3          7.81          4.71         0.41 o                         
  -4   1   3        119.46        159.70         1.77 o                         
  -3   1   3        260.45        242.88         2.29 o                         
  -2   1   3        826.31        875.49         7.64 o                         
  -1   1   3          9.68         12.36         0.31 o                         
   0   1   3        133.45        131.55         1.27 o                         
   1   1   3       2517.70       2395.25        20.36 o                         
   2   1   3       1318.59       1315.73        10.12 o                         
   3   1   3       1684.40       1641.13        13.10 o                         
   4   1   3         61.66         51.08         0.81 o                         
   5   1   3         56.56         54.88         1.12 o                         
   6   1   3          0.46          1.54         0.73 o                         
   7   1   3         15.60         24.30         1.16 o                         
   8   1   3         32.13         31.97         1.57 o                         
   9   1   3         16.68         16.28         1.72 o                         
  10   1   3          0.00         -1.54         1.84 o                         
 -10   2   3          0.28         -1.01         1.19 o                         
  -9   2   3         28.42         28.92         1.08 o                         
  -8   2   3          7.08          6.38         0.72 o                         
  -7   2   3         47.37         51.23         1.75 o                         
  -6   2   3         75.04         65.93         1.24 o                         
  -5   2   3          1.78         -0.07         0.33 o                         
  -4   2   3       2497.66       2470.81        25.58 o                         
  -3   2   3          3.01          3.85         0.30 o                         
  -2   2   3        312.56        312.10         2.93 o                         
  -1   2   3        519.86        499.49         4.12 o                         
   0   2   3       2199.83       2052.84        18.27 o                         
   1   2   3          6.22         11.42         0.39 o                         
   2   2   3         67.00         72.39         0.84 o                         
   3   2   3          9.96         14.42         0.48 o                         
   4   2   3         75.52         79.81         1.14 o                         
   5   2   3         49.55         47.95         0.90 o                         
   6   2   3        193.27        183.63         2.60 o                         
   7   2   3         84.42         86.29         1.64 o                         
   8   2   3          0.00          0.23         1.42 o                         
   9   2   3          4.09          5.56         1.72 o                         
 -10   3   3          2.05          1.80         0.95 o                         
  -9   3   3          2.18          3.85         0.74 o                         
  -8   3   3          2.55          3.01         0.61 o                         
  -7   3   3        219.37        239.45         3.14 o                         
  -6   3   3         93.23         84.95         1.53 o                         
  -5   3   3       1255.64       1267.14        11.17 o                         
  -4   3   3       1534.05       1505.50        20.61 o                         
  -3   3   3       1362.08       1380.56        11.99 o                         
  -2   3   3        319.78        355.41         3.08 o                         
  -1   3   3         19.26         22.50         0.49 o                         
   0   3   3        916.59        890.49         7.83 o                         
   1   3   3         27.99         28.82         0.65 o                         
   2   3   3         75.70         89.02         1.31 o                         
   3   3   3         11.38         12.56         0.51 o                         
   4   3   3          7.45          6.62         0.43 o                         
   5   3   3          0.05         -0.20         0.57 o                         
   6   3   3          8.61         11.27         0.95 o                         
   7   3   3         63.61         58.98         1.40 o                         
   8   3   3          0.62         -0.10         1.04 o                         
   9   3   3          0.24          0.65         0.94 o                         
 -10   4   3          5.82          7.00         1.95 o                         
  -9   4   3          1.53          0.20         0.78 o                         
  -8   4   3          0.14          0.27         0.94 o                         
  -7   4   3         69.84         66.75         1.71 o                         
  -6   4   3         13.56         17.04         1.41 o                         
  -5   4   3        248.32        278.93         3.07 o                         
  -4   4   3        139.02        140.91         1.71 o                         
  -3   4   3        885.30        969.96         8.95 o                         
  -2   4   3          1.37          1.85         0.27 o                         
  -1   4   3          3.21          2.70         0.25 o                         
   0   4   3        457.45        417.96         3.76 o                         
   1   4   3        685.28        702.77         6.27 o                         
   2   4   3          1.47          1.66         0.46 o                         
   3   4   3          0.47          0.60         0.39 o                         
   4   4   3        130.95        137.85         1.67 o                         
   5   4   3          3.84          2.52         0.53 o                         
   6   4   3        127.74        136.02         2.53 o                         
   7   4   3          0.39         -0.80         0.80 o                         
   8   4   3          9.26          8.83         1.95 o                         
   9   4   3          6.65         11.24         2.67 o                         
 -10   5   3          0.81         -0.26         1.35 o                         
  -9   5   3          5.39          2.63         1.70 o                         
  -8   5   3          1.02          2.82         1.01 o                         
  -7   5   3         50.35         43.97         1.79 o                         
  -6   5   3        100.50        104.21         1.99 o                         
  -5   5   3         89.41         82.97         1.31 o                         
  -4   5   3         63.85         67.89         1.02 o                         
  -3   5   3        421.50        431.54         3.95 o                         
  -2   5   3         13.24          9.83         0.52 o                         
  -1   5   3        301.03        361.55         3.34 o                         
   0   5   3        799.62        802.08         6.90 o                         
   1   5   3        987.90       1068.05         9.43 o                         
   2   5   3         12.68         17.66         0.70 o                         
   3   5   3        695.98        688.70         6.16 o                         
   4   5   3          0.09          1.30         0.64 o                         
   5   5   3         41.38         35.43         1.69 o                         
   6   5   3         10.61          7.59         0.97 o                         
   7   5   3          0.42          0.00         1.29 o                         
   8   5   3          8.77          9.79         2.01 o                         
 -10   6   3          0.09         -0.55         1.22 o                         
  -9   6   3          0.62          1.30         1.13 o                         
  -8   6   3          2.48          4.47         1.13 o                         
  -7   6   3         84.74         84.70         2.19 o                         
  -6   6   3        129.49        130.13         3.14 o                         
  -5   6   3         17.07         15.36         1.06 o                         
  -4   6   3        173.80        176.58         2.10 o                         
  -3   6   3        153.72        164.84         1.91 o                         
  -2   6   3        122.96        137.40         1.80 o                         
  -1   6   3        251.15        270.35         2.58 o                         
   0   6   3        937.09        960.06         9.00 o                         
   1   6   3        554.96        609.25         5.90 o                         
   2   6   3        485.55        478.25         4.60 o                         
   3   6   3          1.62          1.83         0.63 o                         
   4   6   3         24.96         24.09         1.11 o                         
   5   6   3          3.52          2.92         0.88 o                         
   6   6   3          6.61         11.16         0.77 o                         
   7   6   3          0.57         -1.06         1.06 o                         
   8   6   3          8.84          7.97         1.45 o                         
  -9   7   3          3.86          4.03         1.06 o                         
  -8   7   3          0.11          0.02         1.15 o                         
  -7   7   3         30.09         31.02         1.65 o                         
  -6   7   3          3.73          4.09         0.95 o                         
  -5   7   3          3.31          3.51         0.71 o                         
  -4   7   3          2.70          2.40         0.66 o                         
  -3   7   3        116.65        133.22         1.82 o                         
  -2   7   3        146.16        145.74         1.91 o                         
  -1   7   3        202.33        192.49         2.03 o                         
   0   7   3         20.20         26.49         0.75 o                         
   1   7   3          3.93          3.63         0.72 o                         
   2   7   3         38.00         36.75         1.17 o                         
   3   7   3         31.11         23.06         1.52 o                         
   4   7   3         16.49         17.10         1.34 o                         
   5   7   3         59.36         63.88         2.15 o                         
   6   7   3          3.96          7.71         1.13 o                         
   7   7   3          0.00          1.28         1.20 o                         
  -9   8   3          2.71          3.60         1.22 o                         
  -8   8   3         19.83         21.80         1.55 o                         
  -7   8   3         16.79         21.05         1.47 o                         
  -6   8   3         99.31         99.48         2.08 o                         
  -5   8   3          0.20          0.02         0.71 o                         
  -4   8   3          8.55          8.40         0.66 o                         
  -3   8   3          0.03         -0.64         0.64 o                         
  -2   8   3          1.62          1.98         0.60 o                         
  -1   8   3         23.28         27.58         1.50 o                         
   0   8   3          0.51          0.60         0.54 o                         
   1   8   3          2.10          2.64         0.63 o                         
   2   8   3          3.22          2.68         0.50 o                         
   3   8   3          2.71          2.21         0.91 o                         
   4   8   3         59.19         56.64         2.11 o                         
   5   8   3         51.17         57.50         2.02 o                         
   6   8   3          9.23         10.61         1.52 o                         
   7   8   3          3.82          3.10         1.32 o                         
  -9   9   3          1.33          2.62         1.38 o                         
  -8   9   3         12.98         14.40         1.72 o                         
  -7   9   3         30.70         28.89         1.50 o                         
  -6   9   3        106.52        121.41         2.76 o                         
  -5   9   3          0.97          3.39         1.39 o                         
  -4   9   3         48.22         53.16         1.45 o                         
  -3   9   3          3.62          6.24         0.81 o                         
  -2   9   3          5.61          5.26         0.76 o                         
  -1   9   3         26.57         23.76         1.20 o                         
   0   9   3          1.10          1.56         0.76 o                         
   1   9   3         56.44         57.74         1.61 o                         
   2   9   3         68.65         60.87         1.58 o                         
   3   9   3          9.52          9.45         1.27 o                         
   4   9   3         27.70         27.27         1.69 o                         
   5   9   3         62.27         61.34         2.56 o                         
   6   9   3          0.43          2.98         1.35 o                         
  -8  10   3          3.72          1.72         1.36 o                         
  -7  10   3          7.59          7.50         1.48 o                         
  -6  10   3         34.23         45.50         2.02 o                         
  -5  10   3         16.23         14.71         1.23 o                         
  -4  10   3          0.22         -0.86         0.86 o                         
  -3  10   3          0.97          0.09         0.68 o                         
  -2  10   3         22.81         25.51         1.21 o                         
  -1  10   3         14.84         15.26         1.19 o                         
   0  10   3         41.75         48.96         1.66 o                         
   1  10   3         13.53         13.83         1.00 o                         
   2  10   3         39.20         34.81         1.69 o                         
   3  10   3          2.90          1.35         1.60 o                         
   4  10   3          0.60          0.08         1.62 o                         
   5  10   3          5.88          8.03         1.71 o                         
  -7  11   3          0.53          0.05         1.34 o                         
  -6  11   3          7.38         10.03         1.36 o                         
  -5  11   3          3.29          2.96         2.40 o                         
  -4  11   3          8.34          8.78         0.93 o                         
  -3  11   3          5.78          7.44         0.84 o                         
  -2  11   3          1.15          2.29         0.81 o                         
  -1  11   3          0.90          1.17         1.09 o                         
   0  11   3         13.92         18.06         1.08 o                         
   1  11   3         67.68         62.11         2.89 o                         
   2  11   3          3.76          3.39         1.39 o                         
   3  11   3          1.46          0.72         1.75 o                         
   4  11   3         11.83         10.80         1.77 o                         
  -6  12   3          2.01          4.62         1.47 o                         
  -5  12   3          0.01          0.95         1.31 o                         
  -4  12   3          3.06          3.72         1.14 o                         
  -3  12   3          0.02          1.11         0.90 o                         
  -2  12   3          0.97          1.76         1.39 o                         
  -1  12   3          1.02         -0.25         1.21 o                         
   0  12   3         83.72         88.61         2.37 o                         
   1  12   3         15.77         18.80         1.91 o                         
   2  12   3          0.03         -0.82         1.87 o                         
   3  12   3          7.26          8.65         2.24 o                         
  -5  13   3          1.42          1.94         1.23 o                         
  -4  13   3         15.36         13.98         1.70 o                         
  -3  13   3          4.87          7.29         2.72 o                         
  -2  13   3          0.00         -1.67         1.67 o                         
  -1  13   3          7.85          8.89         1.61 o                         
   0  13   3          4.16          7.46         1.52 o                         
   1  13   3          2.22          3.00         1.45 o                         
  -1 -16   4          5.26          6.72         1.19 o                         
   0 -16   4          0.29          1.91         0.85 o                         
   1 -16   4          4.61          6.06         1.12 o                         
   2 -16   4          9.28          8.40         1.31 o                         
   3 -16   4          0.00         -0.12         1.48 o                         
   4 -16   4          2.81          1.96         1.53 o                         
  -3 -15   4          0.25         -0.68         1.42 o                         
  -2 -15   4          2.00          1.55         1.25 o                         
  -1 -15   4          0.00          0.81         1.17 o                         
   0 -15   4          0.09         -0.60         1.00 o                         
   1 -15   4          2.63          0.50         1.03 o                         
   2 -15   4         26.18         19.51         1.15 o                         
   3 -15   4          6.84          6.20         1.48 o                         
   4 -15   4          3.30          3.09         1.36 o                         
   5 -15   4         13.37         11.98         2.09 o                         
   6 -15   4         17.92         16.10         2.38 o                         
  -4 -14   4          7.88          6.38         1.21 o                         
  -3 -14   4          1.76          1.99         1.07 o                         
  -2 -14   4          9.84         10.04         1.99 o                         
  -1 -14   4          5.62          8.09         0.84 o                         
   0 -14   4         19.30         17.58         1.38 o                         
   1 -14   4          2.71          3.17         1.16 o                         
   2 -14   4          3.88          3.27         0.78 o                         
   3 -14   4          6.35          5.79         1.19 o                         
   4 -14   4          0.29          0.59         0.99 o                         
   5 -14   4         14.50         13.27         2.49 o                         
   6 -14   4          0.05          0.64         1.79 o                         
   7 -14   4          1.20          4.57         1.69 o                         
  -5 -13   4         18.59         23.37         2.11 o                         
  -4 -13   4          1.63         -0.37         0.96 o                         
  -3 -13   4          1.48          4.20         0.89 o                         
  -2 -13   4          9.50         10.93         1.09 o                         
  -1 -13   4          0.37          0.48         0.63 o                         
   0 -13   4          0.46          0.22         0.63 o                         
   1 -13   4          7.77          8.10         0.82 o                         
   2 -13   4          0.38         -0.81         0.81 o                         
   3 -13   4          0.17         -0.38         0.77 o                         
   4 -13   4          0.00         -0.08         0.99 o                         
   5 -13   4          0.16          2.08         1.48 o                         
   6 -13   4          4.18          9.04         1.78 o                         
   7 -13   4          6.17          5.63         1.52 o                         
   8 -13   4          1.07          1.53         1.62 o                         
  -6 -12   4         19.84         30.82         2.58 o                         
  -5 -12   4          6.97          6.42         1.56 o                         
  -4 -12   4          0.54          0.10         0.86 o                         
  -3 -12   4          3.40          3.42         0.81 o                         
  -2 -12   4          4.82          5.92         0.98 o                         
  -1 -12   4        189.35        192.06         3.24 o                         
   0 -12   4         11.56         13.04         0.71 o                         
   1 -12   4        140.90        151.02         2.36 o                         
   2 -12   4          0.66         -0.02         0.61 o                         
   3 -12   4          6.52          5.58         0.76 o                         
   4 -12   4          0.01         -0.12         0.77 o                         
   5 -12   4         11.75         14.64         0.81 o                         
   6 -12   4         18.44         19.49         1.65 o                         
   7 -12   4         26.89         25.05         1.48 o                         
   8 -12   4          0.46         -1.46         1.46 o                         
  -7 -11   4         11.06         11.86         1.64 o                         
  -6 -11   4         33.85         41.92         2.75 o                         
  -5 -11   4          0.43          0.07         1.13 o                         
  -4 -11   4         12.27         15.20         1.62 o                         
  -3 -11   4          0.06          0.16         0.60 o                         
  -2 -11   4         27.74         29.38         1.03 o                         
  -1 -11   4        465.41        474.25         4.40 o                         
   0 -11   4         12.85         10.04         1.17 o                         
   1 -11   4          8.45         11.62         0.96 o                         
   2 -11   4          3.13          0.15         1.02 o                         
   3 -11   4          2.42          2.93         0.60 o                         
   4 -11   4         50.86         52.58         1.18 o                         
   5 -11   4          8.87          6.56         0.70 o                         
   6 -11   4          4.34          4.06         0.84 o                         
   7 -11   4          0.29          0.91         1.15 o                         
   8 -11   4          1.10          1.11         1.31 o                         
   9 -11   4          8.21          6.45         1.80 o                         
  -7 -10   4         23.01         20.96         1.66 o                         
  -6 -10   4         20.52         19.89         1.87 o                         
  -5 -10   4          0.95          0.84         0.85 o                         
  -4 -10   4         10.70         10.73         0.82 o                         
  -3 -10   4         55.57         54.33         1.41 o                         
  -2 -10   4         98.09         94.05         1.78 o                         
  -1 -10   4        514.39        511.94         5.12 o                         
   0 -10   4          7.70          9.52         0.47 o                         
   1 -10   4         20.44         17.41         0.67 o                         
   2 -10   4          1.93          1.66         0.44 o                         
   3 -10   4          1.15          0.55         0.49 o                         
   4 -10   4        119.19        126.43         1.87 o                         
   5 -10   4         83.93         74.76         1.41 o                         
   6 -10   4          1.87          3.07         0.75 o                         
   7 -10   4          1.05          0.59         1.14 o                         
   8 -10   4          0.03         -1.28         1.28 o                         
   9 -10   4         24.09         20.48         1.81 o                         
  -8  -9   4          1.68          1.12         2.11 o                         
  -7  -9   4         12.55          9.90         1.07 o                         
  -6  -9   4         51.83         57.92         1.67 o                         
  -5  -9   4         16.86         18.66         1.38 o                         
  -4  -9   4          0.74         -0.35         0.75 o                         
  -3  -9   4        272.50        263.33         3.26 o                         
  -2  -9   4        365.11        361.47         3.81 o                         
  -1  -9   4         11.54         14.76         0.92 o                         
   0  -9   4         45.83         43.32         0.84 o                         
   1  -9   4         71.88         81.88         1.20 o                         
   2  -9   4         81.95        103.47         1.79 o                         
   3  -9   4        147.07        170.29         1.77 o                         
   4  -9   4        142.37        130.53         1.86 o                         
   5  -9   4          0.79          0.50         0.54 o                         
   6  -9   4          0.20         -0.33         0.89 o                         
   7  -9   4         16.66         13.31         1.24 o                         
   8  -9   4          6.82          5.81         1.34 o                         
   9  -9   4         15.07         10.61         1.53 o                         
  -8  -8   4         13.08          9.16         1.54 o                         
  -7  -8   4          6.17          7.80         0.92 o                         
  -6  -8   4          1.71          0.96         0.71 o                         
  -5  -8   4          2.33          2.11         0.75 o                         
  -4  -8   4          4.22          3.70         0.62 o                         
  -3  -8   4          9.89          9.87         0.57 o                         
  -2  -8   4         10.05          8.36         0.53 o                         
  -1  -8   4       2341.62       2360.65        19.48 o                         
   0  -8   4       7399.27       7118.17        73.76 o                         
   1  -8   4        961.90        986.42         8.39 o                         
   2  -8   4        191.98        200.13         2.00 o                         
   3  -8   4        119.85        125.86         1.38 o                         
   4  -8   4          2.19          5.84         0.42 o                         
   5  -8   4          7.48         10.11         0.92 o                         
   6  -8   4         22.61         20.62         0.93 o                         
   7  -8   4         22.34         19.13         1.48 o                         
   8  -8   4          9.92          7.44         1.18 o                         
   9  -8   4          8.19          8.12         1.82 o                         
  10  -8   4          7.63          7.73         2.34 o                         
  -9  -7   4          3.95          4.03         2.07 o                         
  -8  -7   4         15.15          9.78         1.50 o                         
  -7  -7   4          1.02          1.06         0.80 o                         
  -6  -7   4          2.63          1.16         0.79 o                         
  -5  -7   4         20.54         22.05         1.14 o                         
  -4  -7   4        180.67        195.64         2.60 o                         
  -3  -7   4        417.59        405.27         4.34 o                         
  -2  -7   4        171.26        159.53         1.92 o                         
  -1  -7   4       1139.73       1137.78        17.77 o                         
   0  -7   4          1.71          2.91         0.31 o                         
   1  -7   4        122.99        126.80         1.46 o                         
   2  -7   4       1921.84       1893.54        16.33 o                         
   3  -7   4          7.46          4.04         0.43 o                         
   4  -7   4        286.30        298.39         2.99 o                         
   5  -7   4        130.10        135.75         1.64 o                         
   6  -7   4          3.29          2.04         0.56 o                         
   7  -7   4         13.41         12.16         1.14 o                         
   8  -7   4          4.55          5.40         1.05 o                         
   9  -7   4          0.20         -0.22         0.78 o                         
  10  -7   4          0.02          0.11         1.78 o                         
  -9  -6   4          0.76          2.10         1.77 o                         
  -8  -6   4          0.35          3.31         1.34 o                         
  -7  -6   4         14.85         13.13         1.22 o                         
  -6  -6   4          3.84          3.73         0.77 o                         
  -5  -6   4         51.01         55.27         1.34 o                         
  -4  -6   4        226.60        226.77         2.59 o                         
  -3  -6   4         29.62         26.75         0.72 o                         
  -2  -6   4        197.16        205.14         2.24 o                         
  -1  -6   4         36.03         46.64         0.66 o                         
   0  -6   4         31.80         22.17         0.49 o                         
   1  -6   4         25.65         24.31         0.43 o                         
   2  -6   4        411.03        488.50         3.74 o                         
   3  -6   4        467.91        505.62         4.02 o                         
   4  -6   4         42.21         32.96         0.61 o                         
   5  -6   4          0.12          0.59         0.36 o                         
   6  -6   4        111.61        105.79         1.59 o                         
   7  -6   4          7.15          6.71         0.74 o                         
   8  -6   4          6.20          3.74         0.63 o                         
   9  -6   4          1.96          2.94         1.24 o                         
  10  -6   4          0.00         -1.54         1.54 o                         
  -9  -5   4          0.84          1.31         1.67 o                         
  -8  -5   4          0.53         -0.38         1.26 o                         
  -7  -5   4         56.65         51.35         1.52 o                         
  -6  -5   4         34.23         33.24         1.25 o                         
  -5  -5   4          1.58          1.62         0.40 o                         
  -4  -5   4        171.63        190.64         1.95 o                         
  -3  -5   4          0.31         -0.23         0.23 o                         
  -2  -5   4         54.41         64.12         0.89 o                         
  -1  -5   4        653.41        634.11         5.42 o                         
   0  -5   4         17.70         20.49         0.47 o                         
   1  -5   4       1542.60       1463.54        11.23 o                         
   2  -5   4        121.74        111.39         1.13 o                         
   3  -5   4          2.99          2.31         0.24 o                         
   4  -5   4        173.49        161.53         1.55 o                         
   5  -5   4         50.24         60.62         1.08 o                         
   6  -5   4          2.53          1.15         0.84 o                         
   7  -5   4         19.48         20.11         0.89 o                         
   8  -5   4         27.93         22.99         1.28 o                         
   9  -5   4          0.29          1.92         0.98 o                         
  10  -5   4          3.36          4.35         1.67 o                         
 -10  -4   4          0.47          2.12         1.85 o                         
  -9  -4   4          4.15          3.83         1.65 o                         
  -8  -4   4          7.59         10.70         1.38 o                         
  -7  -4   4         29.54         31.69         1.43 o                         
  -6  -4   4          6.19          6.84         0.78 o                         
  -5  -4   4         35.43         39.00         0.96 o                         
  -4  -4   4        488.22        505.62         4.38 o                         
  -3  -4   4         49.05         46.48         0.79 o                         
  -2  -4   4        416.97        423.41         3.89 o                         
  -1  -4   4        369.67        381.23         3.65 o                         
   0  -4   4        523.49        590.58         4.50 o                         
   1  -4   4         27.58         31.95         0.53 o                         
   2  -4   4        334.44        319.59         2.87 o                         
   3  -4   4         10.30         20.09         0.46 o                         
   4  -4   4        233.58        265.68         2.30 o                         
   5  -4   4         40.71         37.54         0.73 o                         
   6  -4   4         27.02         28.53         1.02 o                         
   7  -4   4          3.29          4.15         0.74 o                         
   8  -4   4         18.14         20.33         1.58 o                         
   9  -4   4         14.79         17.90         1.86 o                         
  10  -4   4          5.50          9.15         1.77 o                         
 -10  -3   4          0.46         -1.05         1.61 o                         
  -9  -3   4          9.61         10.94         2.24 o                         
  -8  -3   4         82.30         72.76         2.22 o                         
  -7  -3   4          8.41          8.01         0.94 o                         
  -6  -3   4         36.39         36.91         1.37 o                         
  -5  -3   4         32.87         28.07         0.72 o                         
  -4  -3   4         15.85         17.90         0.80 o                         
  -3  -3   4        294.00        273.44         2.69 o                         
  -2  -3   4        372.21        375.28         3.83 o                         
  -1  -3   4         69.89         67.77         0.81 o                         
   0  -3   4       4037.15       3707.45       108.47 o                         
   1  -3   4       1926.89       1695.78        15.11 o                         
   2  -3   4         93.20         93.60         0.94 o                         
   3  -3   4       1802.88       1761.96        13.53 o                         
   4  -3   4         32.85         25.76         0.55 o                         
   5  -3   4         62.28         65.07         0.93 o                         
   6  -3   4        107.83        115.77         1.67 o                         
   7  -3   4         10.89         15.19         1.36 o                         
   8  -3   4         55.84         51.04         2.34 o                         
   9  -3   4         33.17         32.94         1.96 o                         
  10  -3   4         47.73         50.18         3.56 o                         
 -10  -2   4          3.77          3.16         1.40 o                         
  -9  -2   4          3.21          4.00         1.16 o                         
  -8  -2   4         10.38         10.92         1.20 o                         
  -7  -2   4         47.02         40.54         1.36 o                         
  -6  -2   4          3.20          1.94         0.66 o                         
  -5  -2   4        106.60        102.10         1.45 o                         
  -4  -2   4       1742.33       1743.07        21.96 o                         
  -3  -2   4        164.42        182.34         1.83 o                         
  -2  -2   4        324.54        335.80         2.89 o                         
  -1  -2   4        333.91        339.33         2.95 o                         
   0  -2   4          6.85          6.35         0.20 o                         
   1  -2   4        311.55        341.66         3.10 o                         
   2  -2   4       2103.00       1910.85        14.14 o                         
   3  -2   4       1300.25       1393.10        11.14 o                         
   4  -2   4        124.01        104.33         1.14 o                         
   5  -2   4        358.80        360.09         3.13 o                         
   6  -2   4        484.02        451.83         5.10 o                         
   7  -2   4       1042.63       1008.49        11.38 o                         
   8  -2   4         20.85         16.03         1.58 o                         
   9  -2   4         23.40         21.11         1.83 o                         
  10  -2   4          9.47          9.44         1.80 o                         
 -10  -1   4          2.98          0.96         1.41 o                         
  -9  -1   4         15.35         16.70         1.61 o                         
  -8  -1   4         39.13         40.55         1.48 o                         
  -7  -1   4        230.04        236.05         2.58 o                         
  -6  -1   4         31.25         28.39         0.82 o                         
  -5  -1   4         34.32         36.33         0.77 o                         
  -4  -1   4        173.57        174.04         1.82 o                         
  -3  -1   4          2.74          5.83         0.35 o                         
  -2  -1   4       1347.37       1279.50        11.03 o                         
  -1  -1   4         76.29         63.48         0.72 o                         
   0  -1   4        865.74        886.06         6.63 o                         
   1  -1   4         24.80         24.86         0.37 o                         
   2  -1   4        483.65        435.97         3.66 o                         
   3  -1   4       2783.05       2884.19        22.73 o                         
   4  -1   4        371.96        405.23         3.46 o                         
   5  -1   4         10.76         18.47         0.60 o                         
   6  -1   4        496.24        471.62         4.76 o                         
   7  -1   4        302.22        293.76         4.19 o                         
   8  -1   4          4.15          6.19         1.33 o                         
   9  -1   4         34.02         36.21         2.39 o                         
  10  -1   4          0.31          0.28         1.85 o                         
 -10   0   4          4.05          3.98         1.13 o                         
  -9   0   4         19.42         19.31         1.30 o                         
  -8   0   4          6.29          9.06         0.95 o                         
  -7   0   4       1353.39       1325.12        12.95 o                         
  -6   0   4        154.60        157.70         1.89 o                         
  -5   0   4          5.90          8.83         0.63 o                         
  -4   0   4        407.40        476.77         5.09 o                         
  -3   0   4       1992.68       1994.53        17.85 o                         
  -2   0   4        283.20        322.44         3.14 o                         
  -1   0   4        517.98        503.09         4.49 o                         
   0   0   4        610.18        596.32         4.68 o                         
   1   0   4         65.33         76.89         0.79 o                         
   2   0   4       1787.70       1784.55        13.23 o                         
   3   0   4        137.62        178.86         1.65 o                         
   4   0   4          0.04          0.76         0.32 o                         
   5   0   4        105.67        106.04         1.99 o                         
   6   0   4        272.11        275.21         3.11 o                         
   7   0   4         13.47         18.30         1.19 o                         
   8   0   4         73.11         77.86         2.17 o                         
   9   0   4          6.48          5.62         1.48 o                         
  10   0   4          2.43          1.21         1.54 o                         
 -10   1   4          0.20          0.41         1.01 o                         
  -9   1   4          0.12          1.39         0.86 o                         
  -8   1   4         21.56         19.31         1.24 o                         
  -7   1   4        109.76        112.88         1.68 o                         
  -6   1   4          6.01          3.58         0.41 o                         
  -5   1   4         81.18         79.61         1.22 o                         
  -4   1   4        449.66        426.72         3.90 o                         
  -3   1   4       3249.91       3216.79        26.28 o                         
  -2   1   4         34.54         32.33         0.56 o                         
  -1   1   4          0.53          0.56         0.15 o                         
   0   1   4       1227.06       1124.88         9.71 o                         
   1   1   4       1198.60       1210.14         9.68 o                         
   2   1   4        199.55        207.73         1.98 o                         
   3   1   4        756.67        815.44         7.23 o                         
   4   1   4         10.21         10.17         0.65 o                         
   5   1   4         79.58         68.91         1.11 o                         
   6   1   4        122.25        117.93         1.84 o                         
   7   1   4         40.34         52.43         1.29 o                         
   8   1   4          4.43          5.49         1.66 o                         
   9   1   4          4.02          6.37         1.14 o                         
 -10   2   4         29.96         41.42         3.28 o                         
  -9   2   4         14.11         17.20         1.11 o                         
  -8   2   4          0.23          0.70         0.64 o                         
  -7   2   4        174.15        172.85         2.36 o                         
  -6   2   4          0.17         -0.48         0.70 o                         
  -5   2   4        243.19        241.10         2.70 o                         
  -4   2   4       2277.62       2069.88        18.22 o                         
  -3   2   4        830.97        927.24         8.19 o                         
  -2   2   4       2799.35       2655.29        20.97 o                         
  -1   2   4          1.47          0.46         0.22 o                         
   0   2   4       1292.31       1411.57        11.70 o                         
   1   2   4        205.11        219.76         1.93 o                         
   2   2   4       1012.87       1101.24         8.60 o                         
   3   2   4         81.07        102.83         1.35 o                         
   4   2   4        260.64        250.61         3.09 o                         
   5   2   4         12.52         11.63         0.79 o                         
   6   2   4        527.40        494.27         5.29 o                         
   7   2   4        343.87        331.40         3.87 o                         
   8   2   4          4.20          5.73         0.91 o                         
   9   2   4          0.62         -0.32         0.93 o                         
 -10   3   4          0.61          0.20         1.43 o                         
  -9   3   4         28.88         30.29         1.60 o                         
  -8   3   4          2.05          3.33         0.57 o                         
  -7   3   4         70.50         72.64         1.62 o                         
  -6   3   4         96.79         94.90         2.00 o                         
  -5   3   4          8.53          7.81         0.51 o                         
  -4   3   4       1281.79       1301.78        10.97 o                         
  -3   3   4        281.77        325.49         3.57 o                         
  -2   3   4       1226.78       1258.47        11.45 o                         
  -1   3   4         61.26         48.33         0.71 o                         
   0   3   4          0.01          2.30         0.28 o                         
   1   3   4        304.34        325.79         3.18 o                         
   2   3   4         42.65         32.76         0.61 o                         
   3   3   4         34.58         28.04         0.65 o                         
   4   3   4         67.85         55.41         1.23 o                         
   5   3   4         11.16         11.23         0.80 o                         
   6   3   4        200.07        210.25         3.23 o                         
   7   3   4          0.02          0.05         0.77 o                         
   8   3   4          0.08          0.27         1.53 o                         
   9   3   4          3.61          2.94         2.45 o                         
 -10   4   4          0.42         -0.71         1.86 o                         
  -9   4   4          7.59          6.34         1.25 o                         
  -8   4   4          3.31          2.41         1.09 o                         
  -7   4   4         25.79         25.60         1.30 o                         
  -6   4   4       1047.00       1055.60        12.53 o                         
  -5   4   4         63.79         51.35         1.54 o                         
  -4   4   4        202.14        189.37         2.23 o                         
  -3   4   4         21.79         32.67         0.68 o                         
  -2   4   4         74.29         80.12         1.12 o                         
  -1   4   4        326.41        328.55         3.31 o                         
   0   4   4         35.32         27.31         0.63 o                         
   1   4   4         22.11         25.76         0.60 o                         
   2   4   4          0.04          1.69         0.36 o                         
   3   4   4        301.44        301.17         2.89 o                         
   4   4   4         26.71         28.70         1.13 o                         
   5   4   4         57.85         61.71         1.35 o                         
   6   4   4          5.75          7.02         0.92 o                         
   7   4   4          9.56          9.43         1.26 o                         
   8   4   4          2.79         -0.20         0.91 o                         
 -10   5   4          0.19         -0.63         2.00 o                         
  -9   5   4          5.63          5.90         1.33 o                         
  -8   5   4          1.16          1.61         1.20 o                         
  -7   5   4        220.29        212.32         3.86 o                         
  -6   5   4         52.92         53.07         1.67 o                         
  -5   5   4         11.41         10.51         0.95 o                         
  -4   5   4        208.74        198.99         2.11 o                         
  -3   5   4        358.41        359.39         3.40 o                         
  -2   5   4          0.33          0.15         0.34 o                         
  -1   5   4        363.62        365.84         3.44 o                         
   0   5   4        248.66        242.94         2.40 o                         
   1   5   4        105.52        101.52         1.29 o                         
   2   5   4         78.80         81.54         2.12 o                         
   3   5   4         37.37         33.41         0.98 o                         
   4   5   4         69.19         61.38         2.50 o                         
   5   5   4        113.68        110.73         2.11 o                         
   6   5   4         32.48         33.17         1.53 o                         
   7   5   4          3.95          5.40         1.28 o                         
   8   5   4          4.25          5.05         1.86 o                         
 -10   6   4          9.63          8.17         1.61 o                         
  -9   6   4          0.16         -1.24         1.24 o                         
  -8   6   4          0.31          0.85         1.30 o                         
  -7   6   4          8.73          8.92         1.26 o                         
  -6   6   4        268.34        256.84         3.71 o                         
  -5   6   4         27.68         25.75         0.99 o                         
  -4   6   4          0.47         -0.42         0.54 o                         
  -3   6   4         71.27         75.94         1.15 o                         
  -2   6   4         44.45         50.88         1.30 o                         
  -1   6   4         82.15         89.02         1.24 o                         
   0   6   4        100.75         92.14         1.24 o                         
   1   6   4         75.96         78.01         1.27 o                         
   2   6   4         18.49         15.99         0.61 o                         
   3   6   4          0.31          0.60         1.12 o                         
   4   6   4         52.02         53.52         1.64 o                         
   5   6   4         98.35        115.65         2.27 o                         
   6   6   4         95.68        101.78         2.12 o                         
   7   6   4          1.35         -0.67         1.63 o                         
  -9   7   4          1.92          3.81         1.50 o                         
  -8   7   4         20.08         18.01         1.64 o                         
  -7   7   4          0.08          0.05         1.29 o                         
  -6   7   4         19.94         20.99         1.27 o                         
  -5   7   4         28.29         27.15         1.27 o                         
  -4   7   4          4.94          5.75         0.79 o                         
  -3   7   4         39.64         43.17         1.45 o                         
  -2   7   4         96.48        104.83         1.63 o                         
  -1   7   4         79.44         86.22         1.80 o                         
   0   7   4          3.39          3.10         0.49 o                         
   1   7   4         45.95         44.57         1.12 o                         
   2   7   4          1.72          0.87         0.36 o                         
   3   7   4         32.78         32.42         1.31 o                         
   4   7   4         11.70         16.74         1.46 o                         
   5   7   4         37.25         41.45         1.90 o                         
   6   7   4         21.30         23.36         1.54 o                         
   7   7   4          0.35         -1.05         1.28 o                         
  -9   8   4          7.93          9.82         1.83 o                         
  -8   8   4          0.10          2.23         1.50 o                         
  -7   8   4          0.03          0.41         1.18 o                         
  -6   8   4          9.98         12.43         1.13 o                         
  -5   8   4          4.92          4.93         0.53 o                         
  -4   8   4          8.00          9.22         0.75 o                         
  -3   8   4          7.44          7.72         0.79 o                         
  -2   8   4          0.21          0.56         0.72 o                         
  -1   8   4          4.13          5.67         0.59 o                         
   0   8   4         41.92         42.18         1.20 o                         
   1   8   4         17.95         25.35         1.12 o                         
   2   8   4          0.29          0.12         0.39 o                         
   3   8   4         12.59         13.25         1.18 o                         
   4   8   4         11.16         10.83         1.20 o                         
   5   8   4          3.63          2.14         1.07 o                         
   6   8   4          3.90          5.93         1.84 o                         
  -8   9   4          3.03          1.78         1.44 o                         
  -7   9   4          6.13          5.38         1.29 o                         
  -6   9   4         84.30         97.52         2.38 o                         
  -5   9   4         33.74         31.86         1.62 o                         
  -4   9   4         22.84         22.76         1.16 o                         
  -3   9   4         44.32         44.55         1.49 o                         
  -2   9   4          6.79          6.57         0.81 o                         
  -1   9   4          0.11          0.50         0.70 o                         
   0   9   4          0.89          0.82         0.70 o                         
   1   9   4         20.15         19.91         1.01 o                         
   2   9   4         26.18         27.66         1.76 o                         
   3   9   4          5.74          7.56         1.44 o                         
   4   9   4         45.96         47.91         2.75 o                         
   5   9   4         13.18         14.68         1.80 o                         
  -8  10   4          1.23          1.92         1.59 o                         
  -7  10   4          1.41          1.26         1.44 o                         
  -6  10   4          0.94          2.48         1.18 o                         
  -5  10   4          0.17         -0.67         0.72 o                         
  -4  10   4          0.92          0.16         1.02 o                         
  -3  10   4         11.41         10.55         1.10 o                         
  -2  10   4          2.86          3.80         0.91 o                         
  -1  10   4         68.94         71.54         1.90 o                         
   0  10   4         23.82         26.17         1.18 o                         
   1  10   4         25.23         21.86         1.10 o                         
   2  10   4          2.69          3.79         1.41 o                         
   3  10   4         14.37         16.98         2.29 o                         
   4  10   4         19.01         20.81         2.07 o                         
   5  10   4          0.03          2.14         1.67 o                         
  -7  11   4          0.44          0.18         1.53 o                         
  -6  11   4          0.22         -1.35         1.56 o                         
  -5  11   4          0.06         -1.34         1.40 o                         
  -4  11   4          0.00          0.09         1.08 o                         
  -3  11   4          1.91          0.59         0.83 o                         
  -2  11   4         40.81         46.62         1.73 o                         
  -1  11   4          3.55          4.01         1.15 o                         
   0  11   4        183.31        187.69         3.57 o                         
   1  11   4          3.50          5.73         1.40 o                         
   2  11   4          1.72          1.62         1.74 o                         
   3  11   4          0.93         -0.41         1.74 o                         
   4  11   4          0.13          1.61         1.94 o                         
  -6  12   4         12.11         12.85         2.05 o                         
  -5  12   4          2.21          3.38         1.54 o                         
  -4  12   4          0.04         -0.33         1.19 o                         
  -3  12   4          0.02         -1.22         1.36 o                         
  -2  12   4          1.60          1.03         1.64 o                         
  -1  12   4         11.40         13.07         1.60 o                         
   0  12   4          5.81          5.78         1.44 o                         
   1  12   4         16.50         15.31         2.16 o                         
   2  12   4          2.19          1.51         2.11 o                         
  -4  13   4         14.73         18.40         2.27 o                         
  -3  13   4          2.85          3.83         2.19 o                         
  -2  13   4          2.87          4.53         1.92 o                         
  -1  13   4         14.20         21.08         2.46 o                         
   0  13   4         20.53         17.82         1.85 o                         
  -2 -16   5          5.55          5.25         1.37 o                         
  -1 -16   5          3.92          5.02         1.24 o                         
   0 -16   5          0.58         -0.18         1.27 o                         
   1 -16   5          1.00          1.35         1.34 o                         
   2 -16   5          0.85         -1.06         1.41 o                         
   3 -16   5          0.01         -1.10         1.38 o                         
   4 -16   5          0.41          0.19         1.42 o                         
   5 -16   5          2.82          3.20         2.08 o                         
  -3 -15   5          1.55          1.06         1.03 o                         
  -2 -15   5          2.33          2.60         1.05 o                         
  -1 -15   5          5.96          3.00         1.51 o                         
   0 -15   5          0.08         -0.89         1.04 o                         
   1 -15   5          2.55          0.88         1.20 o                         
   2 -15   5          8.59          5.40         1.36 o                         
   3 -15   5          0.00          0.41         0.82 o                         
   4 -15   5         19.10         16.52         1.67 o                         
   5 -15   5          2.58          5.74         1.57 o                         
   6 -15   5         48.40         51.22         3.56 o                         
  -4 -14   5          4.69          3.89         1.52 o                         
  -3 -14   5          0.04          1.44         0.86 o                         
  -2 -14   5          1.18          3.15         0.86 o                         
  -1 -14   5          2.45          1.48         0.67 o                         
   0 -14   5         13.88         17.99         1.26 o                         
   1 -14   5          3.92          3.04         1.04 o                         
   2 -14   5          0.90         -0.57         1.11 o                         
   3 -14   5          0.34          0.52         0.70 o                         
   4 -14   5          0.34          1.32         0.89 o                         
   5 -14   5          1.04          0.73         1.02 o                         
   6 -14   5         12.98          9.20         1.66 o                         
   7 -14   5          1.54          0.90         1.55 o                         
  -5 -13   5          9.08          9.17         2.20 o                         
  -4 -13   5         10.43          8.51         1.38 o                         
  -3 -13   5         15.03         14.06         0.90 o                         
  -2 -13   5          1.24          1.30         0.54 o                         
  -1 -13   5         13.93         13.07         1.26 o                         
   0 -13   5         10.79         11.58         1.16 o                         
   1 -13   5          0.10         -0.37         0.85 o                         
   2 -13   5         30.52         37.95         2.15 o                         
   3 -13   5          1.65          0.27         1.10 o                         
   4 -13   5          3.62          3.33         1.21 o                         
   5 -13   5         15.39         20.06         1.17 o                         
   6 -13   5          0.10          1.31         0.87 o                         
   7 -13   5          0.01         -0.09         1.44 o                         
   8 -13   5          0.06         -1.56         1.56 o                         
  -6 -12   5          2.97          2.96         1.49 o                         
  -5 -12   5          2.50          2.22         1.61 o                         
  -4 -12   5         16.69         20.64         1.55 o                         
  -3 -12   5          3.75          1.98         0.75 o                         
  -2 -12   5          0.30         -0.43         0.63 o                         
  -1 -12   5          0.66          0.42         0.70 o                         
   0 -12   5        232.02        204.00         3.06 o                         
   1 -12   5         50.30         46.52         1.51 o                         
   2 -12   5          1.75          1.82         0.55 o                         
   3 -12   5          4.83          3.02         0.88 o                         
   4 -12   5          0.05          0.55         0.65 o                         
   5 -12   5         28.28         29.71         1.09 o                         
   6 -12   5          0.05          1.75         0.89 o                         
   7 -12   5          3.32          4.01         1.24 o                         
   8 -12   5          7.74          6.44         1.56 o                         
  -7 -11   5          1.07          3.21         1.38 o                         
  -6 -11   5          4.66          6.37         1.38 o                         
  -5 -11   5         12.65         13.87         1.45 o                         
  -4 -11   5          4.47          1.07         0.95 o                         
  -3 -11   5         31.38         29.39         1.72 o                         
  -2 -11   5         69.29         73.01         1.47 o                         
  -1 -11   5          4.99          3.15         0.65 o                         
   0 -11   5         81.29         66.51         1.93 o                         
   1 -11   5         21.10         25.46         1.17 o                         
   2 -11   5         52.74         59.15         1.26 o                         
   3 -11   5          2.29          1.93         0.71 o                         
   4 -11   5        227.26        238.95         2.91 o                         
   5 -11   5         11.74         10.49         0.78 o                         
   6 -11   5          8.72          8.99         0.87 o                         
   7 -11   5          1.10         -0.77         0.86 o                         
   8 -11   5          1.29          1.11         1.34 o                         
   9 -11   5         26.87         21.82         1.87 o                         
  -7 -10   5          0.00         -1.39         1.39 o                         
  -6 -10   5          9.72          8.91         1.51 o                         
  -5 -10   5          2.62          3.86         0.95 o                         
  -4 -10   5         21.80         16.37         1.22 o                         
  -3 -10   5        128.51        127.73         2.08 o                         
  -2 -10   5         62.13         59.67         1.22 o                         
  -1 -10   5         23.79         25.14         0.93 o                         
   0 -10   5          6.04         13.77         1.22 o                         
   1 -10   5          0.16          0.89         0.48 o                         
   2 -10   5         59.16         65.60         1.15 o                         
   3 -10   5          2.81          2.50         0.45 o                         
   4 -10   5          2.77          3.37         0.49 o                         
   5 -10   5        143.89        141.92         2.05 o                         
   6 -10   5          1.77          1.31         0.71 o                         
   7 -10   5         21.52         21.66         1.59 o                         
   8 -10   5          4.62          3.84         1.42 o                         
   9 -10   5          6.04          4.53         1.59 o                         
  -8  -9   5          1.84         -0.34         1.58 o                         
  -7  -9   5          0.96         -0.59         1.29 o                         
  -6  -9   5          9.40          9.11         0.85 o                         
  -5  -9   5         83.75         91.10         2.07 o                         
  -4  -9   5         88.46         85.39         1.96 o                         
  -3  -9   5        249.01        233.18         3.28 o                         
  -2  -9   5         20.53         20.86         0.93 o                         
  -1  -9   5        381.42        379.54         3.42 o                         
   0  -9   5        246.43        240.16         2.38 o                         
   1  -9   5        411.23        413.63         4.28 o                         
   2  -9   5         95.82         98.97         1.40 o                         
   3  -9   5         27.28         29.18         0.72 o                         
   4  -9   5         32.63         34.00         0.84 o                         
   5  -9   5          4.82          4.18         0.53 o                         
   6  -9   5          6.66          8.63         1.15 o                         
   7  -9   5          0.23          0.18         1.12 o                         
   8  -9   5          8.16          3.74         0.85 o                         
   9  -9   5          1.35          1.82         1.55 o                         
  -8  -8   5          3.01          2.71         1.95 o                         
  -7  -8   5          5.75          0.23         1.22 o                         
  -6  -8   5         20.51         21.55         1.02 o                         
  -5  -8   5         30.27         28.12         1.26 o                         
  -4  -8   5         17.14         19.21         1.27 o                         
  -3  -8   5         99.19         86.46         1.53 o                         
  -2  -8   5          2.65          0.80         0.42 o                         
  -1  -8   5        459.93        473.26         4.04 o                         
   0  -8   5       4177.17       4028.17        39.55 o                         
   1  -8   5       1133.91       1148.26         9.73 o                         
   2  -8   5        459.86        440.60         4.03 o                         
   3  -8   5         71.24         76.27         1.05 o                         
   4  -8   5        342.59        331.70         2.89 o                         
   5  -8   5          1.76          2.55         0.51 o                         
   6  -8   5          1.95          3.32         0.58 o                         
   7  -8   5          6.97         10.21         0.97 o                         
   8  -8   5          0.66          1.22         1.07 o                         
   9  -8   5          0.93          1.98         0.98 o                         
  -9  -7   5          1.12          4.13         2.15 o                         
  -8  -7   5          0.02         -0.87         1.38 o                         
  -7  -7   5         16.51         14.65         1.05 o                         
  -6  -7   5          1.61          0.84         0.89 o                         
  -5  -7   5         17.71         16.20         1.17 o                         
  -4  -7   5          0.24          0.42         0.52 o                         
  -3  -7   5        140.07        150.83         1.86 o                         
  -2  -7   5         56.30         49.52         0.93 o                         
  -1  -7   5         70.87         74.22         1.13 o                         
   0  -7   5         60.62         57.90         0.84 o                         
   1  -7   5        646.50        609.81         5.40 o                         
   2  -7   5        186.52        201.50         1.77 o                         
   3  -7   5        552.25        532.85         4.13 o                         
   4  -7   5        728.69        785.93         6.36 o                         
   5  -7   5         75.49         84.14         1.28 o                         
   6  -7   5         22.00         22.48         0.96 o                         
   7  -7   5          0.83          0.89         0.74 o                         
   8  -7   5         15.22         14.80         1.05 o                         
   9  -7   5          6.19          2.90         1.48 o                         
  10  -7   5          8.93          9.85         1.82 o                         
  -9  -6   5          0.01          0.89         1.82 o                         
  -8  -6   5         32.97         36.87         2.32 o                         
  -7  -6   5         19.18         23.54         1.33 o                         
  -6  -6   5         25.70         21.71         1.14 o                         
  -5  -6   5          0.91          1.02         0.46 o                         
  -4  -6   5        386.76        384.20         3.53 o                         
  -3  -6   5       1259.37       1287.75        10.87 o                         
  -2  -6   5         18.69         16.25         0.63 o                         
  -1  -6   5          0.01          3.46         0.24 o                         
   0  -6   5       1359.84       1399.27        11.61 o                         
   1  -6   5          0.27          0.31         0.18 o                         
   2  -6   5        144.20        168.70         1.62 o                         
   3  -6   5         16.39         20.68         0.55 o                         
   4  -6   5        345.90        327.71         2.80 o                         
   5  -6   5        279.78        290.12         2.66 o                         
   6  -6   5         27.29         24.99         1.06 o                         
   7  -6   5        250.18        236.25         3.18 o                         
   8  -6   5         48.80         39.41         1.88 o                         
   9  -6   5          1.47          0.16         1.22 o                         
  10  -6   5          0.20         -0.03         1.63 o                         
  -9  -5   5         12.60         12.06         1.91 o                         
  -8  -5   5         23.33         18.95         1.90 o                         
  -7  -5   5          6.23          4.36         1.21 o                         
  -6  -5   5          0.00          0.74         0.90 o                         
  -5  -5   5         61.92         71.26         1.17 o                         
  -4  -5   5       1069.72       1076.73         8.85 o                         
  -3  -5   5        316.10        316.87         3.00 o                         
  -2  -5   5        164.56        145.61         1.55 o                         
  -1  -5   5         49.70         41.94         0.64 o                         
   0  -5   5       1205.20       1155.41         8.65 o                         
   1  -5   5        440.47        418.56         3.55 o                         
   2  -5   5          0.05         -0.02         0.16 o                         
   3  -5   5        137.86        134.32         1.51 o                         
   4  -5   5        110.63        109.07         1.23 o                         
   5  -5   5         20.40         17.21         0.91 o                         
   6  -5   5         86.64         91.15         1.45 o                         
   7  -5   5         62.45         73.21         1.79 o                         
   8  -5   5          7.43          6.86         1.09 o                         
   9  -5   5          0.76          0.40         1.37 o                         
  10  -5   5          0.08          0.09         1.83 o                         
 -10  -4   5          5.06          5.34         1.64 o                         
  -9  -4   5          9.76          9.34         1.65 o                         
  -8  -4   5         14.58         14.93         1.42 o                         
  -7  -4   5        452.25        458.67         6.11 o                         
  -6  -4   5         72.60         64.95         1.42 o                         
  -5  -4   5        167.38        159.79         1.85 o                         
  -4  -4   5          4.65          2.40         0.34 o                         
  -3  -4   5        216.64        209.24         2.42 o                         
  -2  -4   5         37.96         37.23         0.76 o                         
  -1  -4   5          0.77          1.23         0.21 o                         
   0  -4   5        333.98        311.43         2.57 o                         
   1  -4   5         17.77         23.57         0.41 o                         
   2  -4   5         12.06         10.16         0.32 o                         
   3  -4   5          6.70          3.42         0.26 o                         
   4  -4   5        529.93        553.78         4.73 o                         
   5  -4   5        188.61        176.73         1.87 o                         
   6  -4   5          1.00          1.06         0.52 o                         
   7  -4   5          3.98          4.42         0.72 o                         
   8  -4   5          5.46          5.68         1.25 o                         
   9  -4   5          1.01          1.21         1.38 o                         
  10  -4   5          6.32          5.83         1.74 o                         
 -10  -3   5          4.13          3.02         1.53 o                         
  -9  -3   5         24.15         21.53         1.47 o                         
  -8  -3   5        119.09        115.41         2.53 o                         
  -7  -3   5        228.27        223.02         3.12 o                         
  -6  -3   5         54.09         57.60         1.27 o                         
  -5  -3   5          4.59          3.18         0.46 o                         
  -4  -3   5          5.81          4.27         0.51 o                         
  -3  -3   5        194.03        196.21         1.98 o                         
  -2  -3   5        281.81        275.63         2.56 o                         
  -1  -3   5        220.52        209.72         1.88 o                         
   0  -3   5       2630.89       2494.78        21.22 o                         
   1  -3   5        103.77        102.34         1.12 o                         
   2  -3   5        475.46        447.00         3.80 o                         
   3  -3   5       1766.55       1872.63        14.40 o                         
   4  -3   5        412.41        434.96         3.68 o                         
   5  -3   5          0.25          0.31         0.32 o                         
   6  -3   5          4.41          3.67         0.65 o                         
   7  -3   5         18.64         16.51         1.60 o                         
   8  -3   5          0.07         -0.08         1.24 o                         
   9  -3   5          0.17          0.13         1.51 o                         
  10  -3   5          0.66         -0.75         1.61 o                         
 -10  -2   5          0.00          1.00         1.41 o                         
  -9  -2   5         19.19         16.00         1.32 o                         
  -8  -2   5         32.01         29.05         1.37 o                         
  -7  -2   5          1.91          2.72         0.55 o                         
  -6  -2   5          6.22          9.17         0.76 o                         
  -5  -2   5        214.09        225.94         2.46 o                         
  -4  -2   5        122.07        142.62         1.65 o                         
  -3  -2   5         38.89         39.16         0.68 o                         
  -2  -2   5         19.25         20.62         0.57 o                         
  -1  -2   5       1636.01       1507.71        11.97 o                         
   0  -2   5        727.02        713.37         5.41 o                         
   1  -2   5        259.79        219.63         1.99 o                         
   2  -2   5         74.12         67.36         0.78 o                         
   3  -2   5        553.76        605.91         5.08 o                         
   4  -2   5         11.68          6.44         0.40 o                         
   5  -2   5          0.04         -0.23         0.36 o                         
   6  -2   5        152.68        162.53         2.24 o                         
   7  -2   5        394.34        385.42         5.21 o                         
   8  -2   5          3.49          3.15         1.32 o                         
   9  -2   5         11.08          9.51         1.89 o                         
  10  -2   5          0.00         -1.73         2.45 o                         
 -10  -1   5          0.67         -1.14         1.41 o                         
  -9  -1   5          7.55          6.02         1.26 o                         
  -8  -1   5         52.93         55.41         1.52 o                         
  -7  -1   5         79.57         93.91         1.99 o                         
  -6  -1   5          1.81          0.09         0.46 o                         
  -5  -1   5         95.83         93.88         1.26 o                         
  -4  -1   5         46.57         47.37         0.89 o                         
  -3  -1   5         63.92         64.97         0.88 o                         
  -2  -1   5        263.52        268.82         2.50 o                         
  -1  -1   5       1934.14       1814.56        14.93 o                         
   0  -1   5        119.63        121.25         1.11 o                         
   1  -1   5       2124.88       2101.22        16.05 o                         
   2  -1   5          2.35          2.93         0.24 o                         
   3  -1   5        748.30        783.79         6.46 o                         
   4  -1   5         34.33         25.42         0.63 o                         
   5  -1   5         12.84         17.14         0.74 o                         
   6  -1   5        140.74        137.84         1.83 o                         
   7  -1   5          0.02          0.80         0.56 o                         
   8  -1   5         27.19         23.14         1.51 o                         
   9  -1   5          1.27          3.66         1.46 o                         
 -10   0   5         27.37         26.32         2.40 o                         
  -9   0   5         13.40         13.85         1.19 o                         
  -8   0   5          8.35          9.92         0.84 o                         
  -7   0   5         33.71         34.90         1.20 o                         
  -6   0   5         45.67         50.50         1.06 o                         
  -5   0   5         63.20         71.05         1.10 o                         
  -4   0   5        347.31        384.53         4.09 o                         
  -3   0   5        138.55        168.69         1.83 o                         
  -2   0   5        105.77        110.24         1.29 o                         
  -1   0   5        879.83        804.24         6.52 o                         
   0   0   5        159.91        159.31         1.48 o                         
   1   0   5        750.55        788.44         5.80 o                         
   2   0   5        143.18        147.53         1.43 o                         
   3   0   5        525.74        548.66         4.64 o                         
   4   0   5         74.28         73.54         1.03 o                         
   5   0   5          7.37          6.25         0.59 o                         
   6   0   5          2.95          3.38         0.74 o                         
   7   0   5        298.33        299.68         3.81 o                         
   8   0   5          0.09         -0.49         0.83 o                         
   9   0   5          2.08          3.34         1.50 o                         
 -10   1   5          1.23          1.02         1.30 o                         
  -9   1   5          0.10          0.48         1.02 o                         
  -8   1   5          1.29          1.33         1.17 o                         
  -7   1   5         17.02         13.41         0.89 o                         
  -6   1   5         39.37         47.33         1.14 o                         
  -5   1   5          1.15          2.52         0.63 o                         
  -4   1   5       1224.32       1325.87        10.76 o                         
  -3   1   5        923.35        912.57         7.77 o                         
  -2   1   5          4.68         13.04         0.50 o                         
  -1   1   5         13.24         15.20         0.35 o                         
   0   1   5       2432.60       2370.37        18.71 o                         
   1   1   5        802.34        741.72         5.90 o                         
   2   1   5        181.50        211.77         2.23 o                         
   3   1   5       1429.02       1427.31        11.89 o                         
   4   1   5         14.41         18.97         0.86 o                         
   5   1   5          2.34          2.76         0.56 o                         
   6   1   5        123.52        110.18         1.77 o                         
   7   1   5        106.90        114.01         1.90 o                         
   8   1   5         24.59         21.90         1.19 o                         
   9   1   5          0.00         -0.29         0.99 o                         
 -10   2   5          0.20         -0.01         1.41 o                         
  -9   2   5          4.93          4.26         0.56 o                         
  -8   2   5          1.82          0.82         0.63 o                         
  -7   2   5         57.92         52.55         1.40 o                         
  -6   2   5        563.15        568.48         6.29 o                         
  -5   2   5         54.18         52.69         1.05 o                         
  -4   2   5        586.61        623.49         6.26 o                         
  -3   2   5        720.22        741.79         6.70 o                         
  -2   2   5        418.60        477.80         4.26 o                         
  -1   2   5        187.08        163.58         2.20 o                         
   0   2   5       4219.90       4160.20        38.70 o                         
   1   2   5       1764.08       1881.87        17.77 o                         
   2   2   5        455.77        553.80         4.88 o                         
   3   2   5         23.46         21.55         0.94 o                         
   4   2   5          5.93          3.80         0.44 o                         
   5   2   5          2.20          3.18         0.93 o                         
   6   2   5         24.89         22.66         1.27 o                         
   7   2   5          0.50          0.80         0.89 o                         
   8   2   5          0.49          3.48         1.54 o                         
   9   2   5          2.67          2.64         2.91 o                         
 -10   3   5          2.25         -0.77         1.16 o                         
  -9   3   5         10.36         10.13         1.57 o                         
  -8   3   5          0.02         -0.19         0.81 o                         
  -7   3   5         12.43         12.72         1.41 o                         
  -6   3   5        454.32        451.70         5.88 o                         
  -5   3   5        113.35        119.04         1.71 o                         
  -4   3   5        112.54        105.72         1.51 o                         
  -3   3   5         81.66        111.34         1.39 o                         
  -2   3   5        779.11        844.95         7.88 o                         
  -1   3   5        173.48        155.76         1.76 o                         
   0   3   5         37.59         32.50         0.68 o                         
   1   3   5        280.91        302.95         2.72 o                         
   2   3   5          0.59          0.47         0.46 o                         
   3   3   5        109.38        108.33         1.51 o                         
   4   3   5        697.42        702.77         7.60 o                         
   5   3   5         64.33         61.23         1.68 o                         
   6   3   5          0.11         -0.88         0.88 o                         
   7   3   5          2.72          6.71         1.21 o                         
   8   3   5         13.37         11.20         1.82 o                         
 -10   4   5          0.45          2.97         1.48 o                         
  -9   4   5          5.84          9.76         1.53 o                         
  -8   4   5          2.10          2.05         1.45 o                         
  -7   4   5        233.76        207.75         3.71 o                         
  -6   4   5          0.40          1.24         0.96 o                         
  -5   4   5        205.34        214.57         2.94 o                         
  -4   4   5         43.10         45.02         1.21 o                         
  -3   4   5         11.83          9.93         0.53 o                         
  -2   4   5          0.88          4.86         0.45 o                         
  -1   4   5          2.21          2.50         0.53 o                         
   0   4   5         72.80         79.43         1.05 o                         
   1   4   5          9.59         12.31         0.56 o                         
   2   4   5         54.10         49.79         0.90 o                         
   3   4   5         38.33         32.81         1.27 o                         
   4   4   5        412.17        387.09         8.31 o                         
   5   4   5         37.59         33.24         1.28 o                         
   6   4   5         70.47         69.69         2.07 o                         
   7   4   5          3.74          2.99         1.16 o                         
   8   4   5          9.60         11.46         2.00 o                         
 -10   5   5          4.30          5.18         1.89 o                         
  -9   5   5          0.51          1.99         1.69 o                         
  -8   5   5         31.19         35.18         2.02 o                         
  -7   5   5          0.72          1.60         1.13 o                         
  -6   5   5        871.55        875.20        10.69 o                         
  -5   5   5          9.77         11.82         0.68 o                         
  -4   5   5        182.59        172.70         2.34 o                         
  -3   5   5        136.89        145.28         1.83 o                         
  -2   5   5         62.95         74.74         1.17 o                         
  -1   5   5        110.52        117.67         1.35 o                         
   0   5   5         16.73         16.00         0.61 o                         
   1   5   5        236.83        237.92         3.07 o                         
   2   5   5          3.24          3.95         0.54 o                         
   3   5   5         81.31         76.73         1.69 o                         
   4   5   5          3.76          3.99         0.72 o                         
   5   5   5        231.96        216.66         3.91 o                         
   6   5   5         11.33         15.19         1.73 o                         
   7   5   5          2.72          4.02         1.64 o                         
   8   5   5          2.73          5.99         1.97 o                         
  -9   6   5          0.72          3.63         1.77 o                         
  -8   6   5          1.67          2.85         1.57 o                         
  -7   6   5         55.83         57.66         2.12 o                         
  -6   6   5         94.44        110.29         2.06 o                         
  -5   6   5         22.88         23.59         1.01 o                         
  -4   6   5          7.78          9.27         0.73 o                         
  -3   6   5        381.53        401.22         4.18 o                         
  -2   6   5          0.41          1.11         0.48 o                         
  -1   6   5        108.89        111.89         1.73 o                         
   0   6   5         19.49         17.65         0.68 o                         
   1   6   5          5.71          6.44         0.78 o                         
   2   6   5          9.83         11.66         1.15 o                         
   3   6   5         29.47         32.80         1.34 o                         
   4   6   5          0.34         -0.67         0.67 o                         
   5   6   5         16.63         18.75         1.50 o                         
   6   6   5         22.79         28.50         2.11 o                         
   7   6   5          0.13          1.08         1.81 o                         
  -9   7   5         14.67         22.18         2.51 o                         
  -8   7   5         21.67         26.30         2.04 o                         
  -7   7   5          0.00          0.04         1.08 o                         
  -6   7   5         15.80         16.94         1.22 o                         
  -5   7   5         22.75         20.02         0.98 o                         
  -4   7   5          6.06          7.82         0.75 o                         
  -3   7   5        184.64        181.87         2.60 o                         
  -2   7   5         51.37         58.93         1.46 o                         
  -1   7   5          8.89          9.03         0.62 o                         
   0   7   5         59.67         65.89         1.25 o                         
   1   7   5        140.38        149.95         2.16 o                         
   2   7   5          0.30          1.34         0.69 o                         
   3   7   5          2.88          3.11         1.51 o                         
   4   7   5         68.00         58.99         1.71 o                         
   5   7   5         20.39         22.33         1.27 o                         
   6   7   5         11.67         13.31         1.99 o                         
  -8   8   5          0.30          0.26         1.49 o                         
  -7   8   5          4.46          1.97         1.24 o                         
  -6   8   5         25.91         27.86         1.44 o                         
  -5   8   5          1.44         -0.63         0.63 o                         
  -4   8   5          0.28          2.26         0.77 o                         
  -3   8   5         35.80         37.84         1.34 o                         
  -2   8   5          1.91          1.48         0.67 o                         
  -1   8   5          5.73          6.19         0.83 o                         
   0   8   5        152.31        153.98         2.25 o                         
   1   8   5        123.25        118.76         2.04 o                         
   2   8   5          1.32          1.49         0.97 o                         
   3   8   5         11.98          9.94         1.95 o                         
   4   8   5         12.37         11.99         1.20 o                         
   5   8   5          2.90          4.96         1.10 o                         
   6   8   5          0.12         -0.70         1.92 o                         
  -8   9   5          2.30          2.19         1.56 o                         
  -7   9   5          0.11         -0.82         1.34 o                         
  -6   9   5         39.30         39.36         1.76 o                         
  -5   9   5         21.91         19.53         1.26 o                         
  -4   9   5          1.41          1.24         0.83 o                         
  -3   9   5         10.48         12.22         0.99 o                         
  -2   9   5          5.22          5.89         0.86 o                         
  -1   9   5          6.38          7.48         0.86 o                         
   0   9   5          7.29          7.97         0.77 o                         
   1   9   5          3.32          5.11         1.18 o                         
   2   9   5          7.23          9.61         1.89 o                         
   3   9   5          1.81          1.92         1.18 o                         
   4   9   5          4.05          3.85         1.23 o                         
   5   9   5         13.96         13.04         1.50 o                         
  -7  10   5         14.14          9.68         1.70 o                         
  -6  10   5         27.28         27.14         1.71 o                         
  -5  10   5          1.84          0.76         0.90 o                         
  -4  10   5          0.09         -0.68         1.04 o                         
  -3  10   5          1.18          0.46         0.93 o                         
  -2  10   5         81.29         81.65         3.55 o                         
  -1  10   5        101.65        105.04         2.27 o                         
   0  10   5         79.79         75.93         1.81 o                         
   1  10   5         10.52          7.82         0.90 o                         
   2  10   5          0.56         -0.81         1.88 o                         
   3  10   5          0.97          3.89         1.50 o                         
   4  10   5          0.32         -0.81         1.41 o                         
  -6  11   5          0.37         -1.35         1.67 o                         
  -5  11   5          1.58          2.19         1.57 o                         
  -4  11   5          8.30          8.02         1.59 o                         
  -3  11   5          5.47          5.11         1.41 o                         
  -2  11   5         10.26         15.52         2.06 o                         
  -1  11   5          7.73         11.13         1.79 o                         
   0  11   5          1.89          2.64         1.38 o                         
   1  11   5         18.72         16.14         1.91 o                         
   2  11   5          0.27          2.95         1.91 o                         
   3  11   5         12.59         16.66         2.43 o                         
  -5  12   5          0.02          0.56         2.16 o                         
  -4  12   5          0.97          0.25         1.52 o                         
  -3  12   5          1.12          0.82         1.48 o                         
  -2  12   5          1.92          4.24         1.79 o                         
  -1  12   5          7.05          6.84         1.63 o                         
   0  12   5         21.36         23.11         1.92 o                         
   1  12   5         12.52         15.26         2.01 o                         
   1 -17   6          0.54          1.14         1.43 o                         
   2 -17   6          0.04         -0.11         1.55 o                         
  -2 -16   6         11.10          6.04         2.09 o                         
  -1 -16   6          9.96         10.39         1.32 o                         
   0 -16   6          3.25         -1.19         1.19 o                         
   1 -16   6          3.20          4.44         1.46 o                         
   2 -16   6          0.02          0.25         1.41 o                         
   3 -16   6          0.75         -0.91         1.38 o                         
   4 -16   6          0.60          1.68         1.49 o                         
   5 -16   6          5.19          6.00         1.64 o                         
  -3 -15   6          0.06         -0.87         0.87 o                         
  -2 -15   6          0.64          2.23         1.85 o                         
  -1 -15   6         10.82         10.03         1.22 o                         
   0 -15   6         14.03          7.50         1.21 o                         
   1 -15   6          1.75          2.45         1.20 o                         
   2 -15   6          0.36         -1.04         1.18 o                         
   3 -15   6          0.26         -0.48         1.30 o                         
   4 -15   6          1.56          0.97         1.33 o                         
   5 -15   6          1.11          1.12         1.44 o                         
   6 -15   6          1.34          1.56         1.47 o                         
  -5 -14   6          0.50          1.55         1.70 o                         
  -4 -14   6          3.73          4.21         1.57 o                         
  -3 -14   6          0.97          0.39         1.09 o                         
  -2 -14   6          2.29          2.96         0.53 o                         
  -1 -14   6         16.14         13.95         1.29 o                         
   0 -14   6          0.00          1.18         0.94 o                         
   1 -14   6          3.14          0.90         1.15 o                         
   2 -14   6          0.63          0.67         1.15 o                         
   3 -14   6          7.70          6.91         1.31 o                         
   4 -14   6         37.09         33.70         2.22 o                         
   5 -14   6         23.53         20.26         2.03 o                         
   6 -14   6          0.01          0.38         1.99 o                         
   7 -14   6          0.14         -0.65         1.50 o                         
  -5 -13   6         22.30         25.86         3.59 o                         
  -4 -13   6          0.10         -1.57         1.57 o                         
  -3 -13   6          8.53          8.45         1.24 o                         
  -2 -13   6         21.31         20.17         1.42 o                         
  -1 -13   6         15.74         14.53         1.09 o                         
   0 -13   6          0.37          0.42         0.93 o                         
   1 -13   6          8.83          7.35         1.08 o                         
   2 -13   6         23.54         20.07         1.20 o                         
   3 -13   6         34.15         40.81         2.24 o                         
   4 -13   6          5.57          9.04         1.27 o                         
   5 -13   6          0.22          0.84         0.71 o                         
   6 -13   6          7.72          7.25         1.09 o                         
   7 -13   6          0.40         -0.59         1.34 o                         
   8 -13   6          0.92          2.75         1.76 o                         
  -6 -12   6          0.22         -0.63         1.40 o                         
  -5 -12   6          4.94          3.47         1.45 o                         
  -4 -12   6          0.16         -0.04         1.22 o                         
  -3 -12   6          1.27         10.41         1.10 o                         
  -2 -12   6         15.77         13.69         0.88 o                         
  -1 -12   6        469.87        475.88         4.95 o                         
   0 -12   6        639.19        661.71         7.37 o                         
   1 -12   6        183.28        173.87         2.87 o                         
   2 -12   6          0.91          0.57         0.76 o                         
   3 -12   6          0.20          6.68         1.04 o                         
   4 -12   6         10.44         13.61         1.17 o                         
   5 -12   6          0.62          0.84         0.71 o                         
   6 -12   6          1.29          4.55         1.10 o                         
   7 -12   6          0.59         -1.21         1.26 o                         
   8 -12   6         10.62         10.84         1.66 o                         
  -7 -11   6          0.00         -1.40         1.55 o                         
  -6 -11   6          4.56          2.97         1.34 o                         
  -5 -11   6         13.86         14.78         1.73 o                         
  -4 -11   6          4.37          1.92         0.90 o                         
  -3 -11   6        124.02        119.05         3.36 o                         
  -2 -11   6         66.92         64.22         2.11 o                         
  -1 -11   6        257.30        253.65         2.80 o                         
   0 -11   6          7.97          5.56         0.49 o                         
   1 -11   6          2.93          0.65         0.69 o                         
   2 -11   6         20.57         17.92         1.61 o                         
   3 -11   6         12.68         13.93         0.85 o                         
   4 -11   6         53.67         50.94         1.35 o                         
   5 -11   6         57.21         62.82         1.65 o                         
   6 -11   6          4.30          3.78         0.87 o                         
   7 -11   6         46.93         51.55         2.26 o                         
   8 -11   6          1.92          2.76         1.43 o                         
  -8 -10   6          0.34          0.98         1.47 o                         
  -7 -10   6          9.46         10.54         1.76 o                         
  -6 -10   6          0.52         -0.18         1.07 o                         
  -5 -10   6          9.97          6.02         1.57 o                         
  -4 -10   6        156.74        159.76         2.86 o                         
  -3 -10   6        266.51        279.05         4.03 o                         
  -2 -10   6          0.74          0.92         0.55 o                         
  -1 -10   6         40.37         38.63         0.76 o                         
   0 -10   6         20.93         17.84         0.96 o                         
   1 -10   6          7.30          9.09         0.64 o                         
   2 -10   6        153.15        152.35         2.19 o                         
   3 -10   6         27.39         27.31         1.02 o                         
   4 -10   6          0.22          0.04         0.50 o                         
   5 -10   6          0.20          0.49         0.62 o                         
   6 -10   6          0.00         -0.81         0.86 o                         
   7 -10   6        116.59        130.29         3.53 o                         
   8 -10   6          2.64          2.21         1.41 o                         
   9 -10   6          0.38         -1.50         1.50 o                         
  -8  -9   6          0.50         -1.01         1.32 o                         
  -7  -9   6         11.25          9.88         1.13 o                         
  -6  -9   6          0.24         -0.44         0.98 o                         
  -5  -9   6         40.89         37.94         1.85 o                         
  -4  -9   6          5.88          7.54         0.85 o                         
  -3  -9   6        291.10        292.07         4.15 o                         
  -2  -9   6          8.44         10.46         0.91 o                         
  -1  -9   6          5.27          7.21         0.53 o                         
   0  -9   6         93.21        112.13         1.31 o                         
   1  -9   6        136.18        119.85         1.36 o                         
   2  -9   6          3.65          4.06         0.34 o                         
   3  -9   6          7.40          7.02         0.52 o                         
   4  -9   6         11.96         13.62         0.77 o                         
   5  -9   6         14.41         13.59         1.17 o                         
   6  -9   6         21.91         25.11         1.58 o                         
   7  -9   6        123.82        123.00         2.68 o                         
   8  -9   6          6.10          4.61         1.94 o                         
   9  -9   6          0.07         -1.10         1.36 o                         
  -8  -8   6          0.70          0.75         1.29 o                         
  -7  -8   6          2.58          1.14         0.96 o                         
  -6  -8   6         32.06         32.80         1.30 o                         
  -5  -8   6         71.83         69.75         1.50 o                         
  -4  -8   6         48.46         56.33         1.75 o                         
  -3  -8   6          2.63          3.47         0.60 o                         
  -2  -8   6         67.15         71.68         1.13 o                         
  -1  -8   6         89.95        104.38         1.36 o                         
   0  -8   6        290.75        303.04         2.71 o                         
   1  -8   6        491.18        524.79         4.34 o                         
   2  -8   6         69.41         73.65         0.89 o                         
   3  -8   6         12.49         11.97         0.61 o                         
   4  -8   6          6.50          9.96         0.50 o                         
   5  -8   6          7.77          6.76         0.76 o                         
   6  -8   6         35.30         43.24         1.21 o                         
   7  -8   6          3.65          3.59         0.79 o                         
   8  -8   6          3.63          6.65         0.89 o                         
   9  -8   6         12.60         12.59         2.27 o                         
  -9  -7   6          2.74          1.52         1.84 o                         
  -8  -7   6         62.36         65.57         2.53 o                         
  -7  -7   6          8.20          6.70         1.09 o                         
  -6  -7   6          7.68          6.49         0.82 o                         
  -5  -7   6          2.50          3.85         0.57 o                         
  -4  -7   6         26.99         26.43         0.99 o                         
  -3  -7   6        260.75        263.65         2.71 o                         
  -2  -7   6         14.54         13.16         0.79 o                         
  -1  -7   6         98.22        107.54         1.43 o                         
   0  -7   6       2875.86       2961.70        25.23 o                         
   1  -7   6        106.09         94.04         1.03 o                         
   2  -7   6          2.05          0.76         0.25 o                         
   3  -7   6        148.92        157.07         1.62 o                         
   4  -7   6         15.77         14.22         0.76 o                         
   5  -7   6          3.18          3.35         0.53 o                         
   6  -7   6          0.59          0.31         0.53 o                         
   7  -7   6          1.81          0.87         0.86 o                         
   8  -7   6          3.93          1.77         0.84 o                         
   9  -7   6          2.21          1.50         1.47 o                         
  -9  -6   6          0.06          1.07         1.70 o                         
  -8  -6   6          7.43          7.96         1.27 o                         
  -7  -6   6          7.49          9.58         0.86 o                         
  -6  -6   6          0.07          8.05         0.91 o                         
  -5  -6   6          0.02         -0.06         0.53 o                         
  -4  -6   6        314.53        322.70         3.09 o                         
  -3  -6   6         61.48         53.43         0.97 o                         
  -2  -6   6          4.90          8.32         0.43 o                         
  -1  -6   6        121.65        135.25         1.54 o                         
   0  -6   6        989.01       1055.13         8.26 o                         
   1  -6   6        118.43        107.19         1.18 o                         
   2  -6   6         67.74         55.58         0.76 o                         
   3  -6   6         45.62         34.30         0.68 o                         
   4  -6   6        296.43        305.49         2.88 o                         
   5  -6   6         86.14         85.12         1.24 o                         
   6  -6   6        232.39        242.37         3.02 o                         
   7  -6   6        774.88        779.23         8.47 o                         
   8  -6   6         40.39         32.09         1.48 o                         
   9  -6   6          0.16          0.14         1.42 o                         
  -9  -5   6          9.20         10.14         1.51 o                         
  -8  -5   6         93.92        110.93         2.66 o                         
  -7  -5   6         12.74         15.44         1.13 o                         
  -6  -5   6          5.63          8.98         0.77 o                         
  -5  -5   6          1.22          3.00         0.55 o                         
  -4  -5   6        206.39        214.46         2.21 o                         
  -3  -5   6          8.32          9.26         0.43 o                         
  -2  -5   6       1093.65       1166.87        11.16 o                         
  -1  -5   6        130.53        144.75         1.43 o                         
   0  -5   6       1086.30       1150.98         8.64 o                         
   1  -5   6        146.58        154.92         1.47 o                         
   2  -5   6        138.36        155.10         1.42 o                         
   3  -5   6         11.69          9.43         0.39 o                         
   4  -5   6          0.22         -0.28         0.28 o                         
   5  -5   6          2.71          2.19         0.38 o                         
   6  -5   6        211.75        203.43         2.26 o                         
   7  -5   6        209.97        214.96         3.03 o                         
   8  -5   6          0.60          0.59         0.81 o                         
   9  -5   6          1.81         -0.06         1.52 o                         
  10  -5   6          3.25          3.22         1.72 o                         
 -10  -4   6          0.48          0.85         1.54 o                         
  -9  -4   6          7.69          5.29         1.35 o                         
  -8  -4   6         35.71         42.31         2.77 o                         
  -7  -4   6        281.55        284.54         3.52 o                         
  -6  -4   6         51.69         57.34         1.47 o                         
  -5  -4   6         20.33         19.62         0.69 o                         
  -4  -4   6         49.53         53.82         1.06 o                         
  -3  -4   6        261.22        269.17         2.96 o                         
  -2  -4   6         10.18         14.43         0.40 o                         
  -1  -4   6          6.63          7.28         0.31 o                         
   0  -4   6        178.61        179.79         1.52 o                         
   1  -4   6         24.10         17.70         0.41 o                         
   2  -4   6        376.53        419.39         3.62 o                         
   3  -4   6        769.09        784.47         6.10 o                         
   4  -4   6          0.47         -0.08         0.30 o                         
   5  -4   6        214.46        211.28         2.24 o                         
   6  -4   6         15.78         12.20         0.66 o                         
   7  -4   6          4.74          1.61         0.90 o                         
   8  -4   6          1.59          1.31         1.32 o                         
   9  -4   6          0.04          1.90         1.43 o                         
 -10  -3   6          5.17          5.45         1.52 o                         
  -9  -3   6         13.72         10.78         1.38 o                         
  -8  -3   6         26.77         22.07         1.31 o                         
  -7  -3   6         13.66         17.74         1.05 o                         
  -6  -3   6          1.33          4.32         1.10 o                         
  -5  -3   6          0.94          0.49         0.55 o                         
  -4  -3   6         14.76         21.91         0.89 o                         
  -3  -3   6        896.64        928.50        10.15 o                         
  -2  -3   6         87.01         96.83         1.03 o                         
  -1  -3   6        104.57        110.63         1.20 o                         
   0  -3   6        159.46        170.75         1.50 o                         
   1  -3   6       2201.86       2072.35        15.87 o                         
   2  -3   6         31.53         34.51         0.57 o                         
   3  -3   6        463.28        456.65         3.83 o                         
   4  -3   6         94.71         93.71         1.13 o                         
   5  -3   6         10.48         14.32         0.76 o                         
   6  -3   6          0.28         -0.05         0.53 o                         
   7  -3   6         19.20         16.00         1.51 o                         
   8  -3   6          0.82         -0.55         1.26 o                         
   9  -3   6          0.85          2.14         1.49 o                         
 -10  -2   6          4.35          6.36         1.52 o                         
  -9  -2   6          0.75          0.15         1.26 o                         
  -8  -2   6          1.40          1.88         0.97 o                         
  -7  -2   6         68.96         65.23         1.57 o                         
  -6  -2   6         18.73         22.67         1.37 o                         
  -5  -2   6          1.85          0.12         0.51 o                         
  -4  -2   6          2.56          0.67         0.35 o                         
  -3  -2   6         88.67         98.70         1.33 o                         
  -2  -2   6       1956.52       1977.49        16.30 o                         
  -1  -2   6         43.39         31.59         0.42 o                         
   0  -2   6       2694.77       2543.57        19.37 o                         
   1  -2   6         17.71         13.75         0.43 o                         
   2  -2   6        941.62       1002.20         7.62 o                         
   3  -2   6         79.24        123.44         1.31 o                         
   4  -2   6         73.58         69.29         0.91 o                         
   5  -2   6          6.33          5.18         0.52 o                         
   6  -2   6         16.45         18.38         0.98 o                         
   7  -2   6         89.67         90.49         1.84 o                         
   8  -2   6          4.64          4.27         1.34 o                         
   9  -2   6         12.12         11.49         1.73 o                         
 -10  -1   6          2.46          2.88         1.49 o                         
  -9  -1   6         62.47         59.72         2.56 o                         
  -8  -1   6          1.54          1.17         1.00 o                         
  -7  -1   6         39.29         36.85         1.29 o                         
  -6  -1   6         17.72         12.94         0.89 o                         
  -5  -1   6         83.56         81.45         1.17 o                         
  -4  -1   6         40.26         42.65         0.81 o                         
  -3  -1   6        238.39        265.36         2.83 o                         
  -2  -1   6       1955.27       1971.89        16.28 o                         
  -1  -1   6         73.53         96.85         1.04 o                         
   0  -1   6        653.83        690.00         5.31 o                         
   1  -1   6        673.27        639.96         4.81 o                         
   2  -1   6        789.76        801.72         6.70 o                         
   3  -1   6         11.60         11.97         0.45 o                         
   4  -1   6        120.08        109.73         1.16 o                         
   5  -1   6         32.32         32.75         0.86 o                         
   6  -1   6          4.32          3.62         0.75 o                         
   7  -1   6         80.67         69.25         2.06 o                         
   8  -1   6          0.01         -0.97         0.97 o                         
   9  -1   6          1.84          2.07         1.47 o                         
 -10   0   6          1.53          1.17         1.49 o                         
  -9   0   6         25.56         21.05         2.13 o                         
  -8   0   6          7.18          5.29         0.69 o                         
  -7   0   6         40.41         38.52         1.36 o                         
  -6   0   6        358.12        389.15         4.33 o                         
  -5   0   6        256.18        224.21         2.52 o                         
  -4   0   6         35.43         46.45         0.92 o                         
  -3   0   6          0.66          2.63         0.37 o                         
  -2   0   6          4.78          3.78         0.34 o                         
  -1   0   6        216.00        232.75         2.26 o                         
   0   0   6        181.68        179.61         1.70 o                         
   1   0   6       1385.97       1511.99        11.66 o                         
   2   0   6        146.12        128.19         1.29 o                         
   3   0   6        171.77        188.83         1.76 o                         
   4   0   6         42.24         49.99         1.63 o                         
   5   0   6          3.10          2.86         0.64 o                         
   6   0   6         32.40         46.50         1.51 o                         
   7   0   6         48.63         47.39         1.29 o                         
   8   0   6          4.13          4.68         1.15 o                         
   9   0   6          1.16          0.70         1.14 o                         
 -10   1   6          1.23          0.15         1.62 o                         
  -9   1   6         24.89         21.64         1.63 o                         
  -8   1   6          1.16          1.83         0.80 o                         
  -7   1   6         24.97         26.24         1.18 o                         
  -6   1   6        510.92        480.28         5.00 o                         
  -5   1   6         47.64         55.57         1.60 o                         
  -4   1   6         16.50         20.71         0.64 o                         
  -3   1   6         19.48         18.37         0.61 o                         
  -2   1   6          2.77          2.81         0.28 o                         
  -1   1   6         23.65         17.51         0.42 o                         
   0   1   6         66.31         61.19         0.83 o                         
   1   1   6        524.43        588.23         5.59 o                         
   2   1   6         42.27         41.45         0.86 o                         
   3   1   6         21.37         18.86         0.70 o                         
   4   1   6          8.89          9.65         0.84 o                         
   5   1   6        550.03        550.72         5.85 o                         
   6   1   6         20.49         19.31         1.21 o                         
   7   1   6         12.03         10.30         1.34 o                         
   8   1   6          0.30          0.63         0.90 o                         
   9   1   6          4.60          5.35         2.53 o                         
 -10   2   6          3.92          3.96         1.46 o                         
  -9   2   6          2.25          0.53         1.07 o                         
  -8   2   6          0.22          0.93         0.69 o                         
  -7   2   6        119.52        104.45         2.08 o                         
  -6   2   6          2.37          2.66         0.64 o                         
  -5   2   6         71.44         72.62         1.33 o                         
  -4   2   6         14.28         17.34         0.65 o                         
  -3   2   6          1.31         -0.27         0.32 o                         
  -2   2   6        453.98        509.57         4.95 o                         
  -1   2   6         55.16         55.03         0.88 o                         
   0   2   6        407.37        405.60         3.56 o                         
   1   2   6        219.34        230.97         2.22 o                         
   2   2   6          0.32          0.24         0.26 o                         
   3   2   6        139.32        146.03         2.55 o                         
   4   2   6        176.19        162.33         2.48 o                         
   5   2   6       1057.28       1016.56        11.39 o                         
   6   2   6         63.74         58.77         1.66 o                         
   7   2   6         12.13         13.69         0.99 o                         
   8   2   6         41.04         48.77         2.47 o                         
 -10   3   6          4.34          1.20         1.22 o                         
  -9   3   6          4.92          6.00         1.13 o                         
  -8   3   6         72.06         55.52         1.68 o                         
  -7   3   6         55.32         48.34         1.62 o                         
  -6   3   6        481.37        481.48         5.86 o                         
  -5   3   6          4.06          3.67         0.53 o                         
  -4   3   6          0.00          0.10         0.40 o                         
  -3   3   6          5.87         21.41         1.10 o                         
  -2   3   6        158.43        165.03         1.88 o                         
  -1   3   6         24.17         34.89         0.79 o                         
   0   3   6        101.50         97.49         1.28 o                         
   1   3   6        123.81        113.15         1.39 o                         
   2   3   6          0.02          0.39         0.39 o                         
   3   3   6          6.23         10.97         0.90 o                         
   4   3   6        132.33        134.89         2.35 o                         
   5   3   6        628.02        628.08         9.69 o                         
   6   3   6         24.07         27.86         1.42 o                         
   7   3   6          2.46          2.17         0.94 o                         
   8   3   6          1.53          1.46         1.73 o                         
 -10   4   6          1.04         -1.45         2.12 o                         
  -9   4   6         21.66         31.55         3.22 o                         
  -8   4   6         51.71         45.63         2.17 o                         
  -7   4   6          1.59          3.04         1.17 o                         
  -6   4   6        336.29        317.93         4.58 o                         
  -5   4   6          2.26          3.22         0.67 o                         
  -4   4   6         90.88         91.85         1.68 o                         
  -3   4   6          0.68          1.14         0.43 o                         
  -2   4   6         20.45         21.22         0.76 o                         
  -1   4   6          4.66          7.51         0.55 o                         
   0   4   6         28.40         24.94         0.84 o                         
   1   4   6          0.15         -0.06         0.35 o                         
   2   4   6          0.59          0.93         0.40 o                         
   3   4   6         37.97         40.21         1.33 o                         
   4   4   6          4.13          5.34         1.60 o                         
   5   4   6         64.77         65.65         2.42 o                         
   6   4   6          0.54          0.66         1.50 o                         
   7   4   6          3.15          2.16         1.61 o                         
   8   4   6          0.16          0.50         1.88 o                         
  -9   5   6         16.62         20.87         2.01 o                         
  -8   5   6         77.53         68.69         3.01 o                         
  -7   5   6         24.30         25.25         1.72 o                         
  -6   5   6        229.12        251.58         3.69 o                         
  -5   5   6         25.60         19.96         0.97 o                         
  -4   5   6        161.33        149.63         2.39 o                         
  -3   5   6         48.77         48.14         1.51 o                         
  -2   5   6          7.33          7.28         0.65 o                         
  -1   5   6         46.52         39.25         0.94 o                         
   0   5   6         10.23          9.12         0.60 o                         
   1   5   6         84.86         79.88         1.10 o                         
   2   5   6         81.41         71.68         1.64 o                         
   3   5   6          0.01         -0.16         1.24 o                         
   4   5   6        108.69        100.69         2.55 o                         
   5   5   6        138.80        132.64         3.65 o                         
   6   5   6          6.11          7.33         1.65 o                         
   7   5   6          2.11          3.37         1.77 o                         
  -9   6   6         19.77         25.21         2.50 o                         
  -8   6   6         45.52         49.06         2.47 o                         
  -7   6   6          4.18          3.71         1.17 o                         
  -6   6   6          9.13         17.00         1.38 o                         
  -5   6   6         44.70         45.74         1.41 o                         
  -4   6   6          0.41         -0.64         0.64 o                         
  -3   6   6         10.99         11.70         0.98 o                         
  -2   6   6         57.42         55.10         1.72 o                         
  -1   6   6         51.37         45.26         1.14 o                         
   0   6   6         75.39         70.29         1.28 o                         
   1   6   6         60.18         57.09         1.12 o                         
   2   6   6         31.07         32.41         1.02 o                         
   3   6   6         66.28         70.71         3.01 o                         
   4   6   6         84.47         73.98         2.26 o                         
   5   6   6          4.66          9.07         1.36 o                         
   6   6   6          0.40          0.31         1.70 o                         
  -9   7   6          0.06          0.54         1.94 o                         
  -8   7   6          1.19          0.66         1.41 o                         
  -7   7   6          1.22          0.97         1.26 o                         
  -6   7   6         24.51         24.77         1.40 o                         
  -5   7   6         19.55         21.38         1.22 o                         
  -4   7   6          6.48          6.37         0.77 o                         
  -3   7   6         60.00         57.62         1.78 o                         
  -2   7   6         32.84         33.68         1.70 o                         
  -1   7   6         28.74         30.36         1.14 o                         
   0   7   6        206.20        194.69         2.46 o                         
   1   7   6        220.36        209.93         4.14 o                         
   2   7   6          9.26          6.25         1.37 o                         
   3   7   6          0.32         -0.02         0.86 o                         
   4   7   6          4.91          8.17         1.37 o                         
   5   7   6          0.01          0.72         1.83 o                         
   6   7   6          1.91          3.93         1.99 o                         
  -8   8   6          3.22          1.57         1.52 o                         
  -7   8   6          8.73          7.85         1.43 o                         
  -6   8   6          6.55          8.07         1.33 o                         
  -5   8   6         36.63         37.80         1.88 o                         
  -4   8   6          1.97          2.24         1.03 o                         
  -3   8   6          0.64         -0.92         0.92 o                         
  -2   8   6          5.18          5.75         0.73 o                         
  -1   8   6          0.01         -0.65         0.65 o                         
   0   8   6        170.28        170.69         2.45 o                         
   1   8   6          5.21          6.34         0.79 o                         
   2   8   6          3.82          5.18         0.82 o                         
   3   8   6         11.86         15.14         1.19 o                         
   4   8   6          1.77          2.20         1.64 o                         
   5   8   6          0.21         -0.40         2.04 o                         
  -7   9   6          2.63          3.64         1.58 o                         
  -6   9   6          2.27          2.61         1.36 o                         
  -5   9   6         83.32         78.24         2.35 o                         
  -4   9   6         41.56         40.95         2.02 o                         
  -3   9   6         28.26         27.89         1.68 o                         
  -2   9   6          6.63          8.46         1.26 o                         
  -1   9   6         24.21         27.93         1.24 o                         
   0   9   6          6.23          5.38         0.79 o                         
   1   9   6          8.54         10.17         0.82 o                         
   2   9   6          2.99          3.99         1.54 o                         
   3   9   6          1.26          3.55         1.00 o                         
   4   9   6          1.61          1.61         1.78 o                         
  -6  10   6          6.54          5.37         1.87 o                         
  -5  10   6          0.97         -0.04         1.51 o                         
  -4  10   6         11.51         10.56         1.58 o                         
  -3  10   6          7.49          7.23         1.27 o                         
  -2  10   6         84.40         90.36         2.70 o                         
  -1  10   6         25.83         27.12         1.87 o                         
   0  10   6          0.07         -1.05         1.17 o                         
   1  10   6          0.05         -0.20         0.92 o                         
   2  10   6          0.35          2.57         1.12 o                         
   3  10   6          0.00          0.80         1.34 o                         
  -5  11   6          0.28          0.10         1.72 o                         
  -4  11   6          3.08          3.66         1.71 o                         
  -3  11   6         18.98         19.84         2.17 o                         
  -2  11   6         29.86         34.38         1.95 o                         
  -1  11   6          0.29          1.75         1.68 o                         
   0  11   6          6.43          9.33         1.56 o                         
   1  11   6          0.56          1.76         1.09 o                         
   2  11   6          0.48          3.64         2.47 o                         
  -3  12   6          1.83          1.29         1.55 o                         
  -2  12   6         16.53         18.50         2.02 o                         
  -1  12   6          4.07          5.08         1.74 o                         
   0 -17   7          0.00          0.70         1.63 o                         
   1 -17   7          1.23          2.15         1.60 o                         
   2 -17   7          0.97         -0.25         1.61 o                         
  -2 -16   7          1.46         -1.15         1.83 o                         
  -1 -16   7          7.39          6.83         1.36 o                         
   0 -16   7         23.76         16.28         1.43 o                         
   1 -16   7          1.72          1.07         1.40 o                         
   2 -16   7          0.34         -0.76         1.40 o                         
   3 -16   7          1.58          0.74         1.44 o                         
   4 -16   7          0.92         -0.42         1.47 o                         
   5 -16   7          9.56          9.95         2.66 o                         
  -4 -15   7          0.28         -0.54         1.55 o                         
  -3 -15   7          1.01         -0.28         1.22 o                         
  -2 -15   7          5.91          5.28         1.72 o                         
  -1 -15   7         28.47         19.06         1.57 o                         
   0 -15   7          7.56          5.65         1.05 o                         
   1 -15   7          0.02          0.56         1.13 o                         
   2 -15   7          1.27          1.77         1.25 o                         
   3 -15   7          3.50          5.32         1.34 o                         
   4 -15   7         43.89         36.50         2.55 o                         
   5 -15   7          2.40         -0.30         1.40 o                         
   6 -15   7          1.04          0.57         1.28 o                         
  -5 -14   7          0.48         -1.70         1.70 o                         
  -4 -14   7          0.15         -0.03         1.55 o                         
  -3 -14   7          3.86          1.66         1.57 o                         
  -2 -14   7          8.12          6.50         1.01 o                         
  -1 -14   7          6.37          4.78         0.71 o                         
   0 -14   7          0.07         18.55         2.29 o                         
   1 -14   7          1.21          0.40         1.16 o                         
   2 -14   7          0.45          1.01         1.00 o                         
   3 -14   7          3.43          1.68         1.21 o                         
   4 -14   7          1.36          0.55         1.20 o                         
   5 -14   7         25.16         19.31         1.67 o                         
   6 -14   7          3.45          0.67         1.11 o                         
   7 -14   7          0.22          0.20         1.55 o                         
  -6 -13   7          0.01         -0.97         1.45 o                         
  -5 -13   7          8.26          5.49         1.57 o                         
  -4 -13   7          0.54         -0.75         1.36 o                         
  -3 -13   7          2.38          1.24         1.12 o                         
  -2 -13   7          0.64          0.64         0.82 o                         
  -1 -13   7         26.38         32.53         1.88 o                         
   0 -13   7         98.94        110.38         2.24 o                         
   1 -13   7        106.14        109.36         2.13 o                         
   2 -13   7          1.14          0.72         0.86 o                         
   3 -13   7          5.74          4.39         1.04 o                         
   4 -13   7         75.54         75.44         2.76 o                         
   5 -13   7          7.98          8.86         0.89 o                         
   6 -13   7          0.78          0.18         0.92 o                         
   7 -13   7         13.27         14.84         1.66 o                         
  -6 -12   7          0.48          0.50         1.37 o                         
  -5 -12   7          5.46          5.31         1.74 o                         
  -4 -12   7          0.83          0.08         1.34 o                         
  -3 -12   7         22.57         19.59         1.44 o                         
  -2 -12   7          0.00         -0.16         0.54 o                         
  -1 -12   7         99.87         95.60         2.08 o                         
   0 -12   7        359.50        332.82         3.81 o                         
   1 -12   7        222.26        228.00         3.09 o                         
   2 -12   7          9.17          6.36         0.89 o                         
   3 -12   7         13.98         11.09         1.11 o                         
   4 -12   7          0.42         -0.40         0.63 o                         
   5 -12   7          2.40          2.38         0.76 o                         
   6 -12   7          0.50          1.55         1.01 o                         
   7 -12   7         24.55         24.35         1.75 o                         
   8 -12   7         12.18         12.09         1.70 o                         
  -7 -11   7          2.29          1.23         1.37 o                         
  -6 -11   7          0.22         -0.33         1.21 o                         
  -5 -11   7          0.20          0.58         1.16 o                         
  -4 -11   7          6.85          5.93         1.16 o                         
  -3 -11   7          5.11          6.44         0.83 o                         
  -2 -11   7         24.31         30.45         1.74 o                         
  -1 -11   7         81.35         75.88         1.70 o                         
   0 -11   7         65.46         54.87         1.24 o                         
   1 -11   7        296.23        281.37         3.27 o                         
   2 -11   7          2.43          4.99         0.63 o                         
   3 -11   7        186.88        190.37         2.44 o                         
   4 -11   7         75.91         78.88         1.71 o                         
   5 -11   7         12.81         12.66         0.95 o                         
   6 -11   7          0.02          0.13         0.88 o                         
   7 -11   7         37.83         39.02         2.26 o                         
   8 -11   7         35.58         36.82         2.50 o                         
  -8 -10   7          5.34          2.23         2.78 o                         
  -7 -10   7          5.78          4.60         1.33 o                         
  -6 -10   7          0.19          0.06         1.09 o                         
  -5 -10   7         13.85          8.52         1.22 o                         
  -4 -10   7         18.91         14.87         1.30 o                         
  -3 -10   7        357.12        356.23         4.64 o                         
  -2 -10   7         14.38         12.12         0.89 o                         
  -1 -10   7          0.31          0.73         0.69 o                         
   0 -10   7         39.62         39.94         0.87 o                         
   1 -10   7          4.05          4.63         0.70 o                         
   2 -10   7         41.79         41.53         1.05 o                         
   3 -10   7         89.93        100.19         1.44 o                         
   4 -10   7         88.02         82.86         1.55 o                         
   5 -10   7          0.27         -0.13         0.65 o                         
   6 -10   7         40.67         37.10         1.84 o                         
   7 -10   7          4.30          4.58         1.18 o                         
   8 -10   7         33.41         26.81         2.48 o                         
   9 -10   7          1.82          1.64         1.56 o                         
  -8  -9   7          7.37          7.08         1.81 o                         
  -7  -9   7         16.32         14.43         2.02 o                         
  -6  -9   7         12.51          9.33         1.10 o                         
  -5  -9   7        154.00        147.23         2.60 o                         
  -4  -9   7        243.11        241.77         3.91 o                         
  -3  -9   7          7.30          5.67         0.70 o                         
  -2  -9   7          1.84          2.57         0.43 o                         
  -1  -9   7         13.38         15.08         1.08 o                         
   0  -9   7         15.34         14.63         0.74 o                         
   1  -9   7        220.61        234.78         2.25 o                         
   2  -9   7         39.39         35.20         0.70 o                         
   3  -9   7          2.38          2.16         0.43 o                         
   4  -9   7          0.43         -0.01         0.42 o                         
   5  -9   7         41.27         43.04         1.13 o                         
   6  -9   7         17.84         15.76         1.17 o                         
   7  -9   7         29.50         30.56         1.81 o                         
   8  -9   7          5.09          4.09         1.10 o                         
   9  -9   7          0.49         -1.19         1.19 o                         
  -8  -8   7          0.93          1.33         1.21 o                         
  -7  -8   7         93.81         91.94         2.29 o                         
  -6  -8   7         63.77         66.17         1.73 o                         
  -5  -8   7        267.07        272.34         3.15 o                         
  -4  -8   7         20.37         21.77         0.96 o                         
  -3  -8   7         66.25         69.90         1.39 o                         
  -2  -8   7         63.07         55.97         1.04 o                         
  -1  -8   7         11.61         13.95         0.91 o                         
   0  -8   7         10.10         11.55         0.67 o                         
   1  -8   7         81.91         74.98         0.96 o                         
   2  -8   7         10.38         11.89         0.48 o                         
   3  -8   7         19.69         16.95         1.10 o                         
   4  -8   7          5.76          3.39         0.48 o                         
   5  -8   7          0.00         -0.49         0.49 o                         
   6  -8   7          9.41         10.65         1.09 o                         
   7  -8   7          0.11          1.63         0.98 o                         
   8  -8   7          4.95          5.26         1.05 o                         
   9  -8   7          2.04          1.61         1.54 o                         
  -9  -7   7          5.11          0.78         1.98 o                         
  -8  -7   7         68.75         71.33         3.02 o                         
  -7  -7   7        106.47        118.58         2.53 o                         
  -6  -7   7        109.23        116.95         2.17 o                         
  -5  -7   7         30.90         31.68         0.93 o                         
  -4  -7   7         14.38         13.62         0.80 o                         
  -3  -7   7         54.72         53.31         0.99 o                         
  -2  -7   7        134.11        129.48         1.52 o                         
  -1  -7   7          4.25          3.75         0.31 o                         
   0  -7   7        235.16        238.75         2.10 o                         
   1  -7   7         70.13         65.78         1.14 o                         
   2  -7   7        231.12        251.36         2.56 o                         
   3  -7   7          0.01         -0.34         0.34 o                         
   4  -7   7          1.67          0.96         0.42 o                         
   5  -7   7          7.55          7.02         0.62 o                         
   6  -7   7          4.79          6.17         0.66 o                         
   7  -7   7         36.56         35.67         1.90 o                         
   8  -7   7          0.11         -1.10         1.10 o                         
   9  -7   7          4.22          2.24         1.51 o                         
  -9  -6   7          8.59         12.09         1.68 o                         
  -8  -6   7         13.20         16.87         1.47 o                         
  -7  -6   7          1.85          1.80         0.93 o                         
  -6  -6   7          8.75          6.63         0.81 o                         
  -5  -6   7         45.39         38.65         1.24 o                         
  -4  -6   7          3.57          3.24         0.55 o                         
  -3  -6   7         40.68         36.38         0.83 o                         
  -2  -6   7        515.19        534.10         4.58 o                         
  -1  -6   7         92.13         94.50         1.08 o                         
   0  -6   7         69.07         98.00         1.09 o                         
   1  -6   7         15.87         14.44         0.44 o                         
   2  -6   7        210.40        199.88         1.89 o                         
   3  -6   7         10.34          8.38         0.45 o                         
   4  -6   7         95.74         94.80         1.31 o                         
   5  -6   7         19.29         14.14         0.87 o                         
   6  -6   7         86.73         82.67         1.54 o                         
   7  -6   7        311.84        313.32         4.01 o                         
   8  -6   7         25.71         29.18         1.48 o                         
   9  -6   7          9.32         10.49         1.66 o                         
  -9  -5   7          3.95          3.87         1.52 o                         
  -8  -5   7         52.70         51.08         1.84 o                         
  -7  -5   7         24.30         28.92         1.31 o                         
  -6  -5   7          1.52          1.91         0.70 o                         
  -5  -5   7          0.91          0.44         0.64 o                         
  -4  -5   7          6.70          8.83         0.64 o                         
  -3  -5   7         62.44         58.11         1.13 o                         
  -2  -5   7        594.24        608.04         5.09 o                         
  -1  -5   7         66.07         56.50         0.81 o                         
   0  -5   7        320.52        374.94         3.05 o                         
   1  -5   7        194.64        216.20         2.00 o                         
   2  -5   7        175.56        164.34         1.63 o                         
   3  -5   7         27.93         25.90         0.66 o                         
   4  -5   7         11.72         14.40         0.63 o                         
   5  -5   7         67.88         58.05         1.20 o                         
   6  -5   7         23.01         23.61         1.18 o                         
   7  -5   7         77.69         72.01         1.65 o                         
   8  -5   7         10.49         10.37         1.44 o                         
   9  -5   7          2.03          2.09         1.48 o                         
 -10  -4   7          7.61          5.40         1.66 o                         
  -9  -4   7          0.89          1.10         1.28 o                         
  -8  -4   7         21.36         21.65         1.36 o                         
  -7  -4   7         95.31         96.94         2.12 o                         
  -6  -4   7         43.65         44.65         1.21 o                         
  -5  -4   7          2.91          2.38         0.47 o                         
  -4  -4   7         50.70         55.43         1.03 o                         
  -3  -4   7        365.09        384.64         3.56 o                         
  -2  -4   7         83.66         78.80         0.91 o                         
  -1  -4   7         14.60         12.23         0.58 o                         
   0  -4   7        111.32        109.52         1.10 o                         
   1  -4   7         38.40         30.31         0.56 o                         
   2  -4   7         82.29         77.51         0.97 o                         
   3  -4   7        681.90        689.87         5.48 o                         
   4  -4   7          0.92          0.65         0.42 o                         
   5  -4   7         24.27         23.00         0.71 o                         
   6  -4   7        100.80         97.25         1.43 o                         
   7  -4   7         90.85         93.32         1.90 o                         
   8  -4   7          0.61          0.19         1.28 o                         
   9  -4   7          8.92          9.18         1.62 o                         
 -10  -3   7          0.36          1.64         1.56 o                         
  -9  -3   7          4.09          3.13         1.28 o                         
  -8  -3   7          3.49          3.34         0.78 o                         
  -7  -3   7         16.40         15.89         1.54 o                         
  -6  -3   7          7.62          6.57         0.65 o                         
  -5  -3   7          0.94          2.19         0.44 o                         
  -4  -3   7        539.04        572.99         5.35 o                         
  -3  -3   7       1397.22       1416.74        12.95 o                         
  -2  -3   7          7.41         12.71         0.57 o                         
  -1  -3   7        642.97        672.60         5.38 o                         
   0  -3   7        915.00        844.93         6.26 o                         
   1  -3   7       1570.14       1636.25        12.64 o                         
   2  -3   7       1132.81       1190.24        14.08 o                         
   3  -3   7        951.14        992.55         7.90 o                         
   4  -3   7        102.11        112.03         1.45 o                         
   5  -3   7          2.11          5.01         0.49 o                         
   6  -3   7          2.06         -0.08         0.58 o                         
   7  -3   7          3.59          2.53         0.90 o                         
   8  -3   7         49.71         48.23         1.95 o                         
   9  -3   7          0.17          1.00         1.51 o                         
 -10  -2   7          6.12          4.73         1.51 o                         
  -9  -2   7          1.90          0.69         1.22 o                         
  -8  -2   7          0.26         -0.66         0.66 o                         
  -7  -2   7        104.13        102.85         2.18 o                         
  -6  -2   7         95.75         97.92         1.77 o                         
  -5  -2   7         60.44         57.55         1.34 o                         
  -4  -2   7        113.00        129.58         2.29 o                         
  -3  -2   7        263.77        316.65         3.19 o                         
  -2  -2   7       1763.79       1837.68        16.54 o                         
  -1  -2   7         27.18         29.03         0.57 o                         
   0  -2   7       2708.86       2709.83        20.69 o                         
   1  -2   7       2446.85       2673.19        20.49 o                         
   2  -2   7        328.04        346.43         3.09 o                         
   3  -2   7        191.07        197.31         1.93 o                         
   4  -2   7          6.04          5.24         0.47 o                         
   5  -2   7          0.02          0.12         0.48 o                         
   6  -2   7         16.08         12.09         0.84 o                         
   7  -2   7         28.53         24.55         1.21 o                         
   8  -2   7          3.32          1.64         0.77 o                         
   9  -2   7          0.01          0.63         1.51 o                         
 -10  -1   7          0.14          0.24         1.58 o                         
  -9  -1   7          0.03          0.22         1.15 o                         
  -8  -1   7          2.67          1.33         0.76 o                         
  -7  -1   7          1.61          1.26         0.67 o                         
  -6  -1   7          8.66          7.14         1.00 o                         
  -5  -1   7         10.93          4.41         0.84 o                         
  -4  -1   7          7.07          3.93         0.42 o                         
  -3  -1   7        275.53        317.87         3.16 o                         
  -2  -1   7        156.02        194.41         2.14 o                         
  -1  -1   7        159.56        170.67         1.67 o                         
   0  -1   7         50.09         69.00         0.89 o                         
   1  -1   7       2148.97       2290.84        16.50 o                         
   2  -1   7          1.68          0.61         0.28 o                         
   3  -1   7         48.31         59.16         0.86 o                         
   4  -1   7        658.19        640.11         5.69 o                         
   5  -1   7        512.28        480.87         4.88 o                         
   6  -1   7          0.22         -0.54         0.54 o                         
   7  -1   7          0.00         -0.69         0.78 o                         
   8  -1   7         66.49         63.97         2.17 o                         
   9  -1   7          8.19          7.51         2.13 o                         
 -10   0   7          0.38         -1.12         1.57 o                         
  -9   0   7          0.06          0.28         0.87 o                         
  -8   0   7          3.59          2.32         0.79 o                         
  -7   0   7         54.32         59.05         1.71 o                         
  -6   0   7        534.09        515.41         5.67 o                         
  -5   0   7         33.76         34.31         1.08 o                         
  -4   0   7         74.32         73.58         1.05 o                         
  -3   0   7         72.20         74.94         1.10 o                         
  -2   0   7        348.48        340.23         3.02 o                         
  -1   0   7        688.50        725.36         5.84 o                         
   0   0   7          6.40          6.25         0.55 o                         
   1   0   7        211.06        198.37         1.84 o                         
   2   0   7         18.02         15.01         0.62 o                         
   3   0   7         15.60         20.54         0.65 o                         
   4   0   7         33.01         28.81         0.72 o                         
   5   0   7        664.70        622.36         6.53 o                         
   6   0   7         25.01         27.50         1.23 o                         
   7   0   7         41.90         45.94         1.56 o                         
   8   0   7          0.22          1.77         1.56 o                         
   9   0   7          0.01         -1.61         1.92 o                         
 -10   1   7          6.20          5.53         1.71 o                         
  -9   1   7          0.00         -0.60         1.73 o                         
  -8   1   7         24.82         29.19         1.49 o                         
  -7   1   7         40.58         37.22         1.45 o                         
  -6   1   7        513.74        516.01         5.88 o                         
  -5   1   7         33.50         32.67         0.97 o                         
  -4   1   7        557.67        522.68         4.79 o                         
  -3   1   7          1.21          0.77         0.38 o                         
  -2   1   7        241.86        264.31         2.59 o                         
  -1   1   7        392.06        352.92         3.15 o                         
   0   1   7        328.63        321.12         3.00 o                         
   1   1   7         21.60         24.94         0.60 o                         
   2   1   7          3.75          9.40         0.46 o                         
   3   1   7         40.82         35.08         0.90 o                         
   4   1   7        337.54        313.17         4.05 o                         
   5   1   7         20.68         19.97         0.89 o                         
   6   1   7          5.57          4.75         0.74 o                         
   7   1   7          0.50          0.32         0.84 o                         
   8   1   7          0.19          1.93         1.64 o                         
 -10   2   7         18.44         21.14         2.37 o                         
  -9   2   7         10.60         12.49         1.44 o                         
  -8   2   7         20.76         14.25         1.41 o                         
  -7   2   7         11.81         11.93         1.00 o                         
  -6   2   7        512.91        515.44         6.66 o                         
  -5   2   7        132.44        137.26         1.92 o                         
  -4   2   7         32.88         37.20         0.91 o                         
  -3   2   7        291.32        304.61         3.11 o                         
  -2   2   7         75.66         80.14         1.31 o                         
  -1   2   7          0.30          0.20         0.37 o                         
   0   2   7          0.02         -0.29         0.36 o                         
   1   2   7          7.23          7.45         0.38 o                         
   2   2   7        182.03        166.66         1.77 o                         
   3   2   7         22.14         18.07         0.71 o                         
   4   2   7        326.75        303.87         4.05 o                         
   5   2   7          0.00          3.23         1.42 o                         
   6   2   7          8.06         11.20         1.53 o                         
   7   2   7          2.24          1.25         1.30 o                         
   8   2   7         10.06         17.16         2.03 o                         
  -9   3   7          1.56          5.89         1.25 o                         
  -8   3   7          1.50          0.24         0.80 o                         
  -7   3   7          1.86          3.48         0.98 o                         
  -6   3   7          7.05          4.73         0.96 o                         
  -5   3   7          0.76          0.48         0.54 o                         
  -4   3   7          4.46          6.82         0.61 o                         
  -3   3   7        120.82        115.91         1.63 o                         
  -2   3   7         66.89         65.96         1.40 o                         
  -1   3   7          3.02          9.62         0.53 o                         
   0   3   7        223.48        212.13         2.17 o                         
   1   3   7         34.59         38.36         0.99 o                         
   2   3   7        171.80        179.33         1.95 o                         
   3   3   7         11.41         11.17         1.44 o                         
   4   3   7        428.85        431.59         5.78 o                         
   5   3   7          8.99         10.46         1.64 o                         
   6   3   7          1.91         -0.30         1.40 o                         
   7   3   7          1.42          1.42         1.70 o                         
   8   3   7          1.89          5.37         1.98 o                         
  -9   4   7          1.40          0.68         1.97 o                         
  -8   4   7        117.66        112.02         2.97 o                         
  -7   4   7         45.46         43.45         2.04 o                         
  -6   4   7         47.14         47.18         2.11 o                         
  -5   4   7         11.94         18.68         0.97 o                         
  -4   4   7          3.81          2.40         0.58 o                         
  -3   4   7        111.47        105.52         1.65 o                         
  -2   4   7          3.88          4.93         0.69 o                         
  -1   4   7          2.50          3.96         0.52 o                         
   0   4   7        151.88        151.78         2.22 o                         
   1   4   7        111.42        116.60         1.88 o                         
   2   4   7        221.57        215.76         2.47 o                         
   3   4   7        160.43        163.01         2.83 o                         
   4   4   7         39.72         37.26         1.73 o                         
   5   4   7         23.56         23.22         1.33 o                         
   6   4   7          3.01          4.85         1.65 o                         
   7   4   7          4.78          2.58         1.76 o                         
  -9   5   7          7.31          6.85         1.94 o                         
  -8   5   7         21.39         21.33         2.13 o                         
  -7   5   7         26.36         22.03         1.40 o                         
  -6   5   7         79.98         74.14         1.96 o                         
  -5   5   7        135.72        123.56         2.22 o                         
  -4   5   7          1.05          1.18         0.67 o                         
  -3   5   7          0.00          0.73         0.71 o                         
  -2   5   7         15.41         14.44         1.37 o                         
  -1   5   7         26.63         25.70         1.16 o                         
   0   5   7         24.92         25.95         1.17 o                         
   1   5   7         22.95         25.35         0.84 o                         
   2   5   7        224.26        217.57         2.46 o                         
   3   5   7         46.96         47.04         1.53 o                         
   4   5   7         83.59         77.08         2.43 o                         
   5   5   7          5.78          3.41         1.44 o                         
   6   5   7          5.80          8.78         1.89 o                         
   7   5   7          1.53          2.50         1.91 o                         
  -9   6   7          4.57          4.92         1.82 o                         
  -8   6   7         14.68         14.03         1.64 o                         
  -7   6   7         79.18         80.48         3.03 o                         
  -6   6   7         53.88         55.55         1.88 o                         
  -5   6   7         12.59         10.61         0.92 o                         
  -4   6   7          0.74         -0.60         0.81 o                         
  -3   6   7          7.73         10.86         0.98 o                         
  -2   6   7        203.78        199.75         3.27 o                         
  -1   6   7        307.79        316.35         3.75 o                         
   0   6   7         47.46         51.70         1.35 o                         
   1   6   7         17.33         17.54         0.73 o                         
   2   6   7         73.88         75.55         1.35 o                         
   3   6   7          8.75          7.18         1.04 o                         
   4   6   7          0.51          4.58         1.70 o                         
   5   6   7         15.10         20.46         2.22 o                         
   6   6   7          0.00         -0.63         1.88 o                         
  -8   7   7          3.66          6.42         1.60 o                         
  -7   7   7          0.59          4.49         1.38 o                         
  -6   7   7          0.68          1.20         1.26 o                         
  -5   7   7         24.88         24.57         1.82 o                         
  -4   7   7          0.60         -0.31         1.19 o                         
  -3   7   7         11.50         11.44         1.08 o                         
  -2   7   7        198.78        208.68         2.98 o                         
  -1   7   7         81.88         78.88         1.75 o                         
   0   7   7         57.00         59.10         1.48 o                         
   1   7   7         58.71         58.89         1.49 o                         
   2   7   7          3.98          3.87         0.99 o                         
   3   7   7         15.60         18.06         1.52 o                         
   4   7   7          0.42         -0.60         2.34 o                         
   5   7   7          0.01          0.73         1.98 o                         
  -7   8   7          0.32         -0.61         1.49 o                         
  -6   8   7          5.95          4.86         1.38 o                         
  -5   8   7         19.90         22.79         1.86 o                         
  -4   8   7          1.41          0.19         1.12 o                         
  -3   8   7          4.36          4.91         1.32 o                         
  -2   8   7          0.00         -0.32         1.17 o                         
  -1   8   7          7.26          6.56         1.03 o                         
   0   8   7         92.37         87.52         2.01 o                         
   1   8   7         89.12         89.97         1.83 o                         
   2   8   7         14.33         14.10         0.82 o                         
   3   8   7          0.71          1.89         1.45 o                         
   4   8   7          5.45          4.85         1.73 o                         
  -7   9   7          1.70         -0.18         1.58 o                         
  -6   9   7          0.05         -1.43         1.70 o                         
  -5   9   7          0.85          2.09         1.55 o                         
  -4   9   7         33.54         31.96         2.21 o                         
  -3   9   7         25.09         25.82         1.76 o                         
  -2   9   7         41.35         42.80         2.24 o                         
  -1   9   7         43.41         45.62         2.57 o                         
   0   9   7         16.84         17.48         1.79 o                         
   1   9   7          8.68          7.53         0.92 o                         
   2   9   7          2.16          1.93         1.42 o                         
   3   9   7          0.68         -2.65         2.65 o                         
  -6  10   7          0.03          0.86         1.82 o                         
  -5  10   7          2.49          0.41         1.65 o                         
  -4  10   7         21.91         21.15         1.84 o                         
  -3  10   7          0.57         -1.34         1.34 o                         
  -2  10   7         14.52         14.34         1.60 o                         
  -1  10   7         42.00         41.49         2.07 o                         
   0  10   7          0.32         -0.70         1.37 o                         
   1  10   7          1.20          2.88         1.02 o                         
   2  10   7          5.80          8.20         1.50 o                         
  -4  11   7          1.31          1.34         2.01 o                         
  -3  11   7          3.77          3.44         1.63 o                         
  -2  11   7          2.87          3.15         1.62 o                         
  -1  11   7          3.77          0.65         1.61 o                         
   0  11   7          1.65          1.41         1.46 o                         
   0 -17   8          0.02          1.50         1.27 o                         
   1 -17   8         10.64          7.14         1.68 o                         
   2 -17   8          2.64          2.03         1.58 o                         
  -2 -16   8          5.21          3.39         1.84 o                         
  -1 -16   8         53.34         67.58         4.75 o                         
   0 -16   8         49.10         43.97         1.89 o                         
   1 -16   8         28.49         20.18         1.89 o                         
   2 -16   8          2.45          0.32         1.38 o                         
   3 -16   8          0.87          0.68         1.39 o                         
   4 -16   8          0.51          0.20         1.47 o                         
   5 -16   8          0.29         -0.72         1.56 o                         
  -4 -15   8          2.44          0.51         1.68 o                         
  -3 -15   8          1.40          0.56         1.74 o                         
  -2 -15   8          7.22          7.32         0.94 o                         
  -1 -15   8         33.41         27.04         3.04 o                         
   0 -15   8          4.08          3.38         0.82 o                         
   1 -15   8          1.45          4.89         1.04 o                         
   2 -15   8          0.22         -1.09         1.09 o                         
   3 -15   8          1.99          1.73         1.29 o                         
   4 -15   8          5.13          4.17         1.46 o                         
   5 -15   8         20.23         20.28         2.20 o                         
   6 -15   8          0.01         -1.49         1.49 o                         
  -5 -14   8          0.68         -0.20         1.59 o                         
  -4 -14   8          0.29         -1.10         1.40 o                         
  -3 -14   8          1.91          1.53         1.28 o                         
  -2 -14   8          4.18          5.39         0.91 o                         
  -1 -14   8          1.91          1.84         0.77 o                         
   0 -14   8          0.17         -0.05         0.77 o                         
   1 -14   8          0.13          3.44         0.99 o                         
   2 -14   8         41.69         30.82         2.53 o                         
   3 -14   8          9.66          8.41         1.26 o                         
   4 -14   8          4.22          3.92         1.37 o                         
   5 -14   8          0.44          0.19         1.03 o                         
   6 -14   8          9.42         10.22         1.39 o                         
   7 -14   8          1.86         -0.21         1.51 o                         
  -6 -13   8          0.15         -1.47         1.47 o                         
  -5 -13   8          0.34          0.63         1.43 o                         
  -4 -13   8          1.42         -0.81         1.06 o                         
  -3 -13   8          0.65         -0.79         0.79 o                         
  -2 -13   8          5.88          8.64         1.35 o                         
  -1 -13   8         15.51         16.66         1.45 o                         
   0 -13   8         10.79         14.04         0.86 o                         
   1 -13   8         22.29         22.62         1.11 o                         
   2 -13   8         64.89         72.61         1.69 o                         
   3 -13   8          1.72          1.81         0.96 o                         
   4 -13   8          0.00          0.89         0.85 o                         
   5 -13   8          4.44          2.52         0.84 o                         
   6 -13   8          0.19         -1.09         1.09 o                         
   7 -13   8          2.25         -0.21         1.45 o                         
  -6 -12   8          3.79          4.92         1.39 o                         
  -5 -12   8          0.82          2.62         1.28 o                         
  -4 -12   8          4.84          5.26         1.16 o                         
  -3 -12   8         14.01         14.10         0.97 o                         
  -2 -12   8          0.06         -0.23         0.79 o                         
  -1 -12   8         28.91         23.79         1.76 o                         
   0 -12   8        270.24        273.66         3.28 o                         
   1 -12   8        114.32        111.41         1.77 o                         
   2 -12   8         59.48         63.62         1.71 o                         
   3 -12   8          3.65          4.53         0.78 o                         
   4 -12   8         28.42         23.19         1.47 o                         
   5 -12   8          1.93          2.81         0.78 o                         
   6 -12   8         14.44         18.05         1.64 o                         
   7 -12   8          2.86          1.75         1.33 o                         
   8 -12   8          9.02         11.70         1.71 o                         
  -7 -11   8          4.95          3.82         1.44 o                         
  -6 -11   8          0.06         -0.15         1.21 o                         
  -5 -11   8          0.91         -0.92         1.07 o                         
  -4 -11   8         29.55         24.18         2.45 o                         
  -3 -11   8         51.49         53.99         1.60 o                         
  -2 -11   8          0.00         -0.43         0.72 o                         
  -1 -11   8          9.93         10.23         0.86 o                         
   0 -11   8        140.23        140.14         2.05 o                         
   1 -11   8         50.23         48.22         1.19 o                         
   2 -11   8          2.33          0.63         0.60 o                         
   3 -11   8         20.67         18.95         0.87 o                         
   4 -11   8          3.41          1.80         0.83 o                         
   5 -11   8          8.98         12.27         0.97 o                         
   6 -11   8         11.50         13.06         1.22 o                         
   7 -11   8          6.72          4.48         1.27 o                         
   8 -11   8          2.59          1.09         1.43 o                         
  -7 -10   8          0.56          1.12         1.31 o                         
  -6 -10   8         17.93         15.60         1.55 o                         
  -5 -10   8         57.29         57.03         2.04 o                         
  -4 -10   8         66.94         67.46         2.02 o                         
  -3 -10   8         23.23         24.80         1.15 o                         
  -2 -10   8         32.36         24.70         1.47 o                         
  -1 -10   8          1.06          0.19         0.74 o                         
   0 -10   8          9.48         13.52         0.84 o                         
   1 -10   8          0.02         -0.11         0.42 o                         
   2 -10   8         11.10         15.88         0.79 o                         
   3 -10   8          0.01         -0.21         0.45 o                         
   4 -10   8          5.70          6.58         0.72 o                         
   5 -10   8        179.62        196.55         2.70 o                         
   6 -10   8        173.61        204.04         3.21 o                         
   7 -10   8        316.78        322.05         5.33 o                         
   8 -10   8         19.56         15.28         1.74 o                         
  -8  -9   8         27.15         26.41         2.26 o                         
  -7  -9   8          1.22          0.94         1.28 o                         
  -6  -9   8         14.01         13.19         1.25 o                         
  -5  -9   8         72.01         79.24         1.80 o                         
  -4  -9   8         87.74         92.16         2.11 o                         
  -3  -9   8         59.64         54.07         1.21 o                         
  -2  -9   8         31.04         32.42         1.15 o                         
  -1  -9   8          0.00         -0.28         0.52 o                         
   0  -9   8         86.88         76.51         1.10 o                         
   1  -9   8         70.57         62.63         0.96 o                         
   2  -9   8          4.83          5.21         0.53 o                         
   3  -9   8         14.77         13.98         1.09 o                         
   4  -9   8         16.78         17.42         1.37 o                         
   5  -9   8        263.51        259.95         3.05 o                         
   6  -9   8          2.10          3.46         0.68 o                         
   7  -9   8         21.95         24.23         2.61 o                         
   8  -9   8          0.75         -1.12         1.12 o                         
   9  -9   8          0.74          0.89         1.97 o                         
  -8  -8   8         30.06         34.54         3.07 o                         
  -7  -8   8          9.25         11.72         1.09 o                         
  -6  -8   8          0.66          1.48         0.77 o                         
  -5  -8   8        100.81        105.45         2.03 o                         
  -4  -8   8         29.79         30.67         1.08 o                         
  -3  -8   8          7.91          8.53         0.83 o                         
  -2  -8   8          0.12          0.39         0.33 o                         
  -1  -8   8         69.25         70.42         1.10 o                         
   0  -8   8         12.66         12.06         0.66 o                         
   1  -8   8          0.00          0.10         0.24 o                         
   2  -8   8        152.74        133.80         1.56 o                         
   3  -8   8        115.82        132.06         1.75 o                         
   4  -8   8         36.34         35.44         1.03 o                         
   5  -8   8        310.44        318.07         4.05 o                         
   6  -8   8         14.13         13.03         0.83 o                         
   7  -8   8          4.02          4.25         0.90 o                         
   8  -8   8          7.34          6.94         1.25 o                         
   9  -8   8          4.88          4.08         1.69 o                         
  -9  -7   8         11.96          9.59         1.74 o                         
  -8  -7   8         83.61         85.43         3.22 o                         
  -7  -7   8          7.64          9.60         1.28 o                         
  -6  -7   8          3.68          4.76         1.04 o                         
  -5  -7   8         10.94         12.57         0.71 o                         
  -4  -7   8          6.42          5.74         0.55 o                         
  -3  -7   8        377.68        384.15         3.82 o                         
  -2  -7   8          3.56          2.77         0.34 o                         
  -1  -7   8         15.00         11.57         0.67 o                         
   0  -7   8        422.02        439.35         3.88 o                         
   1  -7   8        197.66        199.37         2.01 o                         
   2  -7   8         14.75         13.90         0.65 o                         
   3  -7   8         79.04         81.33         1.13 o                         
   4  -7   8          2.40          3.54         0.49 o                         
   5  -7   8          6.98          4.66         0.59 o                         
   6  -7   8          0.21          0.54         0.62 o                         
   7  -7   8          7.86          5.46         1.24 o                         
   8  -7   8         13.33         14.44         1.26 o                         
   9  -7   8          6.81          8.18         1.15 o                         
  -9  -6   8          0.44          0.87         1.52 o                         
  -8  -6   8          0.08          0.38         1.04 o                         
  -7  -6   8         80.26         84.35         1.99 o                         
  -6  -6   8         12.43         14.19         0.94 o                         
  -5  -6   8          6.30          4.73         0.76 o                         
  -4  -6   8         33.49         37.43         0.86 o                         
  -3  -6   8        139.12        163.05         1.71 o                         
  -2  -6   8          0.65         -0.25         0.27 o                         
  -1  -6   8        158.83        172.84         1.79 o                         
   0  -6   8        187.69        178.70         1.66 o                         
   1  -6   8         19.11         23.25         0.57 o                         
   2  -6   8         33.78         35.14         0.71 o                         
   3  -6   8         95.23        104.18         1.24 o                         
   4  -6   8          1.14          0.08         0.45 o                         
   5  -6   8         43.43         43.66         1.28 o                         
   6  -6   8         24.48         21.01         1.15 o                         
   7  -6   8         95.47         98.28         2.31 o                         
   8  -6   8          3.79          4.39         0.72 o                         
   9  -6   8          0.21          1.22         1.54 o                         
  -9  -5   8         10.70         10.72         1.64 o                         
  -8  -5   8          0.28         -0.19         1.01 o                         
  -7  -5   8         20.22         19.23         1.58 o                         
  -6  -5   8         10.52         10.88         0.84 o                         
  -5  -5   8         42.38         41.07         1.10 o                         
  -4  -5   8          2.50          3.60         0.40 o                         
  -3  -5   8         24.27         21.56         0.62 o                         
  -2  -5   8       1436.02       1505.77        11.76 o                         
  -1  -5   8         11.72          9.26         0.40 o                         
   0  -5   8          9.87          6.73         0.37 o                         
   1  -5   8        177.90        196.85         1.83 o                         
   2  -5   8        173.34        154.21         1.67 o                         
   3  -5   8         17.66         12.58         0.63 o                         
   4  -5   8         19.04         21.57         0.83 o                         
   5  -5   8         55.78         48.55         1.32 o                         
   6  -5   8         38.78         36.39         1.05 o                         
   7  -5   8         16.62         20.56         1.41 o                         
   8  -5   8         18.42         15.38         1.46 o                         
   9  -5   8          3.46          3.00         1.53 o                         
  -9  -4   8          0.39         -0.41         1.29 o                         
  -8  -4   8          2.19          0.55         0.82 o                         
  -7  -4   8         31.09         28.45         1.37 o                         
  -6  -4   8        137.34        139.32         2.34 o                         
  -5  -4   8         20.49         21.18         0.88 o                         
  -4  -4   8          5.69          3.26         0.73 o                         
  -3  -4   8          8.37          8.63         0.56 o                         
  -2  -4   8         17.70         17.95         0.64 o                         
  -1  -4   8        299.93        307.32         2.94 o                         
   0  -4   8          4.76          7.12         0.38 o                         
   1  -4   8         84.86         73.76         0.94 o                         
   2  -4   8         16.65         23.14         0.58 o                         
   3  -4   8        332.30        359.57         3.11 o                         
   4  -4   8          7.47         11.03         0.56 o                         
   5  -4   8          0.96         -0.10         0.50 o                         
   6  -4   8          1.18         -0.67         0.67 o                         
   7  -4   8          1.34          1.21         0.95 o                         
   8  -4   8          0.99         -0.76         0.76 o                         
   9  -4   8          3.36          5.82         1.76 o                         
  -9  -3   8          0.54         -0.45         1.26 o                         
  -8  -3   8          0.28          2.24         1.02 o                         
  -7  -3   8          3.50          2.94         0.91 o                         
  -6  -3   8        175.27        168.85         2.63 o                         
  -5  -3   8         27.38         27.57         1.23 o                         
  -4  -3   8         57.49         64.93         1.90 o                         
  -3  -3   8         79.83         76.24         1.36 o                         
  -2  -3   8        114.88        103.45         1.32 o                         
  -1  -3   8         22.64         18.69         0.41 o                         
   0  -3   8         19.70         20.72         0.47 o                         
   1  -3   8        106.68        128.07         1.39 o                         
   2  -3   8         18.09         16.31         0.59 o                         
   3  -3   8         16.46         16.28         0.56 o                         
   4  -3   8         19.49         15.09         0.90 o                         
   5  -3   8        182.53        172.03         2.09 o                         
   6  -3   8          0.58         -0.61         0.61 o                         
   7  -3   8          2.43          0.17         0.68 o                         
   8  -3   8         20.38         19.92         1.37 o                         
   9  -3   8          0.07          0.73         1.65 o                         
 -10  -2   8          1.60          2.54         1.85 o                         
  -9  -2   8          0.03         -1.47         1.47 o                         
  -8  -2   8          0.13          0.49         0.93 o                         
  -7  -2   8         15.76         14.75         1.33 o                         
  -6  -2   8         54.56         53.30         1.74 o                         
  -5  -2   8         18.14         15.69         0.87 o                         
  -4  -2   8         14.28         15.80         0.72 o                         
  -3  -2   8        110.04        120.36         1.58 o                         
  -2  -2   8        491.37        502.53         4.51 o                         
  -1  -2   8         57.66         60.09         0.90 o                         
   0  -2   8        526.85        518.34         4.46 o                         
   1  -2   8        208.77        210.81         1.92 o                         
   2  -2   8          9.04          4.55         0.35 o                         
   3  -2   8         99.73        105.55         1.22 o                         
   4  -2   8         59.45         46.63         0.97 o                         
   5  -2   8        503.07        490.26         4.77 o                         
   6  -2   8         57.64         60.84         1.57 o                         
   7  -2   8          2.00          1.35         0.71 o                         
   8  -2   8         11.76         16.88         1.67 o                         
   9  -2   8          0.05          0.81         1.74 o                         
 -10  -1   8          1.16          0.85         1.63 o                         
  -9  -1   8          4.54          4.98         1.41 o                         
  -8  -1   8         11.75          8.66         1.41 o                         
  -7  -1   8          4.40          2.57         0.80 o                         
  -6  -1   8          4.47          3.00         1.05 o                         
  -5  -1   8          6.76          8.31         0.78 o                         
  -4  -1   8         31.86         26.42         0.84 o                         
  -3  -1   8         66.37         63.15         1.00 o                         
  -2  -1   8         96.17        122.48         1.31 o                         
  -1  -1   8        587.26        627.48         5.14 o                         
   0  -1   8        642.02        644.33         5.45 o                         
   1  -1   8        229.36        249.49         2.19 o                         
   2  -1   8        222.67        226.04         1.99 o                         
   3  -1   8         20.12         18.08         0.75 o                         
   4  -1   8        225.48        219.60         2.61 o                         
   5  -1   8        302.92        314.40         3.66 o                         
   6  -1   8         45.09         42.34         1.52 o                         
   7  -1   8          0.72         -0.18         0.84 o                         
   8  -1   8          7.03          7.57         1.62 o                         
 -10   0   8          0.15          0.33         1.64 o                         
  -9   0   8          5.36          4.19         1.47 o                         
  -8   0   8         12.54         12.82         1.42 o                         
  -7   0   8          1.80          1.38         0.70 o                         
  -6   0   8        166.44        159.37         2.32 o                         
  -5   0   8         48.95         52.71         1.16 o                         
  -4   0   8         51.34         49.02         1.52 o                         
  -3   0   8          4.44          3.24         0.33 o                         
  -2   0   8        145.02        144.85         1.48 o                         
  -1   0   8       1096.47       1101.41         8.71 o                         
   0   0   8        113.76        112.18         1.38 o                         
   1   0   8         22.26         21.91         0.59 o                         
   2   0   8          1.29          1.69         0.34 o                         
   3   0   8         72.53         56.41         1.13 o                         
   4   0   8         83.26         81.57         1.47 o                         
   5   0   8         15.86         10.55         0.83 o                         
   6   0   8         27.80         24.70         1.33 o                         
   7   0   8          3.14          3.05         0.83 o                         
   8   0   8          2.21          4.22         1.70 o                         
  -9   1   8          0.55          1.66         1.43 o                         
  -8   1   8          1.32          0.08         0.84 o                         
  -7   1   8         91.26         81.33         1.88 o                         
  -6   1   8        561.22        543.73         6.68 o                         
  -5   1   8         63.68         56.69         1.29 o                         
  -4   1   8        346.31        336.95         3.60 o                         
  -3   1   8        245.85        237.61         2.51 o                         
  -2   1   8         15.33         15.49         0.53 o                         
  -1   1   8        652.50        658.59         5.81 o                         
   0   1   8         15.12         16.96         0.65 o                         
   1   1   8        110.89        120.87         1.66 o                         
   2   1   8         40.06         51.14         0.91 o                         
   3   1   8         36.15         39.45         1.32 o                         
   4   1   8         86.62         82.41         1.93 o                         
   5   1   8        329.95        303.66         5.01 o                         
   6   1   8          7.37          3.03         1.36 o                         
   7   1   8          7.01          7.20         0.87 o                         
   8   1   8          0.01          0.41         1.77 o                         
  -9   2   8          1.72          4.73         1.92 o                         
  -8   2   8          1.22          0.75         1.07 o                         
  -7   2   8         64.15         59.62         2.05 o                         
  -6   2   8          0.00          0.37         0.76 o                         
  -5   2   8          0.74          0.30         0.60 o                         
  -4   2   8          7.30          4.58         0.60 o                         
  -3   2   8        181.43        186.71         3.15 o                         
  -2   2   8         59.02         55.92         1.11 o                         
  -1   2   8        208.26        191.27         2.02 o                         
   0   2   8          8.92          4.56         0.50 o                         
   1   2   8        224.53        215.32         2.48 o                         
   2   2   8         29.50         24.87         0.89 o                         
   3   2   8        572.05        527.75         5.53 o                         
   4   2   8         61.39         51.62         2.16 o                         
   5   2   8          8.78         10.13         1.61 o                         
   6   2   8         17.35         18.44         1.75 o                         
   7   2   8         10.15         12.69         1.84 o                         
  -9   3   8         23.04         23.96         1.93 o                         
  -8   3   8         83.71         78.37         2.81 o                         
  -7   3   8         26.94         27.68         1.40 o                         
  -6   3   8         47.35         42.17         1.53 o                         
  -5   3   8         14.76         12.06         0.79 o                         
  -4   3   8          2.63          1.10         0.81 o                         
  -3   3   8          1.57          3.37         0.62 o                         
  -2   3   8         75.84         76.96         1.48 o                         
  -1   3   8          6.35          7.30         0.55 o                         
   0   3   8        283.01        265.32         2.82 o                         
   1   3   8        362.31        356.22         3.86 o                         
   2   3   8        463.13        458.25         6.53 o                         
   3   3   8        374.65        355.98         4.00 o                         
   4   3   8          0.02          0.12         0.91 o                         
   5   3   8          9.12         14.55         1.79 o                         
   6   3   8          2.48          3.87         1.91 o                         
   7   3   8          0.04          0.52         1.70 o                         
  -9   4   8          1.89          2.21         2.12 o                         
  -8   4   8         20.41         20.03         1.99 o                         
  -7   4   8          2.09          2.66         1.13 o                         
  -6   4   8          9.13          8.53         1.00 o                         
  -5   4   8          4.62          3.86         0.94 o                         
  -4   4   8          0.08          0.32         0.67 o                         
  -3   4   8          1.80          2.44         1.00 o                         
  -2   4   8         16.40         13.49         0.83 o                         
  -1   4   8          6.51          3.52         0.71 o                         
   0   4   8        451.59        432.45         4.50 o                         
   1   4   8         78.99         85.39         1.76 o                         
   2   4   8        327.82        314.89         3.47 o                         
   3   4   8          8.02          7.87         0.87 o                         
   4   4   8          4.09          2.52         1.21 o                         
   5   4   8          0.83          0.71         1.04 o                         
   6   4   8          2.09          2.66         1.73 o                         
   7   4   8          0.56          0.64         1.95 o                         
  -9   5   8          4.80          4.65         2.03 o                         
  -8   5   8         16.33         12.24         1.90 o                         
  -7   5   8          6.65          6.94         1.18 o                         
  -6   5   8          1.13         -0.53         0.85 o                         
  -5   5   8         92.14         90.85         1.94 o                         
  -4   5   8         79.35         63.24         1.66 o                         
  -3   5   8         71.18         64.04         1.83 o                         
  -2   5   8         97.36        113.88         2.21 o                         
  -1   5   8          2.95          1.64         0.79 o                         
   0   5   8         44.77         47.86         1.82 o                         
   1   5   8         18.58         21.86         1.16 o                         
   2   5   8         91.73         94.55         1.52 o                         
   3   5   8          0.10         -0.88         0.88 o                         
   4   5   8          0.99         -0.07         1.24 o                         
   5   5   8         12.00         11.63         1.96 o                         
   6   5   8          4.93          5.15         1.92 o                         
  -8   6   8          0.56         -1.35         1.46 o                         
  -7   6   8          8.12          9.44         1.52 o                         
  -6   6   8         16.17          9.91         1.27 o                         
  -5   6   8          3.89          3.85         0.87 o                         
  -4   6   8          0.04         -1.01         1.01 o                         
  -3   6   8         28.40         36.05         1.79 o                         
  -2   6   8        281.26        274.90         4.01 o                         
  -1   6   8         82.38         75.17         1.97 o                         
   0   6   8          6.77          8.59         0.85 o                         
   1   6   8          1.49          1.62         0.81 o                         
   2   6   8          0.12         -0.59         0.91 o                         
   3   6   8          9.50          7.83         1.07 o                         
   4   6   8          1.15          1.58         2.16 o                         
   5   6   8          0.72         -1.86         2.16 o                         
  -8   7   8          4.57          6.36         1.71 o                         
  -7   7   8          1.92          1.75         1.50 o                         
  -6   7   8          8.31         10.00         1.44 o                         
  -5   7   8         16.52         11.11         1.07 o                         
  -4   7   8         37.03         31.91         1.89 o                         
  -3   7   8        122.40        125.65         3.11 o                         
  -2   7   8         44.10         40.48         1.72 o                         
  -1   7   8          6.49          7.66         1.04 o                         
   0   7   8         54.27         58.25         2.26 o                         
   1   7   8          6.07          7.05         0.63 o                         
   2   7   8          2.99         -0.27         1.71 o                         
   3   7   8         37.12         42.92         1.89 o                         
   4   7   8          2.49          1.37         1.84 o                         
  -7   8   8         18.57         22.07         1.88 o                         
  -6   8   8          1.45          1.62         1.38 o                         
  -5   8   8          0.22         -0.51         1.50 o                         
  -4   8   8          9.25          7.95         1.43 o                         
  -3   8   8         28.79         34.40         1.81 o                         
  -2   8   8          2.05          0.54         1.14 o                         
  -1   8   8         16.58         19.73         1.33 o                         
   0   8   8          0.00         -0.85         0.85 o                         
   1   8   8         16.10         17.40         1.27 o                         
   2   8   8          0.95         -1.38         1.97 o                         
   3   8   8          3.43          2.94         1.51 o                         
  -6   9   8          0.98          2.34         1.86 o                         
  -5   9   8          0.28          1.18         1.64 o                         
  -4   9   8          0.03          1.32         1.54 o                         
  -3   9   8          0.86         -0.81         1.37 o                         
  -2   9   8          5.42          5.28         1.40 o                         
  -1   9   8          0.07         -0.21         1.30 o                         
   0   9   8          0.00         -0.52         1.34 o                         
   1   9   8          1.69          0.81         0.85 o                         
   2   9   8          1.71          2.01         2.30 o                         
  -4  10   8          8.01          6.04         1.79 o                         
  -3  10   8          3.99          4.51         1.56 o                         
  -2  10   8          3.83          3.80         1.57 o                         
  -1  10   8          0.06          1.10         1.44 o                         
   0  10   8          1.86          1.10         1.44 o                         
   0 -17   9          7.30          6.45         2.22 o                         
   1 -17   9          6.54          2.62         1.65 o                         
   2 -17   9          3.44          4.00         1.66 o                         
  -2 -16   9          4.36          4.67         2.00 o                         
  -1 -16   9         11.56          8.28         2.05 o                         
   0 -16   9         55.33         53.10         2.67 o                         
   1 -16   9         48.96         47.23         3.46 o                         
   2 -16   9          0.74          1.61         1.40 o                         
   3 -16   9          3.46          4.48         1.51 o                         
   4 -16   9          2.19         -0.17         1.49 o                         
  -4 -15   9          2.70          2.05         1.62 o                         
  -3 -15   9          0.65          0.80         1.39 o                         
  -2 -15   9         10.28          8.84         1.63 o                         
  -1 -15   9         17.48         11.24         1.94 o                         
   0 -15   9          8.87          5.96         0.67 o                         
   1 -15   9         50.11         53.82         1.99 o                         
   2 -15   9          1.79          1.27         1.07 o                         
   3 -15   9         37.18         46.29         2.39 o                         
   4 -15   9         10.52          7.47         1.48 o                         
   5 -15   9          2.05          2.55         1.54 o                         
   6 -15   9          0.53         -0.18         1.20 o                         
  -5 -14   9          0.65         -0.55         1.55 o                         
  -4 -14   9         11.18         10.17         2.29 o                         
  -3 -14   9         19.88         17.98         2.17 o                         
  -2 -14   9          2.88          3.71         1.17 o                         
  -1 -14   9          0.30         -0.89         0.89 o                         
   0 -14   9          6.89          6.04         0.50 o                         
   1 -14   9          5.03          3.98         1.34 o                         
   2 -14   9          0.33         -0.63         0.90 o                         
   3 -14   9          7.43          6.04         1.19 o                         
   4 -14   9          5.43          4.34         1.38 o                         
   5 -14   9          0.00         -0.72         0.94 o                         
   6 -14   9          9.03          8.92         1.41 o                         
  -6 -13   9          0.00          1.26         1.48 o                         
  -5 -13   9          0.94         -0.38         1.39 o                         
  -4 -13   9         22.15         19.23         1.57 o                         
  -3 -13   9         16.15         10.26         1.62 o                         
  -2 -13   9          7.00          7.86         1.26 o                         
  -1 -13   9          3.24          3.54         1.08 o                         
   0 -13   9         25.32         26.43         1.32 o                         
   1 -13   9         21.66         20.17         1.10 o                         
   2 -13   9         27.44         29.16         2.31 o                         
   3 -13   9          0.42         -1.03         1.03 o                         
   4 -13   9          2.37          3.55         0.65 o                         
   5 -13   9          0.75         -0.08         0.98 o                         
   6 -13   9          1.15          2.26         1.19 o                         
   7 -13   9          0.20          2.33         1.49 o                         
  -6 -12   9          0.67          1.56         1.36 o                         
  -5 -12   9          0.15         -0.56         1.25 o                         
  -4 -12   9          0.04         -0.30         0.88 o                         
  -3 -12   9          7.84          8.11         0.89 o                         
  -2 -12   9         13.74         13.43         1.08 o                         
  -1 -12   9          3.23         -0.76         0.76 o                         
   0 -12   9          6.45         18.94         1.32 o                         
   1 -12   9          0.02          0.15         0.53 o                         
   2 -12   9         97.35         98.83         1.85 o                         
   3 -12   9          0.00          4.16         0.70 o                         
   4 -12   9          0.44          0.42         0.72 o                         
   5 -12   9         17.99         16.81         1.26 o                         
   6 -12   9         12.77         13.17         1.33 o                         
   7 -12   9          0.94          2.85         1.10 o                         
  -7 -11   9         23.62         26.74         2.17 o                         
  -6 -11   9          8.29          6.70         1.36 o                         
  -5 -11   9          3.27          2.72         1.08 o                         
  -4 -11   9          6.18          7.40         1.01 o                         
  -3 -11   9         35.68         36.13         1.81 o                         
  -2 -11   9          1.04          0.90         0.78 o                         
  -1 -11   9         17.90         19.23         1.20 o                         
   0 -11   9         27.49         22.06         1.10 o                         
   1 -11   9         61.12         65.75         1.33 o                         
   2 -11   9          1.93          2.26         0.52 o                         
   3 -11   9          0.01          0.60         0.52 o                         
   4 -11   9          6.44          6.18         0.64 o                         
   5 -11   9         88.49         85.78         2.54 o                         
   6 -11   9         43.92         46.53         1.83 o                         
   7 -11   9          5.08          7.70         1.25 o                         
   8 -11   9          1.69          2.37         1.53 o                         
  -7 -10   9          2.52          2.58         1.37 o                         
  -6 -10   9          0.09         -1.04         1.04 o                         
  -5 -10   9         33.70         33.69         1.75 o                         
  -4 -10   9         10.87          8.92         0.90 o                         
  -3 -10   9          0.33          0.86         0.62 o                         
  -2 -10   9          0.00          0.22         0.75 o                         
  -1 -10   9          8.26          8.15         0.87 o                         
   0 -10   9          5.09          4.14         0.63 o                         
   1 -10   9         31.47         33.61         1.18 o                         
   2 -10   9          5.03          2.51         0.53 o                         
   3 -10   9          0.61          0.74         0.53 o                         
   4 -10   9          0.01          1.21         0.58 o                         
   5 -10   9         49.98         47.92         1.42 o                         
   6 -10   9          2.78          5.43         0.84 o                         
   7 -10   9        143.09        147.03         2.84 o                         
   8 -10   9         12.36         10.44         1.38 o                         
  -8  -9   9         13.53         17.82         2.51 o                         
  -7  -9   9         31.48         30.62         2.21 o                         
  -6  -9   9          4.38          5.83         1.05 o                         
  -5  -9   9         51.28         56.16         1.61 o                         
  -4  -9   9         12.85         15.15         1.20 o                         
  -3  -9   9          0.12          1.85         0.49 o                         
  -2  -9   9          0.00         -0.51         0.51 o                         
  -1  -9   9          1.85          1.08         0.51 o                         
   0  -9   9         61.84         75.72         1.29 o                         
   1  -9   9          1.65          2.65         0.46 o                         
   2  -9   9          7.42          6.60         0.51 o                         
   3  -9   9         79.11         74.00         1.41 o                         
   4  -9   9          5.62          5.73         0.71 o                         
   5  -9   9        177.00        169.64         2.48 o                         
   6  -9   9         23.29         23.73         1.11 o                         
   7  -9   9         96.60        102.21         2.58 o                         
   8  -9   9         12.92         10.62         1.73 o                         
  -8  -8   9          0.15          2.41         1.53 o                         
  -7  -8   9        113.73        118.79         3.18 o                         
  -6  -8   9         16.60         15.26         1.06 o                         
  -5  -8   9         16.08         15.57         1.44 o                         
  -4  -8   9         55.34         58.52         1.37 o                         
  -3  -8   9         78.34         78.73         1.35 o                         
  -2  -8   9         13.62         12.72         0.89 o                         
  -1  -8   9         78.80         80.46         1.30 o                         
   0  -8   9         48.12         54.17         1.31 o                         
   1  -8   9          6.23          3.99         0.46 o                         
   2  -8   9          6.58          8.73         0.50 o                         
   3  -8   9          9.08          9.95         0.73 o                         
   4  -8   9         34.83         37.89         1.69 o                         
   5  -8   9         28.36         32.90         1.49 o                         
   6  -8   9         24.73         27.07         1.43 o                         
   7  -8   9         45.12         50.46         1.22 o                         
   8  -8   9          0.53          1.16         1.47 o                         
  -9  -7   9          0.24          2.39         1.71 o                         
  -8  -7   9          8.73          9.20         1.58 o                         
  -7  -7   9         69.34         83.33         2.12 o                         
  -6  -7   9          0.23         -0.02         0.75 o                         
  -5  -7   9          0.06          0.12         0.44 o                         
  -4  -7   9        147.59        152.86         2.00 o                         
  -3  -7   9        227.82        244.29         2.46 o                         
  -2  -7   9         12.44         10.35         0.56 o                         
  -1  -7   9        243.78        250.68         2.39 o                         
   0  -7   9         97.39        101.97         1.15 o                         
   1  -7   9        407.00        408.75         3.66 o                         
   2  -7   9          9.68          9.34         0.56 o                         
   3  -7   9        914.48        930.22         7.08 o                         
   4  -7   9         45.02         34.36         1.75 o                         
   5  -7   9         18.71         17.21         1.04 o                         
   6  -7   9          0.07         -0.73         0.73 o                         
   7  -7   9         10.92         16.19         1.23 o                         
   8  -7   9          2.05          1.44         1.03 o                         
   9  -7   9          4.46          3.76         2.22 o                         
  -9  -6   9          9.86         10.54         1.69 o                         
  -8  -6   9         22.01         21.57         1.64 o                         
  -7  -6   9          0.13          2.08         1.13 o                         
  -6  -6   9         34.73         39.08         1.95 o                         
  -5  -6   9         14.22         16.66         1.20 o                         
  -4  -6   9          0.01          0.08         0.39 o                         
  -3  -6   9        105.98        124.88         1.65 o                         
  -2  -6   9        779.87        837.57         6.79 o                         
  -1  -6   9          6.30          9.31         0.51 o                         
   0  -6   9       1778.29       1783.58        13.85 o                         
   1  -6   9        349.86        369.56         3.25 o                         
   2  -6   9        304.69        308.94         2.82 o                         
   3  -6   9         16.34         21.33         0.69 o                         
   4  -6   9          0.64         -0.09         0.56 o                         
   5  -6   9          0.19         -0.17         0.61 o                         
   6  -6   9         32.51         37.85         1.18 o                         
   7  -6   9         19.11         19.39         0.99 o                         
   8  -6   9         25.65         28.16         1.90 o                         
   9  -6   9          4.27          5.62         1.72 o                         
  -9  -5   9          2.61          1.28         1.45 o                         
  -8  -5   9          1.68         -0.72         1.32 o                         
  -7  -5   9          0.06         -0.62         0.64 o                         
  -6  -5   9         10.74         12.74         1.55 o                         
  -5  -5   9          8.46         10.33         0.61 o                         
  -4  -5   9        125.22        122.85         1.69 o                         
  -3  -5   9          7.94          9.55         0.50 o                         
  -2  -5   9         10.79         12.63         0.78 o                         
  -1  -5   9         43.48         51.53         0.89 o                         
   0  -5   9        693.21        710.93         5.25 o                         
   1  -5   9        113.48        119.00         1.35 o                         
   2  -5   9         59.91         57.03         0.91 o                         
   3  -5   9         46.47         45.42         0.84 o                         
   4  -5   9        571.63        537.06         5.40 o                         
   5  -5   9        279.98        287.02         3.43 o                         
   6  -5   9          8.45          7.65         0.94 o                         
   7  -5   9          3.81          5.36         1.14 o                         
   8  -5   9         15.70         15.71         1.25 o                         
   9  -5   9          3.19          4.39         1.67 o                         
  -9  -4   9          0.00         -1.25         1.25 o                         
  -8  -4   9          3.04          2.06         0.77 o                         
  -7  -4   9          2.00          0.44         0.64 o                         
  -6  -4   9        281.80        289.41         4.73 o                         
  -5  -4   9        201.79        195.94         2.93 o                         
  -4  -4   9        367.78        377.10         4.19 o                         
  -3  -4   9          8.72          9.28         0.52 o                         
  -2  -4   9        383.16        380.53         3.68 o                         
  -1  -4   9         50.55         61.30         0.90 o                         
   0  -4   9          7.59          6.85         0.31 o                         
   1  -4   9          0.11          0.73         0.30 o                         
   2  -4   9         38.34         37.58         0.79 o                         
   3  -4   9         91.14         91.47         1.22 o                         
   4  -4   9         36.87         35.94         1.25 o                         
   5  -4   9        218.13        220.92         2.84 o                         
   6  -4   9         60.13         45.42         1.05 o                         
   7  -4   9          6.92          7.81         1.08 o                         
   8  -4   9          1.86          2.83         1.17 o                         
  -9  -3   9          0.79          2.30         1.64 o                         
  -8  -3   9          8.59          6.20         1.07 o                         
  -7  -3   9         36.30         29.80         1.88 o                         
  -6  -3   9        289.01        277.81         4.16 o                         
  -5  -3   9         15.80         16.26         1.05 o                         
  -4  -3   9         19.13         18.07         0.74 o                         
  -3  -3   9         16.92         16.27         0.95 o                         
  -2  -3   9          2.01          2.71         0.29 o                         
  -1  -3   9         60.32         51.34         0.80 o                         
   0  -3   9         14.81         16.61         0.45 o                         
   1  -3   9         61.67         49.57         0.76 o                         
   2  -3   9         64.56         65.84         0.97 o                         
   3  -3   9          4.25         10.26         0.81 o                         
   4  -3   9         42.08         40.58         1.03 o                         
   5  -3   9        102.39        106.96         1.85 o                         
   6  -3   9         27.12         24.62         1.07 o                         
   7  -3   9          0.35          0.78         0.85 o                         
   8  -3   9          1.33          2.48         1.49 o                         
  -9  -2   9         11.40         12.07         1.78 o                         
  -8  -2   9          7.87          8.25         1.49 o                         
  -7  -2   9          0.10         -1.16         1.28 o                         
  -6  -2   9        327.01        323.13         4.69 o                         
  -5  -2   9        183.47        186.67         3.34 o                         
  -4  -2   9         19.70         18.54         0.85 o                         
  -3  -2   9        121.13        119.16         1.56 o                         
  -2  -2   9          0.56          1.08         0.41 o                         
  -1  -2   9        127.52        147.46         1.63 o                         
   0  -2   9         61.63         74.74         1.04 o                         
   1  -2   9          1.26          1.90         0.29 o                         
   2  -2   9         13.84         14.89         0.75 o                         
   3  -2   9         79.24         72.34         1.49 o                         
   4  -2   9         50.40         53.80         1.48 o                         
   5  -2   9         80.09         81.90         2.02 o                         
   6  -2   9          0.01         -0.35         0.70 o                         
   7  -2   9          2.15          0.88         1.16 o                         
   8  -2   9          5.45          6.64         1.64 o                         
  -9  -1   9          7.23         15.12         1.65 o                         
  -8  -1   9         14.97         14.20         1.11 o                         
  -7  -1   9          2.13          0.35         0.85 o                         
  -6  -1   9         67.47         68.15         1.89 o                         
  -5  -1   9          4.66          2.76         0.69 o                         
  -4  -1   9        200.85        200.53         2.29 o                         
  -3  -1   9         40.93         41.33         0.93 o                         
  -2  -1   9         12.55          6.68         0.42 o                         
  -1  -1   9         26.89         26.92         0.63 o                         
   0  -1   9        118.17        135.07         1.61 o                         
   1  -1   9          2.37          4.02         0.47 o                         
   2  -1   9         43.02         40.09         0.78 o                         
   3  -1   9          6.79          5.41         0.61 o                         
   4  -1   9        190.48        181.53         2.55 o                         
   5  -1   9         48.72         43.57         1.54 o                         
   6  -1   9         30.65         30.74         1.96 o                         
   7  -1   9          3.45          1.47         1.06 o                         
   8  -1   9          3.87          4.59         1.75 o                         
  -9   0   9          0.00          1.97         1.80 o                         
  -8   0   9          6.87          5.48         1.34 o                         
  -7   0   9          0.27          0.10         0.93 o                         
  -6   0   9          5.61         11.25         1.00 o                         
  -5   0   9         96.90        102.52         1.65 o                         
  -4   0   9         32.95         33.20         1.04 o                         
  -3   0   9        182.87        197.48         1.98 o                         
  -2   0   9         27.61         27.54         0.98 o                         
  -1   0   9        229.10        245.66         2.33 o                         
   0   0   9         76.92         84.69         1.18 o                         
   1   0   9         52.49         47.88         1.13 o                         
   2   0   9         55.60         48.60         1.25 o                         
   3   0   9          8.81         12.32         0.99 o                         
   4   0   9        114.45         85.66         1.90 o                         
   5   0   9         15.72         13.70         1.01 o                         
   6   0   9         14.10         17.04         1.41 o                         
   7   0   9         12.32         14.03         1.76 o                         
   8   0   9          1.53          4.72         1.81 o                         
  -9   1   9          0.03         -1.47         1.47 o                         
  -8   1   9         24.19         24.41         1.43 o                         
  -7   1   9          4.34         -0.37         1.07 o                         
  -6   1   9        121.90        106.72         1.83 o                         
  -5   1   9         85.86         73.50         1.39 o                         
  -4   1   9          8.97          9.61         0.75 o                         
  -3   1   9         59.61         61.16         1.33 o                         
  -2   1   9          0.27          0.66         0.28 o                         
  -1   1   9          0.93          2.79         0.53 o                         
   0   1   9         32.08         31.54         1.15 o                         
   1   1   9          0.06          0.15         0.61 o                         
   2   1   9          4.36          6.25         0.50 o                         
   3   1   9          7.79          9.11         0.63 o                         
   4   1   9         67.67         47.35         2.29 o                         
   5   1   9         81.18         69.82         3.39 o                         
   6   1   9          0.34         -0.13         1.42 o                         
   7   1   9         10.51         10.01         1.82 o                         
  -9   2   9          0.98         -0.86         1.63 o                         
  -8   2   9          3.26          2.97         1.22 o                         
  -7   2   9         92.99         96.69         2.27 o                         
  -6   2   9         72.47         69.62         1.83 o                         
  -5   2   9          4.44          6.22         1.28 o                         
  -4   2   9          6.61          5.57         0.63 o                         
  -3   2   9        739.33        737.75         7.88 o                         
  -2   2   9        133.36        125.20         1.84 o                         
  -1   2   9        103.08         97.99         1.61 o                         
   0   2   9         22.25         23.80         0.89 o                         
   1   2   9         34.80         33.04         1.19 o                         
   2   2   9          7.10          7.49         0.58 o                         
   3   2   9         41.84         35.95         1.70 o                         
   4   2   9          8.17          6.35         1.20 o                         
   5   2   9         24.99         19.95         1.95 o                         
   6   2   9          0.74          0.30         1.52 o                         
   7   2   9          5.70          8.76         1.86 o                         
  -9   3   9          7.54         10.40         1.83 o                         
  -8   3   9          2.96          3.40         1.44 o                         
  -7   3   9          1.62          2.15         0.97 o                         
  -6   3   9          3.18          2.94         0.89 o                         
  -5   3   9          6.20          9.15         0.75 o                         
  -4   3   9          7.06          6.86         1.06 o                         
  -3   3   9        317.05        318.16         4.17 o                         
  -2   3   9        523.60        512.93         5.81 o                         
  -1   3   9        190.45        177.92         2.44 o                         
   0   3   9        431.43        413.56         4.71 o                         
   1   3   9        295.89        287.46         3.96 o                         
   2   3   9        206.49        205.52         2.65 o                         
   3   3   9          0.97          4.38         0.73 o                         
   4   3   9          5.46          6.85         1.24 o                         
   5   3   9          4.91          5.89         1.69 o                         
   6   3   9          0.10          0.70         1.64 o                         
  -8   4   9         27.98         30.62         2.25 o                         
  -7   4   9          0.00         -1.07         1.07 o                         
  -6   4   9         24.43         22.24         1.72 o                         
  -5   4   9          0.36          0.81         0.70 o                         
  -4   4   9          0.09         -0.60         0.60 o                         
  -3   4   9         42.39         43.33         1.75 o                         
  -2   4   9          4.82          3.43         0.74 o                         
  -1   4   9         18.17         18.34         1.05 o                         
   0   4   9         45.86         41.30         1.24 o                         
   1   4   9        485.03        460.25         5.44 o                         
   2   4   9         57.67         56.05         1.52 o                         
   3   4   9         13.51         19.57         1.44 o                         
   4   4   9          0.38         -1.38         2.05 o                         
   5   4   9          6.52          9.34         1.95 o                         
   6   4   9          3.44          3.39         1.90 o                         
  -8   5   9          8.75          8.94         1.72 o                         
  -7   5   9          0.73          2.63         1.57 o                         
  -6   5   9          1.57          2.02         0.86 o                         
  -5   5   9          0.89         -0.33         1.14 o                         
  -4   5   9        100.21         96.11         2.60 o                         
  -3   5   9        118.10        106.61         3.60 o                         
  -2   5   9         45.39         44.45         1.67 o                         
  -1   5   9          1.49         -0.84         0.84 o                         
   0   5   9        442.81        446.40         5.29 o                         
   1   5   9         16.39         19.68         1.25 o                         
   2   5   9          3.15          2.28         0.97 o                         
   3   5   9         10.01         11.21         1.07 o                         
   4   5   9          1.26          1.13         2.33 o                         
   5   5   9          0.03         -0.57         1.85 o                         
  -7   6   9          0.52         -0.86         1.58 o                         
  -6   6   9          1.65          1.38         1.30 o                         
  -5   6   9          0.90         -0.07         1.03 o                         
  -4   6   9         78.85         75.13         2.53 o                         
  -3   6   9         11.18         10.49         1.36 o                         
  -2   6   9         71.89         65.55         2.11 o                         
  -1   6   9         29.29         28.52         1.52 o                         
   0   6   9         95.72        101.11         2.17 o                         
   1   6   9          4.56          4.75         1.01 o                         
   2   6   9         53.04         50.55         1.58 o                         
   3   6   9          0.83          3.70         1.36 o                         
   4   6   9          0.04         -0.98         1.70 o                         
  -7   7   9          0.00          1.20         1.58 o                         
  -6   7   9          0.64          1.85         1.68 o                         
  -5   7   9          0.17         -0.80         1.64 o                         
  -4   7   9          0.16          1.12         1.42 o                         
  -3   7   9          7.07          7.36         1.57 o                         
  -2   7   9          6.01          4.59         1.32 o                         
  -1   7   9          0.88          0.42         1.03 o                         
   0   7   9         31.00         30.14         1.57 o                         
   1   7   9          0.60         -0.97         0.97 o                         
   2   7   9         16.40         13.44         2.17 o                         
   3   7   9          1.19          2.05         1.25 o                         
   4   7   9          2.00         -1.01         1.51 o                         
  -6   8   9          0.01          3.40         1.90 o                         
  -5   8   9          3.51          3.44         1.71 o                         
  -4   8   9          0.50          3.29         1.58 o                         
  -3   8   9          0.01         -0.85         1.37 o                         
  -2   8   9          2.67          0.49         1.60 o                         
  -1   8   9         13.67         14.06         1.47 o                         
   0   8   9          7.57          5.70         1.11 o                         
   1   8   9          2.20          1.92         1.39 o                         
   2   8   9          4.26          2.63         2.14 o                         
  -4   9   9          4.78          5.15         1.70 o                         
  -3   9   9          0.82          0.72         1.48 o                         
  -2   9   9          2.35          0.41         1.44 o                         
  -1   9   9          0.59          1.32         1.53 o                         
   0   9   9          0.00          1.32         1.18 o                         
   1   9   9          2.38          4.31         1.15 o                         
   1 -17  10         22.06         20.48         1.91 o                         
   2 -17  10          3.38          3.89         1.71 o                         
  -2 -16  10          0.13         -0.04         1.23 o                         
  -1 -16  10         15.61         11.52         2.18 o                         
   0 -16  10         34.54         28.81         3.07 o                         
   1 -16  10         19.28         16.56         1.74 o                         
   2 -16  10          2.60          1.39         1.46 o                         
   3 -16  10          0.09          1.12         1.48 o                         
   4 -16  10          0.06          3.46         1.61 o                         
  -3 -15  10         17.67         20.82         1.90 o                         
  -2 -15  10          0.56         -0.06         1.23 o                         
  -1 -15  10          0.16          0.66         1.25 o                         
   0 -15  10         15.90         12.60         2.50 o                         
   1 -15  10         19.25         16.58         1.30 o                         
   2 -15  10          0.32          1.10         1.16 o                         
   3 -15  10          0.45          1.07         1.33 o                         
   4 -15  10          2.03          1.54         1.45 o                         
   5 -15  10          0.60          0.65         1.55 o                         
  -5 -14  10          3.29          2.61         1.65 o                         
  -4 -14  10          5.42          1.26         1.01 o                         
  -3 -14  10          3.12          3.19         1.45 o                         
  -2 -14  10          0.01          0.73         1.10 o                         
  -1 -14  10          0.55         -0.76         1.03 o                         
   0 -14  10          5.33          6.68         0.69 o                         
   1 -14  10          1.44         -0.53         0.75 o                         
   2 -14  10          1.18          0.96         1.07 o                         
   3 -14  10          0.53          1.83         1.22 o                         
   4 -14  10          9.64         11.93         1.12 o                         
   5 -14  10          0.37         -0.30         0.97 o                         
   6 -14  10         20.05         20.95         1.78 o                         
  -5 -13  10          0.99          1.29         1.49 o                         
  -4 -13  10         28.03         23.30         1.91 o                         
  -3 -13  10          0.93          0.92         1.10 o                         
  -2 -13  10          3.19          3.95         1.05 o                         
  -1 -13  10          1.48          0.07         0.87 o                         
   0 -13  10         33.06         28.13         1.96 o                         
   1 -13  10         14.80         14.08         0.76 o                         
   2 -13  10         11.05         12.05         0.94 o                         
   3 -13  10          0.00         -0.43         1.03 o                         
   4 -13  10          1.86          2.28         0.67 o                         
   5 -13  10          0.70          0.96         0.92 o                         
   6 -13  10          0.68         -0.82         1.22 o                         
   7 -13  10          0.65          0.73         1.29 o                         
  -6 -12  10          0.68          0.34         1.48 o                         
  -5 -12  10          0.05         -0.24         1.36 o                         
  -4 -12  10         23.86         23.38         1.23 o                         
  -3 -12  10         19.27         15.06         1.21 o                         
  -2 -12  10          0.15         -0.24         0.87 o                         
  -1 -12  10          4.77          3.35         0.89 o                         
   0 -12  10         25.30         26.22         1.59 o                         
   1 -12  10          0.57         -0.09         0.55 o                         
   2 -12  10          3.02          4.57         0.69 o                         
   3 -12  10         19.71         19.61         1.51 o                         
   4 -12  10          7.30          6.98         0.70 o                         
   5 -12  10          9.35          8.16         1.15 o                         
   6 -12  10          4.49          4.34         1.36 o                         
   7 -12  10          2.29          2.20         1.17 o                         
  -7 -11  10          3.65          3.73         1.60 o                         
  -6 -11  10          0.06         -1.23         1.23 o                         
  -5 -11  10          0.41         -0.96         1.04 o                         
  -4 -11  10          8.92          9.48         0.96 o                         
  -3 -11  10         22.16         18.20         1.18 o                         
  -2 -11  10         28.89         25.29         1.98 o                         
  -1 -11  10          0.01         -0.06         0.96 o                         
   0 -11  10        119.79        112.63         2.11 o                         
   1 -11  10         22.82         22.19         1.19 o                         
   2 -11  10          0.01          0.21         0.58 o                         
   3 -11  10          3.19          3.47         0.64 o                         
   4 -11  10          0.02          0.16         0.87 o                         
   5 -11  10          0.02          0.33         0.76 o                         
   6 -11  10          1.30          2.51         0.79 o                         
   7 -11  10          9.11          9.36         1.47 o                         
   8 -11  10          1.28          2.43         1.59 o                         
  -7 -10  10          0.30          0.15         1.51 o                         
  -6 -10  10          0.91         -0.67         1.08 o                         
  -5 -10  10          2.73          3.01         0.86 o                         
  -4 -10  10          0.12          0.85         0.74 o                         
  -3 -10  10          0.22          0.21         0.50 o                         
  -2 -10  10        114.24        119.40         2.04 o                         
  -1 -10  10         55.90         54.34         1.76 o                         
   0 -10  10        131.28        140.08         2.16 o                         
   1 -10  10         27.59         23.29         1.34 o                         
   2 -10  10          0.08          0.18         0.43 o                         
   3 -10  10         12.85         13.91         0.88 o                         
   4 -10  10         53.55         68.62         1.70 o                         
   5 -10  10         51.82         48.63         1.56 o                         
   6 -10  10         29.61         25.41         1.46 o                         
   7 -10  10         45.90         48.77         1.68 o                         
   8 -10  10          2.52          3.91         1.60 o                         
  -8  -9  10          5.71          3.52         1.73 o                         
  -7  -9  10          8.67          9.44         1.99 o                         
  -6  -9  10          0.00          0.94         0.97 o                         
  -5  -9  10         12.77         12.24         1.21 o                         
  -4  -9  10         13.67         13.60         0.86 o                         
  -3  -9  10          0.38          1.06         0.53 o                         
  -2  -9  10         22.74         19.89         1.71 o                         
  -1  -9  10         10.89         11.61         0.69 o                         
   0  -9  10         67.38         69.12         1.12 o                         
   1  -9  10         53.29         51.44         0.93 o                         
   2  -9  10         74.36         80.11         1.27 o                         
   3  -9  10        234.79        239.79         2.88 o                         
   4  -9  10        152.84        158.01         2.85 o                         
   5  -9  10         58.85         55.16         1.70 o                         
   6  -9  10         13.98         18.17         1.68 o                         
   7  -9  10          7.31         10.25         1.79 o                         
   8  -9  10          7.10          5.72         1.61 o                         
  -8  -8  10         14.88         17.49         1.82 o                         
  -7  -8  10         33.67         35.58         1.47 o                         
  -6  -8  10         21.67         20.61         1.74 o                         
  -5  -8  10          0.95          1.54         0.62 o                         
  -4  -8  10          3.07          1.89         0.62 o                         
  -3  -8  10          1.29          1.61         0.61 o                         
  -2  -8  10          2.39          4.54         0.59 o                         
  -1  -8  10         71.20         64.10         1.16 o                         
   0  -8  10          0.83          0.46         0.72 o                         
   1  -8  10         29.42         29.82         0.83 o                         
   2  -8  10         23.90         21.85         0.82 o                         
   3  -8  10        678.65        686.23         7.09 o                         
   4  -8  10        113.36        111.93         2.26 o                         
   5  -8  10          2.26          0.85         0.87 o                         
   6  -8  10          6.02          4.80         0.90 o                         
   7  -8  10         23.40         28.52         1.25 o                         
   8  -8  10          1.00          1.18         1.25 o                         
  -8  -7  10          3.74          7.10         1.49 o                         
  -7  -7  10          8.69          9.25         0.89 o                         
  -6  -7  10         34.47         34.30         1.99 o                         
  -5  -7  10         25.72         26.59         0.75 o                         
  -4  -7  10          4.27          5.03         0.53 o                         
  -3  -7  10         22.66         23.69         1.35 o                         
  -2  -7  10          1.68          0.82         0.46 o                         
  -1  -7  10        153.27        149.91         1.67 o                         
   0  -7  10         74.32         78.95         1.11 o                         
   1  -7  10          4.11          4.27         0.52 o                         
   2  -7  10         84.08         87.97         1.33 o                         
   3  -7  10         14.59          9.42         0.70 o                         
   4  -7  10          0.09          0.08         0.73 o                         
   5  -7  10         34.80         33.84         1.58 o                         
   6  -7  10         22.64         19.03         1.18 o                         
   7  -7  10          3.52          3.54         0.89 o                         
   8  -7  10         10.03          9.97         1.12 o                         
  -9  -6  10         10.53         11.77         1.65 o                         
  -8  -6  10          1.40          1.88         1.16 o                         
  -7  -6  10         28.27         30.93         1.99 o                         
  -6  -6  10         22.16         22.34         1.31 o                         
  -5  -6  10         10.39          9.78         0.81 o                         
  -4  -6  10          9.39         10.00         0.62 o                         
  -3  -6  10          5.60          5.66         0.48 o                         
  -2  -6  10        184.00        182.37         1.91 o                         
  -1  -6  10          2.92          2.40         0.36 o                         
   0  -6  10        191.03        193.60         2.29 o                         
   1  -6  10          0.41         -0.35         0.35 o                         
   2  -6  10          4.46          5.27         0.48 o                         
   3  -6  10        167.29        157.25         1.68 o                         
   4  -6  10        173.21        172.66         2.17 o                         
   5  -6  10        146.07        152.79         2.48 o                         
   6  -6  10          0.00         -0.53         0.79 o                         
   7  -6  10          0.48          0.02         0.80 o                         
   8  -6  10          6.43          9.42         1.13 o                         
  -9  -5  10         11.92         14.69         1.93 o                         
  -8  -5  10          3.43          2.76         1.03 o                         
  -7  -5  10          1.36          1.32         0.79 o                         
  -6  -5  10          0.13         -0.21         1.03 o                         
  -5  -5  10          8.08          7.93         0.92 o                         
  -4  -5  10         69.59         75.34         1.46 o                         
  -3  -5  10        168.69        190.21         2.40 o                         
  -2  -5  10        234.49        240.04         2.40 o                         
  -1  -5  10         46.14         47.69         1.01 o                         
   0  -5  10        138.76        126.37         1.40 o                         
   1  -5  10         83.21         79.42         1.10 o                         
   2  -5  10        112.14         97.24         1.44 o                         
   3  -5  10          4.51          4.48         0.81 o                         
   4  -5  10        397.60        374.18         3.70 o                         
   5  -5  10        314.21        313.11         3.74 o                         
   6  -5  10          0.57          0.67         0.68 o                         
   7  -5  10         13.80         14.48         1.39 o                         
   8  -5  10         10.22         10.46         1.44 o                         
  -9  -4  10          2.40          3.80         1.75 o                         
  -8  -4  10         11.40         12.85         1.85 o                         
  -7  -4  10         22.93         23.13         1.84 o                         
  -6  -4  10         96.59        100.35         3.02 o                         
  -5  -4  10         27.87         25.60         1.17 o                         
  -4  -4  10          1.34          1.42         0.53 o                         
  -3  -4  10         53.37         54.45         1.43 o                         
  -2  -4  10          8.69         12.77         0.62 o                         
  -1  -4  10         20.47         20.95         0.80 o                         
   0  -4  10         11.23         13.46         0.56 o                         
   1  -4  10          3.08          2.51         0.39 o                         
   2  -4  10         28.34         22.93         1.05 o                         
   3  -4  10         94.15         92.44         1.49 o                         
   4  -4  10         32.45         29.26         1.05 o                         
   5  -4  10        197.72        190.97         2.45 o                         
   6  -4  10          6.50         11.58         0.72 o                         
   7  -4  10         11.30         14.17         1.31 o                         
   8  -4  10          8.77          7.37         1.74 o                         
  -9  -3  10          0.00          1.06         1.70 o                         
  -8  -3  10          0.02          1.79         1.16 o                         
  -7  -3  10         16.84         12.97         1.66 o                         
  -6  -3  10        752.12        761.75         9.54 o                         
  -5  -3  10         35.30         33.36         1.40 o                         
  -4  -3  10        345.56        321.73         3.77 o                         
  -3  -3  10        107.93        102.23         1.79 o                         
  -2  -3  10        121.61        118.97         1.89 o                         
  -1  -3  10         15.53         19.01         0.61 o                         
   0  -3  10        285.73        271.35         2.53 o                         
   1  -3  10        107.11        112.24         1.21 o                         
   2  -3  10          5.93          8.22         0.52 o                         
   3  -3  10          9.73          9.55         0.63 o                         
   4  -3  10        100.88         95.68         1.66 o                         
   5  -3  10        176.94        148.69         1.93 o                         
   6  -3  10          0.06         -0.09         0.86 o                         
   7  -3  10          2.87          1.43         1.13 o                         
   8  -3  10          2.29          2.64         1.72 o                         
  -9  -2  10          3.98          4.44         1.60 o                         
  -8  -2  10          4.06          3.42         1.47 o                         
  -7  -2  10         17.94         11.91         1.23 o                         
  -6  -2  10          2.05          2.03         0.84 o                         
  -5  -2  10         83.13         84.54         1.90 o                         
  -4  -2  10          0.90         -0.72         0.89 o                         
  -3  -2  10         91.05         91.28         1.37 o                         
  -2  -2  10          2.12          1.54         0.43 o                         
  -1  -2  10         16.56         14.33         0.56 o                         
   0  -2  10          2.32          2.65         0.38 o                         
   1  -2  10        100.94        115.75         1.42 o                         
   2  -2  10        111.56        102.58         1.40 o                         
   3  -2  10        212.57        214.83         2.45 o                         
   4  -2  10          1.78          2.00         0.48 o                         
   5  -2  10         16.28         12.01         0.86 o                         
   6  -2  10          1.92         -0.15         0.63 o                         
   7  -2  10          0.87          2.26         1.50 o                         
   8  -2  10          0.42          0.32         1.76 o                         
  -9  -1  10         17.30         19.03         2.37 o                         
  -8  -1  10         17.01         19.31         1.82 o                         
  -7  -1  10          8.59          7.51         1.28 o                         
  -6  -1  10         79.94         74.23         1.90 o                         
  -5  -1  10          5.76          4.87         0.85 o                         
  -4  -1  10          7.68          6.49         0.71 o                         
  -3  -1  10        106.28        101.07         1.36 o                         
  -2  -1  10          5.12         10.17         0.59 o                         
  -1  -1  10         14.53         17.94         0.92 o                         
   0  -1  10        517.79        517.24         4.63 o                         
   1  -1  10        396.44        385.93         3.95 o                         
   2  -1  10         61.19         62.96         1.47 o                         
   3  -1  10        102.47        102.65         1.87 o                         
   4  -1  10          2.10          4.18         0.77 o                         
   5  -1  10          2.28          2.76         0.90 o                         
   6  -1  10          5.48          6.24         1.49 o                         
   7  -1  10          3.48          8.28         1.72 o                         
  -9   0  10          0.15          0.05         1.61 o                         
  -8   0  10          1.08          3.14         1.39 o                         
  -7   0  10         21.36         20.22         1.34 o                         
  -6   0  10         18.92         15.95         1.38 o                         
  -5   0  10         10.18          9.99         0.83 o                         
  -4   0  10          5.30          5.12         0.64 o                         
  -3   0  10         63.50         59.52         1.23 o                         
  -2   0  10          0.88          1.64         0.47 o                         
  -1   0  10          3.36          3.53         0.42 o                         
   0   0  10        117.22        131.00         2.20 o                         
   1   0  10         98.91        117.39         1.84 o                         
   2   0  10          4.87          3.90         0.97 o                         
   3   0  10         91.78         92.77         1.73 o                         
   4   0  10          0.13          0.43         0.69 o                         
   5   0  10          5.95          2.56         0.98 o                         
   6   0  10          3.26          3.34         1.48 o                         
   7   0  10         25.47         29.64         2.13 o                         
  -9   1  10          4.91          3.49         1.69 o                         
  -8   1  10          0.98         -0.52         1.33 o                         
  -7   1  10          0.08         -0.71         1.10 o                         
  -6   1  10          3.24          2.07         0.92 o                         
  -5   1  10        130.14        130.06         2.06 o                         
  -4   1  10        117.17         95.91         1.26 o                         
  -3   1  10          4.93          7.48         0.38 o                         
  -2   1  10        269.72        265.63         3.27 o                         
  -1   1  10          2.24          0.76         0.69 o                         
   0   1  10        105.75        107.29         1.96 o                         
   1   1  10         39.73         41.29         2.34 o                         
   2   1  10         23.23         24.82         1.05 o                         
   3   1  10         18.27         16.88         0.95 o                         
   4   1  10         21.86         24.46         1.09 o                         
   5   1  10         11.85         10.68         1.76 o                         
   6   1  10          3.40          6.07         1.86 o                         
   7   1  10          2.69          5.60         1.86 o                         
  -9   2  10          2.10          2.68         1.59 o                         
  -8   2  10          3.14          5.79         1.46 o                         
  -7   2  10          8.62          7.82         0.91 o                         
  -6   2  10         27.03         21.82         1.12 o                         
  -5   2  10         14.24         15.77         1.17 o                         
  -4   2  10         18.23         20.44         0.83 o                         
  -3   2  10          0.52         -0.47         0.68 o                         
  -2   2  10        472.50        454.07         4.98 o                         
  -1   2  10        124.60        117.55         2.21 o                         
   0   2  10         40.73         44.02         1.51 o                         
   1   2  10         68.13         68.15         2.16 o                         
   2   2  10          0.46         -0.04         0.65 o                         
   3   2  10          9.08          5.18         0.61 o                         
   4   2  10         18.95         15.39         1.09 o                         
   5   2  10          2.56          2.89         1.58 o                         
   6   2  10          6.30          6.79         1.78 o                         
  -8   3  10          5.54          6.84         1.78 o                         
  -7   3  10          8.03          7.69         1.20 o                         
  -6   3  10         12.13         15.00         1.17 o                         
  -5   3  10          0.50         -0.54         0.74 o                         
  -4   3  10         33.03         28.12         1.19 o                         
  -3   3  10        118.28        112.58         2.18 o                         
  -2   3  10        222.64        209.13         3.09 o                         
  -1   3  10          3.11          2.67         0.72 o                         
   0   3  10          0.33         -0.97         0.97 o                         
   1   3  10        314.16        304.28         4.27 o                         
   2   3  10          0.03         -0.12         0.79 o                         
   3   3  10         20.71         20.35         0.99 o                         
   4   3  10         19.05         21.12         2.59 o                         
   5   3  10          3.24          4.11         1.75 o                         
   6   3  10          0.35         -0.78         1.85 o                         
  -8   4  10          4.09          8.16         1.75 o                         
  -7   4  10          3.30          6.61         2.14 o                         
  -6   4  10          2.79          2.07         1.15 o                         
  -5   4  10         38.29         39.07         1.40 o                         
  -4   4  10         10.37          6.82         1.07 o                         
  -3   4  10         49.55         53.86         1.77 o                         
  -2   4  10          0.30          0.02         0.73 o                         
  -1   4  10         24.71         22.10         1.20 o                         
   0   4  10        241.71        224.09         3.18 o                         
   1   4  10         14.94         19.61         1.36 o                         
   2   4  10          2.63          2.47         0.93 o                         
   3   4  10          4.65          6.41         1.06 o                         
   4   4  10          2.45          3.02         1.33 o                         
   5   4  10          2.05          3.16         1.87 o                         
  -7   5  10          0.94          2.87         1.61 o                         
  -6   5  10          0.00          0.83         1.52 o                         
  -5   5  10          8.70         10.89         0.94 o                         
  -4   5  10          0.19          0.79         1.41 o                         
  -3   5  10          1.28          1.56         1.04 o                         
  -2   5  10         87.87         91.71         2.27 o                         
  -1   5  10          0.46          0.73         0.83 o                         
   0   5  10        121.93        132.87         2.25 o                         
   1   5  10         17.24         16.96         1.27 o                         
   2   5  10          0.56          0.84         0.93 o                         
   3   5  10          0.01         -0.44         2.36 o                         
   4   5  10          0.41          0.03         1.32 o                         
  -7   6  10          0.02         -1.61         1.61 o                         
  -6   6  10          0.01         -0.29         1.25 o                         
  -5   6  10          1.11         -0.58         1.65 o                         
  -4   6  10         50.41         47.78         2.53 o                         
  -3   6  10         22.61         24.34         1.82 o                         
  -2   6  10         38.34         35.59         1.66 o                         
  -1   6  10          5.19          7.56         1.19 o                         
   0   6  10         40.05         45.65         1.21 o                         
   1   6  10          7.41          6.99         1.24 o                         
   2   6  10          3.65          4.56         2.39 o                         
   3   6  10          1.16         -1.21         2.60 o                         
  -6   7  10          3.60          6.09         2.08 o                         
  -5   7  10          0.31         -1.70         1.83 o                         
  -4   7  10          2.04          2.31         1.63 o                         
  -3   7  10          0.14          0.17         1.52 o                         
  -2   7  10         17.82         18.13         1.62 o                         
  -1   7  10          5.05          7.00         1.34 o                         
   0   7  10          2.95          2.93         0.88 o                         
   1   7  10          0.22         -0.82         1.20 o                         
   2   7  10          2.82          2.52         2.87 o                         
  -4   8  10          0.96          1.83         1.83 o                         
  -3   8  10          4.76          9.98         1.67 o                         
  -2   8  10          2.51          1.84         1.42 o                         
  -1   8  10          3.51          2.03         1.43 o                         
   0   8  10          5.17          4.92         1.52 o                         
   1   8  10          2.71          5.71         1.84 o                         
  -2 -16  11          0.72         -0.37         1.69 o                         
  -1 -16  11          0.00          0.77         1.24 o                         
   0 -16  11          5.70          4.97         2.00 o                         
   1 -16  11          5.08          3.36         1.50 o                         
   2 -16  11          2.24          0.93         1.49 o                         
   3 -16  11          0.79          0.79         1.51 o                         
   4 -16  11          2.42          2.04         1.63 o                         
  -3 -15  11          0.36         -1.47         1.47 o                         
  -2 -15  11          0.01         -0.80         1.45 o                         
  -1 -15  11          0.42         -0.07         1.56 o                         
   0 -15  11          5.04          5.66         0.94 o                         
   1 -15  11         19.33         19.96         1.63 o                         
   2 -15  11          0.03         -1.17         1.29 o                         
   3 -15  11          1.55          2.06         1.39 o                         
   4 -15  11          0.26          0.80         1.42 o                         
   5 -15  11          4.24          3.84         1.62 o                         
  -4 -14  11          0.00          0.28         1.56 o                         
  -3 -14  11          2.15          3.46         1.52 o                         
  -2 -14  11          1.18          3.01         1.18 o                         
  -1 -14  11          0.12          0.41         1.01 o                         
   0 -14  11          4.20          0.64         0.86 o                         
   1 -14  11          0.06         -0.22         0.62 o                         
   2 -14  11          0.00         -0.46         1.08 o                         
   3 -14  11          2.42          2.68         1.15 o                         
   4 -14  11          1.57          1.16         1.32 o                         
   5 -14  11          0.08         -0.89         0.96 o                         
   6 -14  11          7.94          6.32         1.53 o                         
  -5 -13  11          1.16          0.34         1.39 o                         
  -4 -13  11          2.83          0.93         1.44 o                         
  -3 -13  11         15.43         14.12         1.75 o                         
  -2 -13  11          2.12          0.17         0.96 o                         
  -1 -13  11          6.35         10.43         1.27 o                         
   0 -13  11         29.11         24.24         1.64 o                         
   1 -13  11          0.70          0.68         0.80 o                         
   2 -13  11          0.36         -0.40         0.86 o                         
   3 -13  11          1.94          0.84         1.03 o                         
   4 -13  11          0.21          0.21         0.58 o                         
   5 -13  11          2.19          2.29         1.12 o                         
   6 -13  11          0.58          1.77         1.36 o                         
  -6 -12  11          4.19          2.64         1.42 o                         
  -5 -12  11          1.27          1.29         1.28 o                         
  -4 -12  11         14.13         12.83         1.41 o                         
  -3 -12  11          1.98          1.14         1.26 o                         
  -2 -12  11          1.40          0.32         0.79 o                         
  -1 -12  11          1.61          1.91         0.78 o                         
   0 -12  11         40.34         34.54         2.39 o                         
   1 -12  11          0.21          0.69         0.68 o                         
   2 -12  11          2.38          2.11         0.79 o                         
   3 -12  11         22.94         19.48         1.11 o                         
   4 -12  11          2.47          1.29         0.72 o                         
   5 -12  11          1.00          3.08         1.09 o                         
   6 -12  11          5.65          5.38         1.46 o                         
   7 -12  11         19.06         24.52         1.64 o                         
  -6 -11  11          0.91          1.03         1.64 o                         
  -5 -11  11          0.86         -0.63         0.95 o                         
  -4 -11  11         30.20         31.66         1.45 o                         
  -3 -11  11         46.88         45.66         1.48 o                         
  -2 -11  11         25.71         16.13         1.66 o                         
  -1 -11  11         93.73        101.26         3.39 o                         
   0 -11  11          0.83          2.72         0.67 o                         
   1 -11  11         68.25         60.06         1.54 o                         
   2 -11  11         19.50         20.18         1.08 o                         
   3 -11  11         49.43         54.65         1.29 o                         
   4 -11  11         79.28         80.60         1.63 o                         
   5 -11  11         24.24         26.62         1.64 o                         
   6 -11  11          2.02          4.32         1.08 o                         
   7 -11  11          6.63          8.50         1.29 o
[truncated: 115,507 more chars]
